# Supplementary material for: Synthesis, structure and Hirshfeld surface analysis of a coordination compound of cadmium acetate with 2-amino­benzoxazole
Source: Acta Crystallogr E Crystallogr Commun. 2023 Aug 30;79(Pt 9):862–6. doi: 10.1107/S2056989023007399 (PMC10483566; doi:10.1107/S2056989023007399)
Supplement: Supplementary file 1 [file e-79-00862-sup1.cif]

##############################################################################
#                                                                            #
# This CIF contains the data in a paper accepted for publication in          #
# Acta Crystallographica Section E. It conforms to the requirements of       #
# Notes for Authors for Acta Crystallographica Section E, and has been       #
# peer reviewed under the auspices of the IUCr Commission on Journals.       #
#                                                                            #
# Full details of the Crystallographic Information File format               #
# are given in the paper "The Crystallographic Information File (CIF):       #
# a New Standard Archive File for Crystallography" by S. R. Hall, F. H.      #
# Allen and I. D. Brown [Acta Cryst. (1991), A47, 655-685].                  #
#                                                                            #
# The current version of the core CIF dictionary is obtainable from          #
# ftp://ftp.iucr.org/pub/cif_core.dic.                                       #
#                                                                            #
# Software is freely available for graphical display of the structure(s)     #
# in this CIF. For information consult the CIF software page                 #
# http://www.iucr.org/resources/cif/software.                                #
#                                                                            #
# This file may be used for bona fide research purposes within the           #
# scientific community so long as proper attribution is given to the journal # 
# article from which it was obtained.                                        #
#                                                                            #
##############################################################################
data_I
_audit_creation_method
;
Olex2 1.5
(compiled 2023.03.06 svn.rbb2c1857 for OlexSys, GUI svn.r6748)
;
_chemical_name_systematic
;\
Bis(2-aminobenzoxazole-\k<i>N</i>^3^)bis(acetato-\k^2^<i>O</i>,<i>O</i>')\
cadmium(II)
;
_chemical_name_common     ?
_chemical_formula_moiety     'C18 H18 Cd N4 O6'
_chemical_formula_sum     'C18 H18 Cd N4 O6'
_chemical_formula_iupac     '[Cd (C2 H3 O2)2 (C7 H6 N2 O1)2]'
_chemical_formula_weight     498.76
_chemical_melting_point     ?
_space_group_crystal_system     monoclinic
_space_group_name_H-M_alt     'C 1 2/c 1'
_space_group_name_Hall     '-C 2yc'
loop_
    _space_group_symop_operation_xyz
    'x, y, z'
    '-x, y, -z+1/2'
    'x+1/2, y+1/2, z'
    '-x+1/2, y+1/2, -z+1/2'
    '-x, -y, -z'
    'x, -y, z-1/2'
    '-x+1/2, -y+1/2, -z'
    'x+1/2, -y+1/2, z-1/2'
_cell_length_a     25.0497(3)
_cell_length_b     9.84280(10)
_cell_length_c     16.7577(2)
_cell_angle_alpha     90
_cell_angle_beta     94.5340(10)
_cell_angle_gamma     90
_cell_volume     4118.83(8)
_cell_formula_units_Z     8
_cell_measurement_reflns_used     6254
_cell_measurement_theta_min     3.5270
_cell_measurement_theta_max     70.8220
_cell_measurement_temperature     293(2)
_exptl_crystal_description     block
_exptl_crystal_colour     colourless
_exptl_crystal_size_max     0.17
_exptl_crystal_size_mid     0.14
_exptl_crystal_size_min     0.12
_exptl_crystal_density_diffrn     1.609
_exptl_crystal_density_meas     ?
_exptl_crystal_density_method     ?
_exptl_crystal_F_000     2000
_exptl_absorpt_coefficient_mu     8.866
_exptl_absorpt_correction_type     multi-scan
_exptl_absorpt_process_details
;
(CrysAlis PRO; Rigaku OD, 2020)
;
_exptl_absorpt_correction_T_min     0.79307
_exptl_absorpt_correction_T_max     1.00000
_diffrn_ambient_temperature     293(2)
_diffrn_source     'micro-focus sealed X-ray tube'
_diffrn_radiation_type     'Cu K\a'
_diffrn_radiation_wavelength     1.54184
_diffrn_radiation_monochromator     mirror
_diffrn_measurement_device_type
                'Rigaku XtaLAB Synergy diffractometer with a HyPix3000 detector'
_diffrn_measurement_device     'four-circle diffractometer'
_diffrn_measurement_method     '\w scans'
_diffrn_detector     'Hybrid Pixel Array Detector'
_diffrn_detector_area_resol_mean     10.0000
_diffrn_reflns_number     11316
_diffrn_reflns_av_R_equivalents     0.0299
_diffrn_reflns_av_unetI/netI     0.0313
_diffrn_reflns_theta_min     3.540
_diffrn_reflns_theta_max     71.215
_diffrn_reflns_theta_full     67.684
_diffrn_measured_fraction_theta_max     0.993
_diffrn_measured_fraction_theta_full     0.999
_diffrn_reflns_limit_h_min     -30
_diffrn_reflns_limit_h_max     30
_diffrn_reflns_limit_k_min     -12
_diffrn_reflns_limit_k_max     11
_diffrn_reflns_limit_l_min     -20
_diffrn_reflns_limit_l_max     20
_diffrn_radiation_probe     x-ray
_refine_special_details     ?
_reflns_number_total     3971
_reflns_number_gt     3434
_reflns_threshold_expression     'I > 2\s(I)'
_refine_ls_structure_factor_coef     Fsqd
_refine_ls_matrix_type     full
_refine_ls_R_factor_all     0.0347
_refine_ls_R_factor_gt     0.0297
_refine_ls_wR_factor_gt     0.0748
_refine_ls_wR_factor_ref     0.0784
_refine_ls_goodness_of_fit_ref     1.047
_refine_ls_restrained_S_all     1.047
_refine_ls_number_reflns     3971
_refine_ls_number_parameters     265
_refine_ls_number_restraints     0
_refine_ls_hydrogen_treatment     constr
_refine_ls_weighting_scheme     calc
_refine_ls_weighting_details
              'w=1/[\s^2^(Fo^2^)+(0.0384P)^2^+0.4924P] where P=(Fo^2^+2Fc^2^)/3'
_atom_sites_solution_hydrogens     geom
_atom_sites_solution_primary     direct
_atom_sites_solution_secondary     ?
_refine_ls_shift/su_max     0.002
_refine_ls_shift/su_mean     0.000
_refine_diff_density_max     0.259
_refine_diff_density_min     -0.591
_refine_ls_extinction_method
;
SHELXL2016 (Sheldrick, 2015b)
;
_refine_ls_extinction_coef     0.000082(13)
_refine_ls_extinction_expression
                                  'Fc^*^=kFc[1+0.001xFc^2^\l^3^/sin(2\q)]^-1/4^'
loop_
    _atom_type_symbol
    _atom_type_description
    _atom_type_scat_dispersion_real
    _atom_type_scat_dispersion_imag
    _atom_type_scat_source
    'C' 'C' 0.0181 0.0091
                         'International Tables Vol C Tables 4.2.6.8 and 6.1.1.4'
    'H' 'H' 0.0000 0.0000
                         'International Tables Vol C Tables 4.2.6.8 and 6.1.1.4'
    'Cd' 'Cd' 0.1185 4.6533
                         'International Tables Vol C Tables 4.2.6.8 and 6.1.1.4'
    'N' 'N' 0.0311 0.0180
                         'International Tables Vol C Tables 4.2.6.8 and 6.1.1.4'
    'O' 'O' 0.0492 0.0322
                         'International Tables Vol C Tables 4.2.6.8 and 6.1.1.4'
_computing_data_collection
;
CrysAlis PRO (Rigaku OD, 2020)
;
_computing_cell_refinement
;
CrysAlis PRO (Rigaku OD, 2020)
;
_computing_data_reduction
;
CrysAlis PRO (Rigaku OD, 2020)
;
_computing_structure_solution
;
SHELXT (Sheldrick, 2015a)
;
_computing_structure_refinement
;
SHELXL2016 (Sheldrick, 2015b)
;
_computing_molecular_graphics
;
OLEX2 (Dolomanov <i>et al.</i>,  2009)
;
_computing_publication_material
;
OLEX2 (Dolomanov <i>et al.</i>,  2009)
;
loop_
    _atom_site_type_symbol
    _atom_site_label
    _atom_site_fract_x
    _atom_site_fract_y
    _atom_site_fract_z
    _atom_site_U_iso_or_equiv
    _atom_site_adp_type
    _atom_site_calc_flag
    _atom_site_occupancy
    _atom_site_disorder_assembly
    _atom_site_disorder_group
    Cd Cd1 0.62410(2) 0.36216(2) 0.51980(2) 0.05241(10) Uani d 1 . .
    O O1 0.73371(8) 0.0598(2) 0.64662(14) 0.0683(6) Uani d 1 . .
    O O2 0.47350(9) 0.2945(3) 0.63959(16) 0.0769(7) Uani d 1 . .
    N N1 0.67802(9) 0.2252(2) 0.60113(14) 0.0537(6) Uani d 1 . .
    O O6 0.59362(9) 0.3834(3) 0.38471(16) 0.0791(7) Uani d 1 . .
    O O4 0.68374(9) 0.5447(2) 0.52681(17) 0.0789(7) Uani d 1 . .
    N N3 0.54967(9) 0.2942(3) 0.57764(16) 0.0572(6) Uani d 1 . .
    N N2 0.72228(10) 0.0877(3) 0.51189(17) 0.0642(7) Uani d 1 . .
    H H2A 0.707645 0.126500 0.469675 0.077 Uiso calc 1 . .
    H H2B 0.744585 0.022233 0.507514 0.077 Uiso calc 1 . .
    O O3 0.60454(10) 0.5914(3) 0.5565(2) 0.0996(10) Uani d 1 . .
    O O5 0.66139(11) 0.2548(3) 0.40824(15) 0.0948(9) Uani d 1 . .
    C C15 0.65104(13) 0.6280(3) 0.5472(2) 0.0578(7) Uani d 1 . .
    C C1 0.71057(11) 0.1285(3) 0.5831(2) 0.0528(7) Uani d 1 . .
    N N4 0.50825(10) 0.5006(3) 0.6106(2) 0.0821(9) Uani d 1 . .
    H H4A 0.532476 0.550805 0.591987 0.099 Uiso calc 1 . .
    H H4B 0.481505 0.537324 0.631454 0.099 Uiso calc 1 . .
    C C17 0.62821(12) 0.3087(3) 0.36070(19) 0.0600(7) Uani d 1 . .
    C C7 0.67858(11) 0.2219(3) 0.68508(18) 0.0574(7) Uani d 1 . .
    C C9 0.53519(12) 0.1592(3) 0.5921(2) 0.0613(8) Uani d 1 . .
    C C2 0.71305(13) 0.1203(4) 0.7127(2) 0.0678(9) Uani d 1 . .
    C C8 0.51215(13) 0.3665(3) 0.6070(2) 0.0636(8) Uani d 1 . .
    C C14 0.48834(14) 0.1591(4) 0.6302(2) 0.0718(9) Uani d 1 . .
    C C16 0.66689(16) 0.7730(3) 0.5600(2) 0.0842(11) Uani d 1 . .
    H H16A 0.704972 0.781517 0.558471 0.126 Uiso calc 1 . .
    H H16B 0.656663 0.802761 0.611189 0.126 Uiso calc 1 . .
    H H16C 0.649232 0.828000 0.518610 0.126 Uiso calc 1 . .
    C C6 0.65278(14) 0.3000(4) 0.7383(2) 0.0777(10) Uani d 1 . .
    H H6 0.629353 0.369251 0.721214 0.093 Uiso calc 1 . .
    C C10 0.55866(14) 0.0371(4) 0.5755(3) 0.0810(11) Uani d 1 . .
    H H10 0.590396 0.033844 0.550275 0.097 Uiso calc 1 . .
    C C11 0.53352(16) -0.0804(4) 0.5975(3) 0.0931(13) Uani d 1 . .
    H H11 0.548254 -0.164167 0.585847 0.112 Uiso calc 1 . .
    C C13 0.46251(17) 0.0455(5) 0.6528(3) 0.0977(13) Uani d 1 . .
    H H13 0.430576 0.049423 0.677524 0.117 Uiso calc 1 . .
    C C18 0.63098(17) 0.2827(5) 0.2729(2) 0.0957(13) Uani d 1 . .
    H H18A 0.647214 0.195777 0.265397 0.144 Uiso calc 1 . .
    H H18B 0.652023 0.352341 0.250357 0.144 Uiso calc 1 . .
    H H18C 0.595468 0.283398 0.246754 0.144 Uiso calc 1 . .
    C C3 0.72412(17) 0.0889(6) 0.7912(3) 0.1035(15) Uani d 1 . .
    H H3 0.747541 0.019434 0.807937 0.124 Uiso calc 1 . .
    C C5 0.66360(17) 0.2699(6) 0.8190(2) 0.1001(14) Uani d 1 . .
    H H5 0.646981 0.320491 0.856801 0.120 Uiso calc 1 . .
    C C12 0.48703(18) -0.0764(5) 0.6365(3) 0.1025(15) Uani d 1 . .
    H H12 0.471821 -0.157333 0.652136 0.123 Uiso calc 1 . .
    C C4 0.6980(2) 0.1678(6) 0.8445(3) 0.1133(18) Uani d 1 . .
    H H4 0.704006 0.151002 0.899045 0.136 Uiso calc 1 . .
loop_
    _atom_site_aniso_label
    _atom_site_aniso_U_11
    _atom_site_aniso_U_22
    _atom_site_aniso_U_33
    _atom_site_aniso_U_12
    _atom_site_aniso_U_13
    _atom_site_aniso_U_23
    Cd1 0.04847(14) 0.04693(14) 0.06296(15) 0.00942(8) 0.01144(9) -0.00134(9)
    O1 0.0585(12) 0.0626(14) 0.0837(16) 0.0146(10) 0.0057(11) 0.0158(12)
    O2 0.0578(13) 0.0723(16) 0.1046(19) 0.0008(11) 0.0321(12) 0.0026(14)
    N1 0.0502(12) 0.0513(14) 0.0604(14) 0.0101(11) 0.0094(10) 0.0017(12)
    O6 0.0599(13) 0.0937(18) 0.0844(17) 0.0208(12) 0.0096(12) -0.0112(14)
    O4 0.0608(13) 0.0584(13) 0.119(2) 0.0111(11) 0.0163(12) -0.0188(14)
    N3 0.0455(12) 0.0487(13) 0.0788(17) 0.0061(11) 0.0131(11) 0.0024(13)
    N2 0.0586(14) 0.0593(15) 0.0760(18) 0.0178(13) 0.0130(12) -0.0037(14)
    O3 0.0752(16) 0.0610(14) 0.170(3) -0.0079(13) 0.0582(17) -0.0258(17)
    O5 0.1068(19) 0.105(2) 0.0710(16) 0.0516(17) -0.0018(14) -0.0074(15)
    C15 0.0681(19) 0.0468(16) 0.0608(18) 0.0067(14) 0.0200(15) 0.0019(13)
    C1 0.0418(14) 0.0471(15) 0.0697(19) 0.0016(12) 0.0069(13) 0.0049(14)
    N4 0.0599(16) 0.0578(16) 0.133(3) 0.0145(13) 0.0356(16) -0.0006(18)
    C17 0.0547(16) 0.0640(19) 0.0621(18) 0.0020(15) 0.0092(14) 0.0002(16)
    C7 0.0483(15) 0.0618(18) 0.0629(18) -0.0014(14) 0.0087(13) 0.0031(16)
    C9 0.0523(17) 0.0525(18) 0.079(2) 0.0005(13) 0.0049(15) 0.0044(16)
    C2 0.0567(18) 0.077(2) 0.070(2) 0.0027(16) 0.0054(15) 0.0133(18)
    C8 0.0509(17) 0.062(2) 0.080(2) 0.0074(14) 0.0151(15) 0.0054(16)
    C14 0.0602(19) 0.066(2) 0.090(3) 0.0000(16) 0.0145(17) 0.0017(19)
    C16 0.095(3) 0.052(2) 0.111(3) -0.0050(18) 0.042(2) -0.005(2)
    C6 0.071(2) 0.091(3) 0.072(2) 0.009(2) 0.0092(17) -0.007(2)
    C10 0.062(2) 0.058(2) 0.122(3) 0.0036(16) 0.0091(19) -0.001(2)
    C11 0.079(3) 0.055(2) 0.144(4) -0.0059(19) 0.005(3) 0.004(2)
    C13 0.077(2) 0.092(3) 0.127(4) -0.021(2) 0.027(2) 0.011(3)
    C18 0.105(3) 0.122(4) 0.061(2) -0.002(3) 0.016(2) -0.006(2)
    C3 0.089(3) 0.132(4) 0.088(3) 0.018(3) 0.001(2) 0.037(3)
    C5 0.092(3) 0.143(4) 0.067(2) 0.007(3) 0.013(2) -0.010(3)
    C12 0.091(3) 0.068(3) 0.149(5) -0.020(2) 0.016(3) 0.016(3)
    C4 0.094(3) 0.185(6) 0.062(2) 0.012(3) 0.008(2) 0.017(3)
_geom_special_details
;
 All esds (except the esd in the dihedral angle between two l.s. planes)
 are estimated using the full covariance matrix.  The cell esds are taken
 into account individually in the estimation of esds in distances, angles
 and torsion angles; correlations between esds in cell parameters are only
 used when they are defined by crystal symmetry.  An approximate (isotropic)
 treatment of cell esds is used for estimating esds involving l.s. planes.
;
loop_
    _geom_bond_atom_site_label_1
    _geom_bond_atom_site_label_2
    _geom_bond_site_symmetry_2
    _geom_bond_distance
    _geom_bond_publ_flag
    Cd1 N1 . 2.282(2) ?
    Cd1 O6 . 2.341(3) ?
    Cd1 O4 . 2.333(2) ?
    Cd1 N3 . 2.269(2) ?
    Cd1 O3 . 2.399(3) ?
    Cd1 O5 . 2.400(2) ?
    Cd1 C15 . 2.732(3) ?
    Cd1 C17 . 2.727(3) ?
    O1 C1 . 1.353(4) ?
    O1 C2 . 1.392(4) ?
    O2 C8 . 1.349(4) ?
    O2 C14 . 1.396(4) ?
    N1 C1 . 1.304(4) ?
    N1 C7 . 1.406(4) ?
    O6 C17 . 1.228(4) ?
    O4 C15 . 1.227(4) ?
    N3 C9 . 1.404(4) ?
    N3 C8 . 1.306(4) ?
    N2 H2A . 0.8600 ?
    N2 H2B . 0.8600 ?
    N2 C1 . 1.314(4) ?
    O3 C15 . 1.241(4) ?
    O5 C17 . 1.226(4) ?
    C15 C16 . 1.492(4) ?
    N4 H4A . 0.8600 ?
    N4 H4B . 0.8600 ?
    N4 C8 . 1.325(4) ?
    C17 C18 . 1.501(5) ?
    C7 C2 . 1.377(4) ?
    C7 C6 . 1.377(4) ?
    C9 C14 . 1.380(5) ?
    C9 C10 . 1.376(5) ?
    C2 C3 . 1.358(5) ?
    C14 C13 . 1.360(5) ?
    C16 H16A . 0.9600 ?
    C16 H16B . 0.9600 ?
    C16 H16C . 0.9600 ?
    C6 H6 . 0.9300 ?
    C6 C5 . 1.389(5) ?
    C10 H10 . 0.9300 ?
    C10 C11 . 1.381(5) ?
    C11 H11 . 0.9300 ?
    C11 C12 . 1.380(6) ?
    C13 H13 . 0.9300 ?
    C13 C12 . 1.385(6) ?
    C18 H18A . 0.9600 ?
    C18 H18B . 0.9600 ?
    C18 H18C . 0.9600 ?
    C3 H3 . 0.9300 ?
    C3 C4 . 1.386(7) ?
    C5 H5 . 0.9300 ?
    C5 C4 . 1.369(7) ?
    C12 H12 . 0.9300 ?
    C4 H4 . 0.9300 ?
loop_
    _geom_angle_atom_site_label_1
    _geom_angle_atom_site_label_2
    _geom_angle_atom_site_label_3
    _geom_angle_site_symmetry_1
    _geom_angle_site_symmetry_3
    _geom_angle
    _geom_angle_publ_flag
    N1 Cd1 O6 . . 139.71(8) ?
    N1 Cd1 O4 . . 94.49(8) ?
    N1 Cd1 O3 . . 121.70(11) ?
    N1 Cd1 O5 . . 87.52(8) ?
    N1 Cd1 C15 . . 109.79(9) ?
    N1 Cd1 C17 . . 113.80(9) ?
    O6 Cd1 O3 . . 96.12(10) ?
    O6 Cd1 O5 . . 53.35(8) ?
    O6 Cd1 C15 . . 97.73(9) ?
    O6 Cd1 C17 . . 26.66(8) ?
    O4 Cd1 O6 . . 97.96(10) ?
    O4 Cd1 O3 . . 53.57(8) ?
    O4 Cd1 O5 . . 95.22(10) ?
    O4 Cd1 C15 . . 26.57(8) ?
    O4 Cd1 C17 . . 97.13(10) ?
    N3 Cd1 N1 . . 92.19(9) ?
    N3 Cd1 O6 . . 102.90(9) ?
    N3 Cd1 O4 . . 138.59(9) ?
    N3 Cd1 O3 . . 88.65(9) ?
    N3 Cd1 O5 . . 125.90(11) ?
    N3 Cd1 C15 . . 114.27(9) ?
    N3 Cd1 C17 . . 117.16(9) ?
    O3 Cd1 O5 . . 135.54(11) ?
    O3 Cd1 C15 . . 27.00(9) ?
    O3 Cd1 C17 . . 117.15(11) ?
    O5 Cd1 C15 . . 116.52(11) ?
    O5 Cd1 C17 . . 26.69(8) ?
    C17 Cd1 C15 . . 108.73(10) ?
    C1 O1 C2 . . 104.4(2) ?
    C8 O2 C14 . . 104.5(2) ?
    C1 N1 Cd1 . . 130.1(2) ?
    C1 N1 C7 . . 105.0(2) ?
    C7 N1 Cd1 . . 124.74(18) ?
    C17 O6 Cd1 . . 94.5(2) ?
    C15 O4 Cd1 . . 95.2(2) ?
    C9 N3 Cd1 . . 125.8(2) ?
    C8 N3 Cd1 . . 129.8(2) ?
    C8 N3 C9 . . 104.3(3) ?
    H2A N2 H2B . . 120.0 ?
    C1 N2 H2A . . 120.0 ?
    C1 N2 H2B . . 120.0 ?
    C15 O3 Cd1 . . 91.61(19) ?
    C17 O5 Cd1 . . 91.7(2) ?
    O4 C15 Cd1 . . 58.28(16) ?
    O4 C15 O3 . . 119.7(3) ?
    O4 C15 C16 . . 120.2(3) ?
    O3 C15 Cd1 . . 61.39(17) ?
    O3 C15 C16 . . 120.1(3) ?
    C16 C15 Cd1 . . 178.1(3) ?
    N1 C1 O1 . . 114.8(3) ?
    N1 C1 N2 . . 128.5(3) ?
    N2 C1 O1 . . 116.7(3) ?
    H4A N4 H4B . . 120.0 ?
    C8 N4 H4A . . 120.0 ?
    C8 N4 H4B . . 120.0 ?
    O6 C17 Cd1 . . 58.82(18) ?
    O6 C17 C18 . . 120.8(3) ?
    O5 C17 Cd1 . . 61.59(18) ?
    O5 C17 O6 . . 120.4(3) ?
    O5 C17 C18 . . 118.8(3) ?
    C18 C17 Cd1 . . 178.6(3) ?
    C2 C7 N1 . . 108.0(3) ?
    C6 C7 N1 . . 131.9(3) ?
    C6 C7 C2 . . 120.1(3) ?
    C14 C9 N3 . . 108.8(3) ?
    C10 C9 N3 . . 132.2(3) ?
    C10 C9 C14 . . 119.1(3) ?
    C7 C2 O1 . . 107.8(3) ?
    C3 C2 O1 . . 127.8(3) ?
    C3 C2 C7 . . 124.4(4) ?
    N3 C8 O2 . . 115.3(3) ?
    N3 C8 N4 . . 128.1(3) ?
    N4 C8 O2 . . 116.5(3) ?
    C9 C14 O2 . . 107.2(3) ?
    C13 C14 O2 . . 128.1(4) ?
    C13 C14 C9 . . 124.8(4) ?
    C15 C16 H16A . . 109.5 ?
    C15 C16 H16B . . 109.5 ?
    C15 C16 H16C . . 109.5 ?
    H16A C16 H16B . . 109.5 ?
    H16A C16 H16C . . 109.5 ?
    H16B C16 H16C . . 109.5 ?
    C7 C6 H6 . . 121.8 ?
    C7 C6 C5 . . 116.5(4) ?
    C5 C6 H6 . . 121.8 ?
    C9 C10 H10 . . 121.1 ?
    C9 C10 C11 . . 117.8(4) ?
    C11 C10 H10 . . 121.1 ?
    C10 C11 H11 . . 119.3 ?
    C12 C11 C10 . . 121.4(4) ?
    C12 C11 H11 . . 119.3 ?
    C14 C13 H13 . . 122.3 ?
    C14 C13 C12 . . 115.4(4) ?
    C12 C13 H13 . . 122.3 ?
    C17 C18 H18A . . 109.5 ?
    C17 C18 H18B . . 109.5 ?
    C17 C18 H18C . . 109.5 ?
    H18A C18 H18B . . 109.5 ?
    H18A C18 H18C . . 109.5 ?
    H18B C18 H18C . . 109.5 ?
    C2 C3 H3 . . 122.4 ?
    C2 C3 C4 . . 115.2(4) ?
    C4 C3 H3 . . 122.4 ?
    C6 C5 H5 . . 119.0 ?
    C4 C5 C6 . . 122.0(4) ?
    C4 C5 H5 . . 119.0 ?
    C11 C12 C13 . . 121.5(4) ?
    C11 C12 H12 . . 119.2 ?
    C13 C12 H12 . . 119.2 ?
    C3 C4 H4 . . 119.1 ?
    C5 C4 C3 . . 121.8(4) ?
    C5 C4 H4 . . 119.1 ?
loop_
    _geom_torsion_atom_site_label_1
    _geom_torsion_atom_site_label_2
    _geom_torsion_atom_site_label_3
    _geom_torsion_atom_site_label_4
    _geom_torsion_site_symmetry_1
    _geom_torsion_site_symmetry_2
    _geom_torsion_site_symmetry_3
    _geom_torsion_site_symmetry_4
    _geom_torsion
    _geom_torsion_publ_flag
    Cd1 N1 C1 O1 . . . . -175.14(18) ?
    Cd1 N1 C1 N2 . . . . 2.7(5) ?
    Cd1 N1 C7 C2 . . . . 175.5(2) ?
    Cd1 N1 C7 C6 . . . . -5.7(5) ?
    Cd1 O6 C17 O5 . . . . 1.0(4) ?
    Cd1 O6 C17 C18 . . . . -178.5(3) ?
    Cd1 O4 C15 O3 . . . . 0.7(4) ?
    Cd1 O4 C15 C16 . . . . -178.7(3) ?
    Cd1 N3 C9 C14 . . . . 178.2(2) ?
    Cd1 N3 C9 C10 . . . . -1.8(6) ?
    Cd1 N3 C8 O2 . . . . -178.2(2) ?
    Cd1 N3 C8 N4 . . . . -0.2(6) ?
    Cd1 O3 C15 O4 . . . . -0.6(4) ?
    Cd1 O3 C15 C16 . . . . 178.7(3) ?
    Cd1 O5 C17 O6 . . . . -1.0(4) ?
    Cd1 O5 C17 C18 . . . . 178.5(3) ?
    O1 C2 C3 C4 . . . . 179.2(4) ?
    O2 C14 C13 C12 . . . . -179.4(4) ?
    N1 C7 C2 O1 . . . . -0.3(4) ?
    N1 C7 C2 C3 . . . . 179.1(4) ?
    N1 C7 C6 C5 . . . . -178.7(4) ?
    N3 C9 C14 O2 . . . . 0.0(4) ?
    N3 C9 C14 C13 . . . . 179.5(4) ?
    N3 C9 C10 C11 . . . . -179.5(4) ?
    C1 O1 C2 C7 . . . . 0.1(3) ?
    C1 O1 C2 C3 . . . . -179.4(4) ?
    C1 N1 C7 C2 . . . . 0.5(3) ?
    C1 N1 C7 C6 . . . . 179.2(3) ?
    C7 N1 C1 O1 . . . . -0.4(3) ?
    C7 N1 C1 N2 . . . . 177.4(3) ?
    C7 C2 C3 C4 . . . . -0.2(7) ?
    C7 C6 C5 C4 . . . . -0.1(7) ?
    C9 N3 C8 O2 . . . . -0.4(4) ?
    C9 N3 C8 N4 . . . . 177.7(4) ?
    C9 C14 C13 C12 . . . . 1.3(7) ?
    C9 C10 C11 C12 . . . . -1.4(7) ?
    C2 O1 C1 N1 . . . . 0.2(3) ?
    C2 O1 C1 N2 . . . . -177.9(3) ?
    C2 C7 C6 C5 . . . . -0.1(5) ?
    C2 C3 C4 C5 . . . . 0.0(8) ?
    C8 O2 C14 C9 . . . . -0.2(4) ?
    C8 O2 C14 C13 . . . . -179.6(4) ?
    C8 N3 C9 C14 . . . . 0.2(4) ?
    C8 N3 C9 C10 . . . . -179.8(4) ?
    C14 O2 C8 N3 . . . . 0.4(4) ?
    C14 O2 C8 N4 . . . . -177.9(4) ?
    C14 C9 C10 C11 . . . . 0.5(6) ?
    C14 C13 C12 C11 . . . . -2.1(8) ?
    C6 C7 C2 O1 . . . . -179.2(3) ?
    C6 C7 C2 C3 . . . . 0.2(6) ?
    C6 C5 C4 C3 . . . . 0.2(8) ?
    C10 C9 C14 O2 . . . . 180.0(3) ?
    C10 C9 C14 C13 . . . . -0.5(6) ?
    C10 C11 C12 C13 . . . . 2.2(8) ?
loop_
    _geom_hbond_atom_site_label_D
    _geom_hbond_atom_site_label_H
    _geom_hbond_atom_site_label_A
    _geom_hbond_site_symmetry_A
    _geom_hbond_distance_DH
    _geom_hbond_distance_HA
    _geom_hbond_distance_DA
    _geom_hbond_angle_DHA
    N2 H2A O5 . 0.86 1.95 2.762(4) 156.6
    N2 H2B O4 7_656 0.86 2.04 2.811(3) 149.2
    N4 H4A O3 . 0.86 1.99 2.790(4) 155.3
    N4 H4B O6 5_666 0.86 2.04 2.803(3) 148.1
_shelx_space_group_comment
;
The symmetry employed for this shelxl refinement is uniquely defined
by the following loop, which should always be used as a source of
symmetry information in preference to the above space-group names.
They are only intended as comments.
;
_shelx_estimated_absorpt_T_min     0.314
_shelx_estimated_absorpt_T_max     0.416
_shelx_hkl_file
;
   0   0   1    0.05    0.09
   0   0   1    0.15    0.09
   0   0   2 4383.38   98.36
   0   0   2 4351.18   98.06
   0   0   2 4354.83   98.09
   0   0   3   -0.30    0.41
   0   0   3    0.11    0.20
   0   0   3   -0.12    0.23
   0   0   4   55.88    2.74
   0   0   4   60.13    2.55
   0   0   4   52.81    2.39
   0   0  -4   52.09    2.49
   0   0   5   -0.13    0.56
   0   0   5    0.10    0.33
   0   0  -5    0.22    0.31
   0   0   6  186.96    7.01
   0   0   6  201.43    6.64
   0   0  -6  191.53    6.78
   0   0   7   -0.19    0.62
   0   0  -7    0.17    0.47
   0   0   8  667.05   19.66
   0   0   8  678.90   18.95
   0   0  -8  719.98   19.56
   0   0   9    0.26    0.76
   0   0   9    0.42    0.71
   0   0  -9    0.48    0.71
   0   0 -10  132.88    6.90
   0   0  10  135.84    7.05
   0   0 -11   -0.32    0.85
   0   0 -12    8.06    1.97
   0   0  13    0.40    1.12
   0   0  14    1.70    1.34
   0   0  15    0.44    1.06
   0   0  16   37.63    4.45
   0   0  16   38.80    4.36
   0   0  17    0.41    1.07
   0   0  17    0.39    0.78
   0   0  18   24.97    3.29
   0   0  18   26.21    3.27
   0   0  19   -0.28    0.68
   0   0  20    7.60    1.44
   0  -2   0  795.04   18.70
   0  -2   1  547.35   13.52
   0  -2   1  569.20   13.74
   0  -2  -1  549.09   13.20
   0   2   1  537.53   14.22
   0   2   1  573.18   13.68
   0   2   2   83.94    3.48
   0  -2   2   91.87    2.86
   0   2   2   90.55    2.82
   0   2   2   88.23    3.42
   0  -2   2   82.65    3.15
   0  -2   2   88.12    3.03
   0   2   2   87.07    2.97
   0   2   3    2.95    0.65
   0  -2   3    3.16    0.60
   0  -2   3    5.01    0.64
   0   2   3    3.92    0.76
   0  -2   3    3.02    0.60
   0   2   4    4.10    0.72
   0  -2   4    3.72    0.74
   0  -2   4    3.39    0.61
   0  -2   4    4.29    0.75
   0  -2   4    3.71    0.70
   0   2   5  396.19   11.69
   0  -2   5  436.34   11.94
   0  -2   5  419.65   11.79
   0  -2   5  411.93   11.75
   0  -2   6   94.68    4.30
   0   2   6   82.19    4.09
   0  -2   6   87.44    4.11
   0  -2   6   87.24    4.09
   0  -2   6   79.69    3.69
   0  -2   7  370.97   11.63
   0   2   7  346.99   11.62
   0  -2   8    1.62    0.80
   0   2  -8    2.30    0.83
   0   2   8    0.44    0.69
   0  -2   8    1.93    0.91
   0  -2   9  531.58   16.45
   0   2  -9  524.76   16.56
   0  -2   9  549.14   16.76
   0   2 -10   14.60    2.15
   0  -2  10    6.46    1.48
   0  -2  11  326.13   12.97
   0  -2  11  332.33   12.47
   0   2 -11  314.83   12.56
   0  -2  12    9.94    2.18
   0   2  12    9.86    2.13
   0  -2  12   13.75    2.44
   0  -2  12   14.43    2.37
   0   2 -12   14.85    2.51
   0   2  13  272.02   12.23
   0  -2  13  262.83   11.95
   0  -2  13  277.76   11.96
   0  -2  13  297.69   12.66
   0   2 -13  287.23   12.65
   0   2  14    5.46    1.86
   0   2  14    0.83    1.09
   0  -2  14    2.41    1.38
   0  -2  14    4.48    1.71
   0   2  15   73.30    6.04
   0   2  15   70.27    6.19
   0  -2  15   88.25    6.42
   0  -2  15   81.55    6.11
   0   2  15   68.29    5.81
   0   2  16    1.20    1.26
   0  -2  16    1.56    1.16
   0  -2  16    1.63    1.14
   0   2  16    1.65    1.08
   0   2  16    1.74    1.14
   0   2  17   52.11    4.72
   0  -2  17   56.30    4.79
   0   2  17   54.22    4.97
   0   2  17   52.68    4.78
   0  -2  17   59.18    4.99
   0   2  18    2.13    1.00
   0  -2  18    2.37    1.10
   0   2  18    1.63    1.02
   0   2  18    2.17    1.06
   0  -2  18    0.31    0.68
   0  -2  19   16.60    2.17
   0   2  19   15.04    2.10
   0   2  19   13.41    2.00
   0  -2  20    0.16    0.57
   0   2  20    0.33    0.43
   0   4   0 1381.88   34.77
   0   4   0 1425.36   34.47
   0   4   1  107.72    5.12
   0   4  -1  111.20    4.89
   0   4   1  121.11    4.80
   0   4   1  118.47    5.42
   0  -4   1  116.61    4.62
   0   4   2 1565.98   38.43
   0  -4   2 1561.45   37.27
   0   4   2 1486.59   38.29
   0   4   3  127.48    5.65
   0  -4   3  119.46    5.00
   0  -4   4 1048.85   27.04
   0   4   4 1065.61   27.60
   0  -4   5  279.92    9.40
   0  -4   5  264.95    9.26
   0  -4   6  520.19   15.58
   0  -4   6  521.33   15.63
   0  -4   7  239.49    9.21
   0  -4   7  242.00    9.30
   0  -4   8  261.77   10.15
   0  -4   9  114.40    6.80
   0  -4   9  108.57    6.22
   0  -4  10   56.06    4.51
   0  -4  10   45.44    4.38
   0  -4  11   12.17    2.24
   0  -4  11   16.06    2.82
   0  -4  12    2.29    1.14
   0  -4  12    5.01    1.60
   0   4  13   12.77    2.69
   0  -4  13   11.66    2.55
   0   4  14    0.92    1.29
   0  -4  14    0.86    1.42
   0   4  15   11.86    2.56
   0  -4  15   15.21    2.78
   0   4  16   13.15    2.58
   0  -4  16   11.12    2.40
   0   4  17    8.15    1.89
   0  -4  17    8.15    1.85
   0   4  18    6.19    1.52
   0  -4  18    9.27    1.79
   0   4  19    2.87    0.89
   0  -4  19    2.80    0.80
   0   6   0   17.81    2.61
   0   6  -1    1.67    1.00
   0   6   1    3.61    1.30
   0   6  -2   81.37    5.23
   0   6   2   93.60    5.97
   0   6  -2   97.53    6.16
   0  -6   3   48.37    3.66
   0   6   3   54.08    4.41
   0  -6   4   59.06    4.49
   0  -6   4   57.06    4.06
   0   6   4   49.09    4.28
   0   6   4   57.03    4.58
   0   6   5   45.85    4.20
   0  -6   5   48.46    3.87
   0  -6   5   54.68    4.44
   0  -6   5   51.39    3.99
   0   6   6   32.03    3.60
   0  -6   6   37.13    3.50
   0  -6   6   38.92    3.90
   0  -6   6   38.27    3.55
   0  -6   7  219.14    9.77
   0   6   7  217.42   10.33
   0  -6   7  229.43   10.34
   0  -6   7  222.01    9.88
   0  -6   8   53.29    4.55
   0   6   8   52.47    4.78
   0  -6   8   52.59    4.72
   0  -6   8   56.08    4.67
   0   6   9  258.61   11.82
   0  -6   9  245.52   11.28
   0  -6   9  258.51   11.33
   0   6  10    0.41    1.00
   0  -6  10    0.39    0.66
   0  -6  11  190.64    9.96
   0  -6  12   -0.41    1.40
   0  -6  13  117.18    7.53
   0  -6  14    0.37    1.03
   0  -6  15   52.70    4.49
   0   6  15   45.31    4.44
   0  -6  16    1.64    1.05
   0  -6 -16    1.37    0.90
   0   6  16    1.47    0.87
   0  -6 -17   13.79    1.86
   0  -6  17   14.14    1.92
   0   8   0  197.57   10.16
   0   8   0  197.62   10.83
   0   8   1    0.48    0.94
   0   8  -1   -0.48    0.96
   0   8  -1    1.63    1.14
   0   8   1    0.42    0.92
   0   8  -2  239.93   11.35
   0   8   2  253.58   12.29
   0   8  -2  248.83   12.36
   0   8   2  247.57   11.72
   0  -8   2  234.61   10.83
   0   8  -3    0.49    0.96
   0   8   3    0.86    1.13
   0   8   3    0.47    0.92
   0  -8   3    0.75    0.83
   0   8   4  146.38    8.92
   0   8  -4  164.15    9.69
   0  -8   4  152.39    8.59
   0   8   5   34.76    4.25
   0  -8   5   29.29    3.72
   0   8   6   30.19    4.02
   0  -8   6   26.99    3.61
   0   8   6   26.96    3.64
   0   8   7   58.72    5.51
   0  -8   7   62.48    5.42
   0   8   7   59.80    5.57
   0   8   8   10.70    2.43
   0  -8   8    9.33    2.22
   0   8   8   12.82    2.62
   0   8   9   29.39    3.89
   0  -8   9   28.94    3.64
   0   8   9   31.53    4.08
   0   8  10   35.88    4.11
   0  -8  10   46.39    4.38
   0  -8  11   61.35    4.84
   0   8  11   62.62    5.55
   0   8  12   -0.38    0.76
   0   8  13   27.34    3.23
   0   8  14    6.30    1.47
   0   8  15    5.57    1.18
   0  10   0   63.77    5.43
   0  10  -1    1.18    1.24
   0  10   1    0.41    0.91
   0  10   2   70.25    5.78
   0  10   3    3.29    1.53
   0 -10  -3    3.92    1.46
   0 -10   3    4.34    1.52
   0  10   4   32.38    3.93
   0 -10   4   39.12    3.88
   0 -10  -4   34.81    3.70
   0  10   5   12.60    2.39
   0 -10   5   13.36    2.38
   0  10   6   26.25    3.35
   0 -10   6   21.69    2.90
   0  10   7   27.35    3.35
   0 -10   7   32.15    3.35
   0  10   8    6.38    1.62
   0 -10   8    9.27    1.81
   0 -10   9   31.07    2.99
   0 -10  10    2.09    0.83
   0  10  10    3.26    1.04
   0 -10  11   10.50    1.40
   0  10  11   13.74    1.75
   0 -12   0   28.96    2.41
   0 -12  -1   -0.17    0.44
   0 -12   1   -0.17    0.41
   0 -12   2   13.20    1.57
  -1  -1  20   -0.19    0.64
  -1   1  20    0.19    0.57
  -1   1  19   27.97    2.98
  -1  -1  19   25.86    2.93
  -1  -1  19   22.91    2.71
  -1   1  19   25.84    2.88
  -1  -1  18    0.34    1.02
  -1   1  18   -0.32    1.01
  -1   1  18   -0.34    1.08
  -1   1  18   -0.33    1.05
  -1  -1  18   -0.33    0.98
  -1   1  17   60.08    5.16
  -1  -1  17   62.72    5.36
  -1   1  17   57.88    5.24
  -1   1  17   64.63    5.37
  -1  -1  17   62.53    5.29
  -1   1  16    1.69    1.33
  -1   1  16    1.69    1.51
  -1  -1  16    0.83    1.43
  -1   1  15  108.28    7.50
  -1   1  15  113.15    7.61
  -1  -1  15  106.56    7.35
  -1  -1  14    5.02    1.71
  -1   1  14    4.26    1.58
  -1  -1  13   72.44    5.80
  -1  -1  12   44.58    4.30
   1   1 -12   40.23    4.12
  -1  -1  11   24.06    3.03
  -1  -1  11   20.07    2.58
   1   1 -11   17.55    2.58
  -1  -1  11   26.16    3.18
  -1   1  11   16.75    2.57
  -1  -1  10  243.72    9.66
   1   1 -10  257.58   10.25
  -1  -1  10  246.07   10.20
  -1   1  10  243.91   10.23
   1  -1  -9  100.89    5.54
  -1  -1   9  100.37    5.27
   1   1  -9   94.46    5.36
  -1  -1   9  101.28    5.61
  -1   1   9   99.57    5.61
   1  -1  -8  790.64   21.81
  -1  -1   8  794.89   21.36
   1   1  -8  791.85   21.67
  -1   1   8  745.92   21.78
  -1  -1   8  786.30   22.10
   1  -1  -7   41.40    2.97
  -1   1   7   40.70    3.05
  -1  -1   7   44.55    3.16
   1   1  -7   39.39    2.80
  -1  -1   7   47.69    3.01
  -1  -1   7   43.35    2.64
  -1  -1   6 1155.30   29.35
  -1   1   6 1097.07   29.23
   1   1  -6 1207.36   29.09
   1  -1  -6 1177.35   29.13
  -1  -1   6 1164.84   28.36
  -1  -1   6 1165.41   28.81
  -1  -1   5   49.05    2.84
  -1   1   5   43.86    2.71
  -1  -1   5   48.90    2.57
  -1  -1   5   48.99    2.39
   1   1  -5   51.21    2.67
   1  -1  -5   47.93    2.68
  -1   1   4 1262.72   32.31
  -1  -1   4 1399.79   32.50
   1  -1  -4 1339.31   31.30
  -1  -1   4 1365.73   31.63
  -1  -1   4 1372.07   32.03
   1  -1  -4 1357.20   32.24
  -1  -1   3    4.40    0.74
  -1   1   3    4.40    0.73
  -1  -1   3    4.88    0.63
  -1  -1   3    3.25    0.44
  -1  -1   3    3.19    0.55
   1  -1  -3    2.53    0.29
  -1  -1   2  693.46   16.19
  -1  -1   2  716.05   16.57
  -1   1   2  653.10   16.76
  -1  -1   2  710.65   16.57
  -1   1   2  693.11   16.40
   1   1  -1  521.72   12.26
   1  -1  -1  522.59   12.55
  -1  -1   1  537.38   12.24
  -1   1   1  532.62   12.24
  -1  -1   1  525.65   12.51
   1   1   0  666.16   14.90
   1   1   0  617.63   14.93
  -1  -1   0  631.10   14.44
   1   1   0  618.24   15.03
   1  -1   1 3102.93   69.76
   1   1   1 3182.08   69.99
   1  -1   1 3011.02   69.74
   1  -1   1 3198.11   69.78
   1  -1   1 3149.25   69.30
   1   1   1 3263.66   69.79
   1  -1   2 1131.98   26.91
   1  -1   2 1162.81   26.90
  -1  -1  -2 1125.49   26.71
   1   1   2 1184.69   26.84
   1  -1   2 1183.03   26.87
   1  -1   3  727.93   18.25
   1  -1   3  760.00   18.24
  -1  -1  -3  768.21   18.24
   1   1   3  739.02   18.38
   1  -1   3  774.34   18.43
   1  -1   4  117.13    4.21
   1   1   4  124.71    4.45
   1  -1   4  128.61    4.52
  -1  -1  -4  123.14    4.32
   1  -1   4  120.52    4.26
   1  -1   4  123.87    4.25
   1  -1   5  148.15    5.38
   1   1   5  136.30    5.26
  -1  -1  -5  147.38    5.24
   1  -1   5  143.06    5.06
   1  -1   5  143.28    5.06
   1   1   6  247.21    8.45
   1  -1   6  271.22    8.69
  -1  -1  -6  262.80    8.37
   1  -1   6  244.16    8.02
   1  -1   6  260.54    8.19
   1  -1   7  434.85   12.97
   1   1   7  404.10   12.82
  -1  -1  -7  413.32   12.71
   1  -1   7  431.21   12.56
   1  -1   7  425.97   12.47
   1   1   8   15.47    1.96
   1  -1   8   20.27    2.17
   1  -1   8   20.72    2.09
   1  -1   8   14.28    1.73
  -1  -1  -8   17.60    2.03
  -1   1  -8   18.09    2.08
   1  -1   9  937.73   25.51
  -1   1  -9  974.80   26.14
  -1  -1  -9  915.80   25.89
   1  -1  10   53.05    3.88
  -1  -1 -10   45.47    3.86
  -1   1 -10   51.63    4.03
   1  -1  11  282.04   10.83
   1  -1  11  260.41   11.09
  -1  -1 -11  254.96   11.03
  -1   1 -11  275.72   11.32
   1  -1  12  120.25    7.26
   1   1  12  107.04    6.94
  -1   1 -12  126.53    7.41
   1   1  13  151.66    8.77
   1   1  13  168.33    9.11
   1  -1  13  145.18    8.48
  -1   1 -13  160.73    8.93
   1  -1  14   73.18    5.88
   1   1  14   69.81    5.78
  -1   1 -14   72.61    6.10
   1   1  14   54.08    5.27
   1   1  15   13.01    2.68
   1   1  15   11.79    2.61
   1  -1  15   10.21    2.46
   1  -1  15    6.81    1.99
   1   1  15   12.56    2.59
   1   1  16   16.77    2.81
   1   1  16   20.00    3.22
   1  -1  16   12.51    2.52
   1  -1  16   13.66    2.62
   1   1  16   13.46    2.66
   1   1  17    4.76    1.76
   1  -1  17    1.58    1.18
   1   1  17    3.40    1.35
   1   1  17    1.15    1.32
   1  -1  17    4.17    1.72
   1   1  18   10.80    2.11
   1   1  18   10.72    2.04
   1  -1  18   13.10    2.30
   1   1  18   11.53    2.23
   1  -1  18   13.64    2.38
   1   1  19    0.53    0.83
   1  -1  19    0.53    0.79
   1  -1  20    8.51    1.40
   1   1  20   10.06    1.49
  -1   3  19    5.62    1.32
  -1   3  18   -0.31    1.02
  -1   3  17    7.60    1.93
  -1  -3  17   12.71    2.31
  -1   3  16    5.18    1.82
  -1  -3  16    6.17    1.96
  -1   3  15   24.38    3.60
  -1  -3  15   22.93    3.48
  -1  -3  14   47.75    4.86
  -1  -3  13   16.08    2.71
  -1  -3  13   17.95    3.07
  -1  -3  12   65.20    5.19
  -1  -3  12   71.64    5.80
  -1  -3  11   28.54    3.54
  -1  -3  11   30.53    3.35
   1   3 -10  136.20    7.24
  -1  -3  10  154.93    8.05
  -1  -3  10  151.75    7.52
   1   3  -9   12.57    1.97
  -1  -3   9   18.42    2.28
  -1  -3   8  850.13   23.50
   1   3  -8  851.39   23.39
  -1  -3   7   92.23    4.72
   1   3  -7   84.06    4.44
  -1  -3   6  840.30   22.39
  -1  -3   6  842.08   22.37
  -1  -3   5   19.62    1.82
  -1  -3   5   19.03    1.79
  -1   3   5   18.86    1.97
  -1  -3   4 1057.42   25.98
  -1  -3   4 1051.89   25.97
  -1   3   4 1050.08   26.12
  -1   3   4  992.74   26.63
  -1  -3   3  392.60   10.87
  -1   3   3  387.18   11.23
  -1   3   3  371.78   11.54
  -1  -3   2  418.14   10.79
  -1  -3   2  414.95   11.19
  -1   3   2  415.28   11.86
  -1   3   2  400.69   12.01
  -1  -3   1  387.99   10.20
   1   3  -1  371.47   10.44
  -1   3   1  394.34   10.32
   1  -3   0 1386.27   32.90
   1   3   0 1351.42   33.60
   1  -3   1   74.20    3.14
   1   3   1   76.18    3.67
   1  -3   1   73.91    3.03
   1   3   1   71.36    3.42
   1   3   1   78.82    3.29
   1  -3   2  616.34   15.52
   1   3   2  579.63   16.06
   1   3   2  570.29   16.01
   1  -3   2  601.49   15.33
   1   3   2  608.40   15.36
   1  -3   3   62.13    2.96
   1  -3   3   66.88    3.18
   1   3   3   69.25    3.49
   1  -3   4  116.29    4.62
   1   3   4  130.58    5.17
   1  -3   4  123.99    4.92
   1  -3   5  544.58   15.20
   1  -3   5  539.59   14.79
   1  -3   5  546.38   15.21
   1  -3   6    3.99    0.95
   1  -3   6    2.41    0.82
   1  -3   7  697.59   19.42
   1  -3   7  686.76   19.49
   1  -3   8   86.19    4.86
   1  -3   9   83.11    5.03
  -1   3  -9   72.51    4.78
   1  -3  10  128.92    7.46
   1  -3  10  146.33    7.37
  -1   3 -10  144.27    7.37
   1  -3  11   49.27    4.63
   1  -3  11   53.64    4.44
  -1   3 -11   43.85    4.15
   1  -3  12   41.80    4.15
   1  -3  12   50.48    4.84
  -1   3 -12   44.69    4.40
   1   3  13   38.93    4.52
   1  -3  13   50.30    4.94
   1  -3  13   42.92    4.35
  -1   3 -13   40.52    4.41
   1   3  14   62.77    5.76
   1  -3  14   62.34    5.55
   1   3  15   31.09    4.12
   1  -3  15   46.96    4.76
   1   3  16   35.33    4.23
   1  -3  16   42.89    4.40
   1   3  17   -0.37    0.83
   1  -3  17   -0.33    0.93
   1   3  18   21.59    2.79
   1   3  19    0.45    0.55
  -1   5  18    0.63    0.65
  -1  -5  18   -0.21    0.54
   1  -5 -18    0.21    0.58
  -1  -5  17   34.86    3.37
  -1   5  17   26.06    2.94
  -1  -5  16    0.34    1.10
  -1   5  16    0.34    0.90
  -1  -5  15   67.44    5.51
  -1   5  15   64.44    5.47
  -1  -5  14    1.24    1.65
  -1   5  14    0.42    1.03
  -1  -5  13   90.31    6.74
  -1   5  13   80.35    6.43
  -1  -5  12   10.19    2.47
  -1  -5  11  110.63    7.14
  -1  -5  11  112.21    7.39
  -1  -5  10   36.75    4.11
  -1  -5  10   32.72    3.66
  -1  -5   9   28.26    3.21
  -1  -5   9   29.97    3.51
  -1   5   8   27.70    3.21
  -1  -5   8   21.79    2.82
  -1  -5   8   27.91    3.08
  -1   5   7   -0.30    0.60
  -1  -5   7    0.59    0.77
  -1  -5   7    1.34    0.84
  -1  -5   7    0.27    0.60
  -1  -5   6  141.66    6.76
  -1  -5   6  145.16    6.82
  -1  -5   5   36.11    2.98
  -1  -5   5   30.05    2.75
  -1   5   4  217.28    9.41
  -1  -5   4  241.27    8.69
  -1   5   4  235.31    9.36
  -1   5   3  120.26    6.37
  -1   5   3  130.57    6.44
  -1  -5   3  128.58    5.67
  -1   5   2  375.34   13.09
  -1  -5   2  395.45   12.00
  -1   5   2  404.43   13.37
  -1   5   1  227.24    8.97
   1   5  -1  233.79    8.81
  -1   5   1  224.86    9.17
   1   5  -1  231.72    9.33
  -1   5   0    2.90    0.99
   1   5   0    3.57    1.03
   1   5   0    4.85    1.29
   1  -5   0    4.80    0.99
   1   5   1  608.41   19.00
   1   5   1  611.74   18.32
   1  -5   2   52.33    3.34
   1   5   2   56.65    4.05
   1  -5   3 1328.57   34.40
   1   5   3 1410.84   35.76
   1   5   4   42.22    3.53
   1  -5   4   38.75    3.05
   1  -5   5  927.60   25.09
   1  -5   5  898.78   24.94
   1  -5   6    2.74    0.96
   1  -5   6    2.99    0.99
   1  -5   7  210.32    9.25
   1  -5   7  207.76    8.98
   1  -5   7  207.99    8.96
   1   5   7  216.08    9.61
   1  -5   8   24.39    2.94
   1   5   8   26.13    3.23
   1  -5   8   27.48    3.04
   1  -5   9  317.40   12.86
   1  -5   9  331.53   12.65
   1   5   9  294.92   12.64
   1  -5  10    1.53    1.20
   1  -5  10    0.36    0.79
   1   5  10    1.53    1.14
   1  -5  11  174.98    9.55
   1  -5  11  177.14    9.30
   1  -5  12   23.80    3.54
   1  -5  13   54.70    5.27
   1   5  13   50.21    5.01
   1  -5  14   11.55    2.60
   1   5  14    9.24    2.18
   1  -5  15   32.29    3.88
   1   5  15   20.08    3.11
   1   5  16    1.68    1.00
   1  -5  16    0.99    1.23
   1   5  17    0.27    0.72
   1  -5  17    1.61    0.92
   1   5  18    0.80    0.66
   1  -5  18    0.59    0.62
  -1  -7  16    1.93    0.88
   1  -7 -16    0.81    0.61
  -1   7  16    0.46    0.51
  -1  -7  15    2.24    0.92
   1  -7 -15    3.39    1.10
  -1   7  15    2.42    1.08
  -1  -7  14    3.25    1.35
   1  -7 -14    3.41    1.23
  -1   7  14    4.39    1.50
  -1  -7  13    3.32    1.44
  -1   7  13    2.50    1.31
   1  -7 -13    4.55    1.43
   1  -7 -12   57.78    5.00
   1  -7 -11   -0.39    0.87
  -1   7  10  174.84    9.62
  -1  -7  10  167.58    9.13
   1  -7 -10  187.03    9.62
  -1   7   9    3.83    1.64
  -1  -7   9    2.40    1.43
   1  -7  -9    1.95    1.16
  -1  -7   8  348.69   14.07
  -1  -7   8  362.46   14.68
  -1   7   8  362.96   14.86
  -1  -7   7    1.44    0.94
  -1  -7   7    1.57    1.10
  -1   7   7    3.32    1.37
  -1  -7   6  312.56   13.22
  -1  -7   6  316.59   12.72
   1   7  -6  314.92   13.83
  -1   7   6  333.85   13.71
  -1  -7   5    9.14    2.06
  -1  -7   5    4.52    1.37
   1   7  -5    9.42    2.16
  -1   7   5   11.74    2.30
  -1  -7   4  283.24   11.97
  -1  -7   4  287.66   11.47
   1   7  -4  271.10   12.19
  -1   7   4  288.62   12.54
   1   7  -4  305.84   13.10
  -1   7   4  285.37   12.31
   1   7  -3   79.21    6.13
  -1   7   3   75.28    5.75
  -1   7   3   73.38    5.84
   1   7  -3   82.98    5.89
  -1  -7   3   78.67    5.56
  -1   7   2  559.50   19.55
   1   7  -2  610.38   20.79
  -1  -7   2  583.22   19.16
  -1   7   1   88.37    6.45
   1   7  -1   85.76    5.89
  -1   7   1   93.26    6.22
   1   7  -1   93.30    6.60
  -1   7   0  272.82   12.20
  -1   7   0  273.07   11.58
   1   7   0  254.77   11.27
   1   7   0  273.41   12.26
  -1   7  -1    5.41    1.75
  -1   7  -1    4.90    1.56
   1   7   1    4.96    1.54
   1   7   1    3.67    1.46
   1   7   2   62.82    5.33
  -1   7  -2   64.83    5.15
   1   7   2   58.40    4.97
  -1   7  -2   56.57    5.17
   1  -7   2   58.05    4.67
  -1   7  -3    1.28    1.12
   1   7   3    2.02    1.06
  -1   7  -3    2.11    1.05
   1   7   3    0.37    0.74
   1  -7   3    2.01    1.15
  -1   7  -4   26.82    3.64
   1   7   4   28.56    3.54
   1  -7   4   30.21    3.52
  -1   7  -4   24.55    3.26
   1  -7   5   13.20    2.43
   1  -7   5    9.64    1.91
   1   7   5   10.66    2.30
   1   7   6    4.98    1.60
   1  -7   6    3.43    1.47
   1  -7   6    5.83    1.56
   1  -7   6    3.49    1.30
   1   7   6    2.94    1.32
   1   7   7   27.86    3.73
   1  -7   7   25.65    3.26
   1  -7   7   30.54    3.73
   1  -7   7   24.50    3.18
   1   7   7   28.43    3.76
   1   7   8   33.38    4.06
   1  -7   8   25.82    3.51
   1  -7   8   26.26    3.37
   1   7   9   37.19    4.33
   1  -7   9   35.96    4.04
   1   7  10   15.72    2.87
   1   7  10   18.38    3.20
   1  -7  10   16.85    2.82
   1   7  11   18.06    3.15
   1   7  12   58.26    5.44
  -1  -7 -13    1.69    1.16
   1   7  13    2.88    1.47
   1  -7  13    2.63    1.18
   1   7  14   53.19    4.67
  -1  -7 -14   49.25    4.14
   1  -7  14   56.53    4.42
  -1  -7 -15    0.25    0.55
   1   7  15    1.16    0.86
   1  -7  15    0.97    0.80
   1   7  16   14.91    1.95
   1  -7  16   18.19    2.01
  -1  -7 -16   17.08    1.99
  -1   9  13   18.54    2.18
  -1   9  12    0.27    0.61
  -1  -9  11   14.36    2.11
  -1   9  11   11.46    2.07
  -1  -9  10    0.61    0.80
  -1   9  10    1.06    1.11
  -1   9   9    4.11    1.53
  -1  -9   9    4.77    1.62
  -1   9   9    3.02    1.35
  -1   9   8   10.51    2.28
  -1  -9   8   10.28    2.20
  -1   9   8    9.42    2.07
  -1   9   7    2.98    1.46
  -1  -9   7    3.07    1.43
  -1   9   6    1.76    1.45
  -1  -9   6    1.18    1.10
  -1   9   5    0.45    0.89
  -1  -9   5    1.18    1.17
   1  -9  -5    0.37    0.74
  -1   9   4    7.22    2.20
   1  -9  -4    8.49    2.03
  -1  -9   4    6.24    1.98
  -1   9   3    4.97    1.80
  -1  -9   3    6.84    1.93
  -1   9   2    0.90    1.09
   1   9  -1   50.71    4.99
  -1   9   1   51.73    5.10
   1   9   0   23.48    3.55
  -1   9   0   28.24    3.78
   1   9   1  150.11    9.09
  -1   9  -1  173.81    9.57
  -1   9  -2    8.13    2.13
   1   9   2    9.88    2.45
   1  -9   2    6.33    1.74
  -1   9  -3  188.85   10.14
   1   9   3  208.63   10.85
   1  -9   3  212.17   10.24
   1   9   4    7.75    2.08
   1  -9   4    6.69    1.92
   1   9   5   95.73    7.10
   1  -9   5   97.90    6.72
   1   9   6    0.89    1.09
   1  -9   6   -0.79    1.41
   1   9   7   69.32    5.85
   1  -9   7   65.06    5.36
   1   9   7   61.77    5.45
   1   9   8    1.24    1.08
   1  -9   8   -1.09    1.25
   1   9   8    0.41    0.90
   1   9   9  101.33    6.71
   1  -9   9   81.86    5.80
   1   9   9   96.64    6.62
   1  -9  10    1.19    1.02
   1   9  10    1.44    1.01
   1  -9  11   52.58    3.98
   1   9  11   50.68    4.35
   1   9  12    0.55    0.78
   1   9  13   15.09    1.96
  -1 -11   8   61.41    3.61
  -1 -11   7    0.19    0.58
  -1  11   7    0.68    0.78
  -1 -11   6   61.46    4.00
  -1  11   6   68.54    4.55
  -1 -11   5    0.23    0.59
  -1  11   5    0.28    0.62
   1 -11  -4   70.20    4.56
  -1  11   4   67.40    4.86
   1 -11  -3    1.34    0.88
  -1  11   3    0.92    1.05
   1 -11  -2   31.60    3.25
  -1  11   2   46.84    4.09
   1 -11  -1    0.29    0.91
  -1  11   1    0.94    0.93
  -1 -11   0   33.40    3.40
   1 -11   0   33.43    3.38
  -1  11   0   37.47    3.65
  -1 -11  -1   -0.29    0.90
   1 -11   1    0.29    1.00
  -1  11  -1   -0.30    0.78
   1  11   1    0.30    0.85
  -1 -11  -2   35.73    3.39
   1 -11   2   41.61    3.66
   1  11   2   33.61    3.46
   1 -11   3   -0.80    1.02
  -1 -11  -3    0.26    0.93
   1  11   3   -0.30    0.73
   1 -11   4   10.03    1.74
   1 -11   4    5.16    1.26
   1  11   4    8.47    1.75
   1 -11   5    0.68    0.71
   1  11   5    0.55    0.73
   1 -11   6    0.21    0.60
   1  11   6   -0.25    0.56
   1 -11   7    2.71    0.86
   1 -11   8    4.50    1.00
  -2   0  20    4.09    1.15
  -2   0  19   -0.28    0.77
  -2   0  19    0.28    0.75
  -2   0  18   28.83    3.48
  -2   0  18   29.50    3.53
  -2   0  17   -0.40    0.88
  -2   0  17   -0.41    1.00
  -2   0  16  115.76    7.65
  -2   0  15    0.44    0.97
  -2   0  14  189.58    9.94
  -2   0  13   -0.39    1.02
  -2   0  12  376.51   14.39
  -2   0  12  369.48   14.54
  -2   0  11   -0.32    0.63
  -2   0  11   -0.34    0.68
   2   0 -10  384.60   13.59
  -2   0  10  372.97   13.68
   2   0  -9   -0.25    0.65
  -2   0   9   -0.27    0.92
  -2   0   8 1338.85   32.98
   2   0  -8 1302.57   33.48
  -2   0   8 1249.28   33.77
  -2   0   7    0.20    0.77
  -2   0   7   -0.15    0.43
   2   0  -7    0.18    0.55
   2   0  -6 1403.67   34.03
  -2   0   6 1483.95   34.75
   2   0  -6 1479.98   35.09
  -2   0   5    1.12    0.68
  -2   0   5    0.42    0.39
   2   0  -5   -0.09    0.26
   2   0  -5    1.31    0.58
   2   0  -4  301.96    8.21
  -2   0   4  300.69    8.43
   2   0  -4  303.17    8.62
   2   0  -3    0.23    0.22
   2   0  -3    0.14    0.31
  -2   0   3   -0.06    0.22
  -2   0   3    0.07    0.19
   2   0  -2  761.88   17.94
  -2   0   2  758.07   17.92
   2   0  -1    0.03    0.10
   2   0  -1   -0.12    0.11
   2   0  -1    0.07    0.07
   2   0   0    0.51    0.14
   2   0   0    0.38    0.13
   2   0   0    2.12    0.23
   2   0   0    1.25    0.19
   2   0   0    1.43    0.17
   2   0   0    0.42    0.13
   2   0   1    0.14    0.08
   2   0   1    0.25    0.11
   2   0   1    0.13    0.12
   2   0   1    0.22    0.13
   2   0   2   86.55    2.56
   2   0   2   84.14    2.54
   2   0   2   82.85    2.79
   2   0   3    0.11    0.20
   2   0   3    0.20    0.25
   2   0   4 9982.52  224.37
   2   0   4 9999.00  224.69
   2   0   5    0.23    0.43
   2   0   5    0.10    0.33
   2   0   6 4365.39  100.14
   2   0   6 4341.09   99.73
   2   0   7   -0.15    0.38
   2   0   7    0.49    0.45
  -2   0  -7   -0.17    0.56
   2   0   8  265.38    9.21
  -2   0  -8  284.83    9.81
   2   0   9    0.41    0.49
  -2   0  -9   -0.24    0.67
  -2   0 -10  494.48   16.14
   2   0  11   -0.66    1.13
  -2   0 -11    0.32    0.55
  -2   0 -12  473.58   17.14
   2   0  12  484.74   17.23
   2   0  13    0.40    0.80
  -2   0 -13    0.41    0.91
   2   0  14  196.88   10.30
   2   0  15   -0.43    0.96
   2   0  15   -0.90    0.90
   2   0  16   52.00    5.01
   2   0  16   47.80    4.97
   2   0  17    0.39    0.86
   2   0  17    1.20    0.97
   2   0  18   25.95    3.23
   2   0  19    0.27    0.65
   2   0  20   14.65    1.79
  -2  -2  20    0.33    0.46
  -2   2  20    0.67    0.53
  -2  -2  19   14.86    2.04
  -2   2  19   16.83    2.21
  -2   2  19   14.65    2.11
  -2  -2  19   16.44    2.17
  -2   2  19   12.91    1.97
  -2   2  18   -0.31    0.80
  -2  -2  18   -0.30    0.79
  -2   2  18   -0.66    0.92
  -2  -2  18    0.31    0.69
  -2   2  18    0.31    0.62
  -2  -2  17   12.05    2.37
  -2   2  17    8.37    2.08
  -2   2  17   11.80    2.47
  -2  -2  17    5.93    1.81
  -2   2  17    8.97    2.29
  -2  -2  16    0.78    0.95
  -2   2  16    0.40    0.98
  -2   2  16    0.44    0.97
  -2  -2  15   43.95    4.57
  -2   2  15   49.21    4.88
  -2  -2  15   56.66    5.06
  -2  -2  14   16.27    2.82
  -2   2  14   15.43    2.77
  -2  -2  14   20.99    3.12
  -2  -2  13    0.39    1.03
   2   2 -12    8.56    1.96
  -2  -2  12    3.44    1.37
  -2  -2  12    7.79    1.81
  -2  -2  12    7.75    1.98
  -2  -2  11    0.33    1.09
  -2   2  11   -0.34    1.11
   2   2 -11    0.33    0.87
  -2  -2  11    2.75    1.09
  -2  -2  11    0.69    0.91
  -2  -2  11    0.34    1.21
  -2  -2  10    4.07    1.26
   2   2 -10    2.31    0.99
  -2  -2  10    2.67    1.14
  -2   2  10    2.12    1.04
  -2   2   9  318.42   11.89
  -2  -2   9  344.67   12.09
   2   2  -9  340.85   11.93
  -2  -2   9  325.73   11.70
  -2  -2   8   34.68    2.99
  -2   2   8   25.57    2.60
   2   2  -8   25.28    2.47
  -2  -2   8   31.56    2.68
  -2   2   7  621.90   18.35
  -2  -2   7  686.17   18.63
   2   2  -7  657.38   18.12
  -2  -2   7  640.64   18.01
  -2  -2   6  208.16    7.44
  -2   2   6  189.11    7.23
   2   2  -6  200.92    7.04
  -2  -2   6  198.84    7.05
  -2   2   5  824.48   22.27
  -2  -2   5  894.09   22.48
  -2  -2   5  876.83   22.10
   2   2  -5  887.85   22.00
  -2   2   5  877.25   22.36
  -2  -2   4  224.99    7.01
  -2   2   4  201.52    6.80
   2   2  -4  227.32    6.68
  -2   2   4  212.72    7.17
  -2  -2   4  216.21    6.78
  -2  -2   4  218.96    6.82
  -2  -2   3  371.84   10.25
  -2  -2   3  395.18   10.28
  -2   2   3  396.98   10.27
  -2  -2   3  399.57   10.30
  -2   2   3  374.43   10.78
   2  -2  -3  389.67   10.35
  -2  -2   2    8.36    0.81
   2  -2  -2    8.81    0.86
  -2  -2   2    7.60    0.61
  -2   2   2    7.89    0.59
  -2  -2   1  304.43    8.05
   2   2  -1  317.90    7.66
   2  -2  -1  300.64    7.61
   2  -2   0  127.17    3.31
   2   2   0  125.72    3.30
   2   2   0  123.14    4.21
   2   2   0  122.31    4.33
  -2  -2   0  127.89    3.69
   2   2   1 3600.83   81.14
   2  -2   1 3613.69   81.17
   2   2   1 3493.58   82.48
   2  -2   1 3611.23   81.95
   2   2   1 3715.70   82.15
   2  -2   2  123.65    4.13
   2  -2   2  118.62    4.08
   2   2   2  121.93    4.41
   2  -2   2  117.23    3.34
   2   2   2  124.10    3.64
   2  -2   2  125.98    4.16
   2  -2   3 1142.30   26.38
   2  -2   3 1123.51   26.37
   2  -2   4   61.55    2.94
   2  -2   4   65.25    2.99
  -2  -2  -4   58.20    2.73
   2  -2   4   68.82    3.10
   2  -2   5  632.60   16.35
   2  -2   5  637.50   16.42
   2  -2   6   28.47    2.19
   2  -2   6   25.18    2.02
  -2  -2  -6   22.23    1.95
   2  -2   6   29.38    2.21
  -2  -2  -7  843.43   22.41
   2  -2   7  865.07   22.41
   2  -2   7  818.21   22.13
  -2  -2  -8   12.64    1.81
   2  -2   8    9.65    1.50
   2  -2   8    9.91    1.56
  -2   2  -9  315.61   11.29
  -2  -2  -9  284.74   10.92
   2  -2   9  310.79   11.00
   2  -2   9  310.79   10.79
   2  -2  10   23.14    2.62
  -2   2 -10   21.74    2.68
   2  -2  11   15.04    2.50
   2   2  11   19.26    2.71
   2  -2  11   19.88    2.65
   2  -2  11   20.21    2.64
  -2   2 -11   15.67    2.46
   2  -2  12   30.57    3.67
   2  -2  12   28.60    3.32
  -2   2 -12   39.36    4.06
   2   2  12   30.51    3.74
   2   2  12   33.10    3.70
   2  -2  12   27.70    3.34
  -2   2 -13    0.41    0.82
   2  -2  13    1.15    1.01
   2   2  13    0.40    0.96
   2   2  13   -0.44    0.97
   2  -2  13   -0.36    0.80
   2  -2  13    0.40    0.96
   2   2  14    6.82    2.02
   2  -2  14    4.20    1.72
   2   2  14    3.43    1.41
   2  -2  14    5.62    1.74
   2   2  14    3.32    1.37
   2  -2  14    5.72    1.81
   2   2  15    2.57    1.28
   2  -2  15    0.84    1.26
   2   2  15   -0.45    1.10
   2   2  15   -0.42    1.17
   2  -2  15    0.40    1.06
   2  -2  15   -0.40    0.98
   2  -2  16    0.40    1.13
   2   2  16    0.41    0.81
   2   2  16    0.43    1.04
   2  -2  16    0.38    0.76
   2   2  16    0.79    1.04
   2   2  17   11.57    2.32
   2   2  17   11.83    2.32
   2  -2  17   15.06    2.51
   2  -2  17   12.07    2.34
   2   2  17   16.33    2.70
   2   2  18    2.20    1.08
   2   2  18   -0.30    0.66
   2  -2  18    1.19    0.78
   2   2  19   17.09    2.17
   2  -2  19   18.72    2.22
   2   2  19   12.75    1.88
  -2   4  19    0.98    0.67
  -2  -4  19    2.71    0.82
   2  -4 -19    3.43    0.87
  -2  -4  18   16.54    2.24
  -2   4  18   17.48    2.39
  -2  -4  17    0.32    0.94
  -2   4  17    0.34    1.02
  -2  -4  16   67.00    5.39
  -2   4  16   61.09    5.38
  -2  -4  15   -0.82    1.29
  -2   4  15   -0.44    1.24
  -2  -4  14   94.45    6.93
  -2  -4  13    7.78    2.15
  -2  -4  12  188.71    9.63
  -2  -4  12  176.65    9.68
  -2  -4  11   -0.39    1.40
  -2  -4  11    0.71    0.79
  -2  -4  10  386.43   14.61
  -2  -4  10  356.32   13.68
  -2  -4   9   37.88    3.75
  -2  -4   9   38.62    3.57
  -2  -4   8  491.18   15.76
  -2  -4   7   25.83    2.59
  -2  -4   6  541.69   15.94
  -2  -4   6  524.72   15.81
  -2  -4   5  105.71    5.08
  -2   4   5  115.67    5.86
  -2  -4   5  119.38    5.29
  -2  -4   4  127.93    5.33
  -2   4   4  119.39    5.91
  -2   4   4  120.92    5.48
  -2  -4   4  118.92    5.15
  -2   4   3  271.66    9.85
  -2   4   3  277.29    9.49
  -2  -4   3  278.66    8.83
  -2   4   2  120.15    5.67
  -2  -4   2  123.59    4.82
  -2   4   1  712.23   19.79
  -2  -4   1  720.33   18.33
   2   4  -1  714.19   19.79
   2   4  -1  704.12   19.37
   2  -4   0    1.24    0.49
   2   4   0    2.10    0.78
   2   4   0    0.63    0.50
   2  -4   1  520.00   14.07
   2  -4   1  498.61   13.71
   2   4   1  488.77   15.01
   2   4   1  507.63   14.25
   2  -4   2   44.34    2.76
   2   4   2   48.51    3.28
   2  -4   2   48.92    2.81
   2   4   2   44.58    2.77
   2  -4   3  437.31   12.78
   2  -4   3  458.51   13.09
   2   4   3  440.80   13.74
   2  -4   4  541.60   15.21
   2  -4   4  539.70   15.48
   2  -4   5   65.85    3.88
   2  -4   6  755.91   21.08
   2  -4   6  752.19   21.04
   2  -4   7   14.53    1.96
   2  -4   7   15.65    2.08
   2  -4   8  291.37   11.04
   2  -4   8  302.91   11.19
   2  -4   9    7.94    1.83
   2  -4   9    3.78    1.23
   2   4   9    7.15    1.71
   2  -4  10  249.67   11.15
   2  -4  10  250.22   10.61
   2   4  10  223.18   10.76
   2  -4  11   35.55    3.78
   2  -4  11   26.11    3.48
   2   4  11   27.02    3.55
   2  -4  12  177.73    9.68
   2  -4  12  184.44    9.40
   2   4  12  165.12    9.59
   2  -4  13    5.63    1.83
   2   4  13    7.72    2.07
   2  -4  14  230.05   11.20
   2   4  14  189.17   10.58
   2  -4  15    1.63    1.28
   2   4  15    2.16    1.36
   2  -4  16   49.65    4.64
   2   4  16   44.42    4.48
   2   4  17    2.31    1.08
   2  -4  17    0.92    0.86
   2   4  18   10.05    1.75
   2  -4  18   12.62    1.90
   2   4  19    3.41    0.93
  -2   6  17    2.95    0.96
   2  -6 -17    1.72    0.80
  -2  -6  17    3.21    1.06
  -2   6  16    4.59    1.33
   2  -6 -16    4.70    1.35
  -2  -6  16    2.75    1.19
   2  -6 -15    6.94    1.67
  -2  -6  15    0.66    1.38
  -2  -6  14   25.15    3.33
  -2  -6  13    5.16    1.76
  -2  -6  12   51.37    5.00
  -2  -6  11   33.97    4.06
  -2  -6  10  105.02    6.89
  -2  -6  10  103.55    6.89
  -2  -6   9  147.39    8.10
  -2  -6   9  140.46    8.11
  -2  -6   8   39.08    3.90
  -2   6   8   44.33    4.33
  -2  -6   8   45.19    4.35
  -2  -6   7  254.53   10.72
  -2   6   7  275.77   11.50
  -2  -6   7  243.09   11.01
  -2  -6   6   52.06    4.13
  -2   6   6   47.80    4.32
  -2  -6   6   52.16    4.47
  -2  -6   5  153.02    7.38
  -2   6   5  158.54    8.07
  -2  -6   5  161.48    8.10
  -2   6   4    8.72    1.99
  -2   6   4    3.81    1.38
  -2   6   4    6.50    1.57
   2   6  -4    5.43    1.55
  -2  -6   4    8.59    1.79
  -2  -6   4    7.30    1.49
   2   6  -4   11.31    2.12
  -2   6   3  556.10   17.75
   2   6  -3  502.35   17.50
   2   6  -3  472.08   16.90
  -2   6   3  560.10   17.99
   2   6  -2   16.34    2.48
  -2   6   2   19.47    2.70
   2   6  -2   19.13    2.54
  -2   6   2   14.56    2.36
   2   6  -1  693.81   21.83
  -2   6   1  698.39   21.86
   2   6  -1  694.32   20.96
  -2   6   1  708.96   21.48
   2   6   0  148.41    7.00
   2   6   0  142.17    7.69
   2  -6   0  140.44    6.46
   2   6   1  489.51   16.79
   2  -6   1  479.84   15.11
   2   6   2    0.66    0.87
   2  -6   2    1.89    0.81
   2  -6   3  262.21    9.98
   2   6   3  243.84   10.69
   2  -6   4   48.59    4.10
   2  -6   4   50.44    3.86
   2   6   4   39.77    3.92
   2   6   5  418.69   15.38
   2  -6   5  426.08   14.65
   2  -6   5  434.84   15.28
   2  -6   5  430.35   14.79
   2   6   6   34.41    3.83
   2  -6   6   32.14    3.33
   2  -6   6   35.25    3.71
   2  -6   6   37.32    3.56
   2  -6   7  218.73    9.92
   2   6   7  218.05   10.58
   2  -6   7  235.76   10.54
   2  -6   7  231.97   10.17
   2   6   8    8.46    2.05
   2  -6   8   10.42    2.24
   2  -6   8   10.11    2.06
   2  -6   8   10.09    2.02
   2   6   9   26.46    3.53
   2  -6   9   25.76    3.30
   2   6  10   12.47    2.57
   2  -6  11   23.01    3.41
   2  -6  12   35.68    4.12
   2  -6  13    4.32    1.79
   2   6  14   17.50    2.94
   2  -6  14   16.72    2.80
   2   6  15    7.94    1.85
   2  -6  15    4.80    1.50
   2  -6  16    6.35    1.49
   2  -6  17    7.84    1.43
  -2  -6 -17    7.60    1.37
  -2   8  15    0.63    0.59
   2  -8 -15    1.40    0.60
  -2   8  14   13.21    2.07
   2  -8 -14   14.79    1.98
  -2   8  13    0.66    0.81
   2  -8 -13    1.37    0.86
  -2   8  12   29.86    3.61
   2  -8 -12   26.56    3.13
  -2  -8  11    4.69    1.53
   2  -8 -11    6.84    1.70
  -2   8  11    2.48    1.30
  -2   8  10   71.40    5.72
   2  -8 -10   61.46    5.09
  -2   8  10   75.24    6.12
  -2   8   9    1.25    1.24
  -2   8   9    3.56    1.59
  -2  -8   9    1.58    1.24
  -2   8   8  166.74    9.47
  -2   8   8  164.46    9.50
  -2  -8   8  174.58    9.43
  -2  -8   7   26.79    3.63
  -2   8   7   25.40    3.60
  -2  -8   6  131.66    7.97
  -2   8   6  115.07    7.76
   2  -8  -5   46.03    4.50
  -2  -8   5   47.23    4.68
  -2   8   5   50.24    4.96
  -2  -8   4   42.27    4.33
   2   8  -4   42.62    4.58
  -2   8   4   39.33    4.43
  -2   8   3  138.65    8.64
  -2   8   3  143.08    8.48
   2   8  -3  126.51    8.48
  -2  -8   3  142.62    8.09
  -2   8   2   13.12    2.60
   2   8  -2   12.42    2.65
  -2   8   2   13.04    2.67
   2   8  -1  205.08   11.09
  -2   8   1  233.00   11.65
  -2   8   1  204.61   10.51
  -2   8   0    1.45    1.07
   2   8   0    1.22    1.14
  -2   8   0    4.16    1.65
   2   8   0    2.40    1.35
   2   8   1   26.83    3.82
  -2   8  -1   28.97    3.72
   2   8   1   28.59    3.64
  -2   8  -1   27.38    3.93
  -2   8  -2   20.19    3.41
   2   8   2   19.49    3.09
  -2   8  -2   16.06    2.80
   2   8   2   21.08    3.39
   2  -8   2   19.04    2.87
  -2   8  -3   25.41    3.44
  -2   8  -3   29.65    4.06
   2   8   3   30.78    3.87
   2  -8   3   28.19    3.60
  -2   8  -4   23.21    3.60
  -2   8  -4   22.00    3.22
   2   8   4   21.77    3.40
   2  -8   4   23.65    3.15
   2  -8   4   26.38    3.49
   2   8   5  124.27    8.15
   2  -8   5  129.62    7.93
   2   8   5  116.93    7.79
   2   8   6   41.33    4.62
   2  -8   6   37.68    4.18
   2   8   6   38.79    4.42
   2   8   7   86.24    6.67
   2  -8   7   78.61    6.10
   2   8   7   71.77    6.15
   2   8   8   49.28    5.09
   2  -8   8   56.22    5.13
   2   8   8   52.39    5.38
   2   8   9   16.35    2.94
   2  -8   9   15.75    2.72
   2   8   9   23.18    3.49
   2  -8  10   69.37    5.37
   2   8  10   71.15    6.08
   2   8  11    2.10    1.32
   2   8  12   37.76    4.05
   2   8  13    1.62    1.07
   2   8  14   18.85    2.39
   2   8  15    2.86    0.85
  -2 -10  11    0.50    0.52
  -2 -10  10   42.01    3.26
  -2 -10   9   15.26    2.12
  -2  10   8   31.86    3.39
  -2 -10   8   30.65    3.23
  -2  10   7   28.01    3.36
  -2 -10   7   26.82    3.10
  -2  10   6   20.93    3.03
  -2 -10   6   14.76    2.43
  -2  10   5   28.62    3.59
  -2 -10   5   32.30    3.52
   2 -10  -5   24.87    3.07
  -2  10   4   18.39    2.98
   2 -10  -4   19.67    2.82
  -2 -10   4   25.82    3.13
  -2  10   3   55.53    5.09
   2 -10  -3   59.93    5.04
  -2  10   2    7.01    1.88
   2 -10  -2    4.46    1.57
  -2  10   1   43.66    4.56
  -2  10   0   -0.41    1.21
   2  10   0   -0.39    1.03
  -2  10  -1   57.65    5.16
   2  10   1   58.08    5.17
  -2  10  -2    5.82    1.73
   2  10   2    7.71    2.10
   2  10   3   65.37    5.57
  -2  10  -3   69.59    5.48
   2 -10   3   65.02    5.05
   2  10   4    2.81    1.38
   2 -10   4    3.38    1.39
   2  10   5   37.04    4.10
   2 -10   5   42.30    4.01
   2  10   6   10.07    2.20
   2 -10   6   14.12    2.31
   2  10   7   13.95    2.46
   2 -10   7   12.65    2.18
   2  10   8   25.78    3.00
   2 -10   8   31.00    3.11
   2  10   9    1.09    0.81
   2 -10   9    1.44    0.86
   2  10  10   18.99    2.28
   2 -10  10   20.23    2.16
   2  10  11    1.75    0.77
  -2 -12   2    1.60    0.64
   2 -12  -1   19.22    1.93
  -2 -12   1   17.94    1.87
   2 -12   0    0.99    0.59
  -2 -12   0    1.33    0.59
   2 -12   1   27.73    2.32
  -3   1  20    9.42    1.52
  -3  -1  20    9.90    1.52
  -3  -1  19    0.27    0.90
  -3   1  19    0.27    0.94
  -3   1  19   -0.80    1.15
  -3  -1  19   -1.32    1.31
  -3   1  18   29.64    3.41
  -3   1  18   27.08    3.18
  -3  -1  18   25.44    3.21
  -3   1  18   25.09    3.22
  -3  -1  18   20.80    2.91
  -3   1  17    2.68    1.42
  -3   1  17    2.73    1.59
  -3  -1  17    1.54    1.32
  -3   1  16   47.38    4.77
  -3  -1  16   46.83    4.72
  -3   1  16   46.27    4.75
  -3   1  15    5.67    1.89
  -3  -1  15    7.29    1.96
  -3  -1  14   96.76    6.95
  -3  -1  13  184.78    9.74
  -3  -1  12   49.54    4.56
  -3   1  12   38.37    4.15
  -3  -1  12   48.57    4.60
  -3  -1  11  249.52   10.74
  -3   1  11  239.76   10.68
  -3  -1  11  237.44   10.63
  -3  -1  10  172.13    7.84
   3   1 -10  178.16    8.24
  -3  -1  10  183.25    8.59
  -3   1  10  178.51    8.56
  -3  -1   9  366.45   12.30
   3   1  -9  362.03   12.68
  -3  -1   9  381.64   13.24
  -3   1   9  373.78   13.19
  -3  -1   8  154.70    6.49
   3   1  -8  157.43    6.78
  -3  -1   8  159.49    7.18
  -3   1   8  143.78    6.92
  -3  -1   7  924.60   23.77
   3   1  -7  911.46   24.03
  -3   1   7  893.38   24.51
  -3  -1   7  898.22   24.44
  -3   1   6    1.42    0.82
  -3  -1   6    0.53    0.74
  -3  -1   6    0.28    0.36
  -3  -1   5  264.19    8.83
  -3   1   5  240.91    8.69
  -3  -1   5  306.71    8.64
   3  -1  -5  269.33    8.00
   3   1  -5  289.98    8.59
  -3   1   5  297.45    8.25
   3  -1  -4  180.97    5.78
  -3  -1   4  205.71    6.14
   3  -1  -4  193.09    5.39
   3   1  -4  201.94    6.14
  -3   1   4  187.82    5.98
   3   1  -3   23.48    1.10
  -3   1   3   21.22    1.04
  -3  -1   3   23.74    1.40
   3  -1  -3   21.86    1.18
   3   1  -3   20.02    1.33
  -3  -1   2  447.41   11.09
   3   1  -2  461.33   10.94
   3  -1  -2  431.39   11.41
   3   1  -1  975.77   22.45
  -3  -1   1  946.79   22.12
   3   1  -1  952.88   22.18
   3   1  -1  964.65   22.63
   3  -1  -1  972.78   22.64
  -3  -1   0 1069.99   24.28
   3   1   0 1096.18   25.18
   3   1   1  693.78   16.35
   3  -1   1  698.57   16.35
   3  -1   1  691.86   16.37
   3   1   1  696.54   16.34
   3  -1   1  667.29   16.46
   3  -1   1  686.40   16.36
   3  -1   1  693.91   16.65
   3  -1   2 1444.52   33.53
   3   1   2 1486.63   33.52
   3  -1   2 1446.23   33.48
   3  -1   2 1436.31   33.61
   3  -1   2 1406.44   33.74
   3  -1   3 1454.30   34.00
   3  -1   3 1422.54   33.88
   3  -1   3 1497.13   34.35
   3  -1   4  886.61   22.04
   3  -1   4  924.02   22.06
   3  -1   5   69.20    3.14
   3  -1   5   65.18    3.22
   3  -1   5   63.20    3.05
  -3  -1  -6  786.40   20.49
   3  -1   6  786.31   20.60
   3  -1   6  789.13   20.28
  -3  -1  -7  162.56    6.47
   3  -1   7  171.56    6.60
   3  -1   7  159.96    6.31
  -3  -1  -8  668.17   18.99
   3  -1   8  653.62   18.58
   3  -1   8  684.46   18.98
   3  -1   9    4.53    1.13
   3  -1   9    3.21    1.07
  -3  -1  -9    4.10    1.22
  -3   1  -9    1.97    0.98
   3  -1  10   61.50    4.24
  -3   1 -10   63.17    4.52
  -3  -1 -10   69.12    4.73
  -3  -1 -11   92.08    5.97
  -3   1 -11   90.08    5.89
   3   1  11   89.26    6.08
   3   1  11   88.34    5.93
   3  -1  11   89.38    5.92
  -3   1 -12   37.50    3.95
   3   1  12   32.36    3.81
   3   1  12   36.93    3.95
   3  -1  12   22.71    3.12
  -3  -1 -12   35.72    3.86
   3   1  13  102.39    7.30
   3   1  13  125.06    7.90
   3  -1  13  137.33    8.22
   3  -1  13  135.61    8.01
   3   1  13  109.74    7.37
  -3   1 -13  125.69    7.83
   3  -1  14   26.00    3.50
   3   1  14   24.33    3.46
   3   1  14   26.04    3.62
   3   1  14   25.19    3.61
   3  -1  14   24.05    3.46
   3  -1  15   41.18    4.44
   3   1  15   39.73    4.41
   3   1  15   38.86    4.51
   3  -1  15   35.37    4.29
   3   1  15   36.94    4.29
   3   1  16   11.21    2.38
   3  -1  16   15.93    2.79
   3  -1  16   13.15    2.61
   3   1  16    8.13    2.18
   3   1  16   11.54    2.50
   3  -1  17   32.22    3.77
   3   1  17   27.84    3.48
   3  -1  17   29.46    3.64
   3   1  17   24.55    3.27
   3   1  17   30.83    3.72
   3  -1  18    0.32    0.78
   3   1  18    0.30    0.67
   3   1  18    1.29    1.06
   3  -1  19   16.20    2.20
   3   1  19   17.94    2.28
   3   1  20    0.33    0.44
   3  -1  20   -0.17    0.47
  -3   3  19   -0.23    0.62
  -3   3  18   39.63    3.78
  -3  -3  18   36.26    3.36
  -3   3  17    6.84    1.93
  -3  -3  17    3.34    1.37
  -3   3  16   42.69    4.63
  -3  -3  16   45.83    4.58
  -3  -3  15   41.63    4.54
  -3  -3  14  110.91    7.57
  -3  -3  13    4.61    1.81
  -3  -3  13    5.39    1.62
  -3  -3  12  181.52    9.55
  -3  -3  12  166.65    8.77
  -3  -3  11   63.21    5.22
  -3  -3  11   63.02    4.87
  -3  -3  10   61.81    4.96
  -3  -3  10   61.90    4.63
  -3  -3  10   64.40    5.01
  -3  -3   9  238.70    9.61
  -3  -3   8   25.37    2.54
  -3  -3   7   94.51    4.84
  -3  -3   6  244.20    8.61
  -3   3   6  257.50    9.22
   3  -3  -6  253.63    8.77
  -3  -3   5  229.71    7.80
  -3  -3   5  231.02    7.78
  -3   3   5  215.57    8.23
   3  -3  -5  231.29    7.87
  -3  -3   4    1.75    0.56
  -3  -3   4    2.67    0.70
  -3   3   4    1.44    0.76
   3  -3  -4    2.07    0.59
  -3  -3   3  452.15   12.24
  -3  -3   3  443.63   12.12
   3  -3  -3  448.42   12.21
  -3   3   3  440.53   13.21
   3   3  -2  265.38    8.70
  -3  -3   2  285.94    8.02
   3   3  -1  102.56    4.53
  -3  -3   1  112.80    3.85
   3   3  -1  111.72    4.56
   3  -3   0  497.74   12.98
   3   3   0  471.79   13.69
   3   3   0  509.64   13.60
   3  -3   1   22.50    1.63
   3   3   1   26.55    2.09
   3   3   1   22.79    1.73
   3  -3   2  342.90    9.87
   3  -3   2  341.93    9.80
   3   3   2  320.72   10.24
   3  -3   2  349.53    9.90
   3  -3   3    2.87    0.68
   3  -3   3    2.48    0.68
   3  -3   4 1760.11   41.85
   3  -3   4 1717.12   41.83
   3  -3   5    2.01    0.71
   3  -3   5    3.99    0.92
   3  -3   5    2.85    0.80
   3  -3   6 1310.78   33.06
   3  -3   6 1314.15   33.11
   3  -3   7   39.05    2.98
   3  -3   7   37.10    2.85
   3  -3   7   35.87    2.89
   3  -3   8  577.80   17.10
   3  -3   8  579.24   17.32
   3  -3   8  574.16   17.41
   3  -3   9    0.52    0.58
  -3   3 -10  146.90    7.61
   3   3  10  136.68    7.89
   3  -3  10  153.57    7.63
   3  -3  10  156.71    8.19
   3  -3  11    9.75    2.08
   3   3  11    7.52    1.97
   3  -3  11   10.22    1.95
  -3   3 -11    9.07    1.97
   3   3  12   85.15    6.49
   3  -3  12   90.86    6.15
   3  -3  12   79.52    6.21
  -3   3 -12   90.56    6.35
   3   3  13   39.05    4.51
   3  -3  13   37.22    4.30
  -3   3 -13   37.17    4.23
   3   3  14   26.83    3.84
   3  -3  14   32.49    4.01
   3   3  15   70.69    6.10
   3  -3  15   81.73    6.27
   3   3  16    7.90    2.07
   3  -3  16    9.03    2.18
   3   3  17    7.92    1.93
   3  -3  17   11.18    2.11
   3   3  18    0.29    0.64
   3   3  19    6.96    1.33
  -3   5  18    2.09    0.86
  -3  -5  18    2.05    0.86
   3  -5 -18    1.20    0.74
  -3   5  17    1.12    1.00
  -3  -5  17   -0.55    1.24
   3  -5 -17    1.34    0.88
  -3  -5  16   10.02    2.13
  -3   5  16    7.21    1.78
  -3  -5  15   43.57    4.42
  -3   5  15   27.54    3.68
  -3  -5  14   25.25    3.57
  -3   5  14   19.56    3.14
  -3  -5  13   51.78    5.07
  -3  -5  12    0.85    1.27
  -3  -5  11  105.64    6.93
  -3  -5  11  110.78    7.36
  -3  -5  10   12.74    2.56
  -3  -5  10   16.43    2.58
  -3  -5   9  305.38   12.10
  -3  -5   9  324.00   12.83
  -3  -5   8   51.14    4.40
  -3  -5   8   58.60    4.41
  -3  -5   7 1069.40   30.23
  -3  -5   7 1099.00   29.76
  -3  -5   6   17.22    2.19
  -3  -5   6   18.78    2.25
  -3  -5   5  937.78   25.18
  -3   5   5  901.87   26.51
  -3  -5   4   42.24    3.11
  -3   5   4   44.96    3.86
   3   5  -4   40.15    3.48
  -3   5   3  360.06   12.82
   3   5  -3  334.86   12.14
  -3   5   3  367.22   12.37
   3   5  -3  340.01   12.27
  -3   5   2  120.56    6.26
   3   5  -2  111.50    5.81
   3   5  -2  105.63    5.92
  -3   5   1  602.03   18.18
   3   5  -1  604.39   17.73
   3   5  -1  567.37   17.94
  -3   5   0  282.16   10.54
   3   5   0  287.76   10.79
   3   5   0  288.56   10.14
   3  -5   1  678.91   18.66
   3   5   1  619.05   19.66
   3  -5   1  671.95   18.58
   3   5   1  673.11   18.87
   3   5   2  391.76   13.57
   3  -5   2  397.43   12.62
   3  -5   2  410.61   12.59
   3   5   2  401.09   12.71
   3  -5   3   56.13    3.65
   3   5   3   48.70    3.91
   3  -5   3   55.42    3.52
   3  -5   4    0.67    0.63
   3  -5   5   23.47    2.51
   3  -5   6  119.95    6.30
   3  -5   6  127.47    6.42
   3   5   7    4.35    1.45
   3  -5   7    4.44    1.32
   3  -5   7    4.23    1.25
   3  -5   7    6.27    1.50
   3   5   8  104.31    6.67
   3  -5   8  102.71    6.17
   3  -5   8  103.26    6.17
   3   5   9   24.56    3.30
   3  -5   9   25.49    3.25
   3  -5   9   26.28    3.13
   3  -5  10   41.93    4.14
   3  -5  10   46.25    4.54
   3  -5  11   17.37    2.80
   3  -5  11   24.33    3.45
   3  -5  12    1.70    1.34
   3   5  13   52.13    5.10
   3  -5  13   52.37    5.08
   3   5  14    2.05    1.29
   3  -5  14    3.26    1.51
   3   5  15   64.87    5.41
   3  -5  15   77.42    5.84
   3   5  16    5.15    1.43
   3  -5  16    2.56    1.31
   3   5  17   28.58    2.93
   3  -5  17   31.22    3.08
   3  -5  18   -0.18    0.45
   3   5  18    0.74    0.52
   3  -5  18    0.18    0.47
  -3   7  16   17.92    2.21
  -3  -7  16   21.56    2.22
   3  -7 -16   23.35    2.37
  -3   7  15    3.94    1.28
   3  -7 -15    2.89    1.08
  -3  -7  15    2.72    1.07
   3  -7 -14   35.98    3.61
  -3  -7  14   35.77    3.52
   3  -7 -13    0.35    0.70
   3  -7 -12   48.27    4.65
   3  -7 -11    5.60    1.78
  -3  -7  11   11.60    2.29
   3  -7 -10   67.70    5.67
  -3  -7  10   86.98    6.26
   3  -7  -9   22.06    3.21
  -3  -7   9   17.80    2.95
   3  -7  -8   22.61    3.19
  -3  -7   8   28.27    3.69
  -3   7   8   25.63    3.42
  -3  -7   7   65.38    5.43
   3  -7  -7   55.37    4.87
   3   7  -7   71.19    6.03
  -3   7   7   64.12    5.50
   3   7  -6    0.44    0.98
  -3  -7   6    0.77    1.08
  -3   7   6   -0.39    0.95
   3   7  -5    3.37    1.45
  -3  -7   5    3.32    1.32
   3  -7  -5    2.39    1.07
  -3   7   5    3.83    1.42
   3   7  -4   37.29    4.07
  -3  -7   4   48.09    4.40
  -3   7   4   44.58    4.33
  -3   7   3    4.02    1.55
   3   7  -3    1.52    1.19
  -3   7   3    0.79    1.04
  -3   7   3    2.94    1.32
   3   7  -3    1.23    1.15
  -3   7   2  253.13   11.29
   3   7  -2  232.24   10.68
   3   7  -2  250.43   11.55
  -3   7   2  224.56   10.59
  -3   7   2  226.75   10.99
  -3   7   1    4.90    1.67
  -3   7   1    4.31    1.63
   3   7  -1    4.12    1.48
   3   7   0  242.21   11.67
  -3   7   0  278.17   12.30
  -3   7   0  248.20   11.19
   3  -7   1   28.16    3.18
   3   7   1   25.52    3.23
  -3   7  -1   18.72    3.12
   3  -7   1   23.44    2.78
  -3   7  -1   26.90    3.32
   3   7   1   24.77    3.42
   3  -7   2  332.99   12.86
   3  -7   2  315.41   12.20
  -3   7  -2  330.37   13.25
   3   7   2  320.18   13.70
   3   7   2  324.83   13.24
   3   7   3   13.93    2.41
   3  -7   3   15.45    2.50
   3   7   3   14.06    2.46
   3  -7   3   14.39    2.30
  -3   7  -3   14.31    2.49
   3   7   4  301.33   12.90
   3  -7   4  325.70   12.97
   3   7   4  298.59   12.94
   3  -7   4  302.51   12.14
   3   7   5    3.29    1.42
   3  -7   5    3.05    1.22
   3  -7   5    3.43    1.28
   3   7   5    3.71    1.48
   3  -7   5    4.84    1.57
   3  -7   6  378.18   14.18
   3   7   6  368.26   14.99
   3  -7   6  347.86   13.82
   3   7   6  357.41   14.98
   3  -7   6  342.98   14.17
   3   7   7    7.08    2.01
   3  -7   7    2.98    1.28
   3  -7   7    4.47    1.53
   3  -7   7    1.57    1.24
   3   7   7    3.66    1.51
   3   7   8  138.62    8.63
   3  -7   8  139.70    8.13
   3   7   8  118.55    8.19
   3   7   9    0.46    1.11
   3  -7   9    0.78    1.10
   3   7   9    0.48    0.96
   3   7  10  134.67    8.82
   3   7  11    8.47    2.30
   3   7  12   44.60    4.74
   3  -7  13    6.72    1.69
   3   7  13    5.95    1.77
   3  -7  14   15.16    2.25
   3   7  14   10.80    2.06
   3  -7  15    3.70    1.17
   3   7  15    0.53    0.70
   3  -7  16    4.72    1.06
  -3   9  13   13.70    1.85
  -3  -9  12    0.42    0.60
  -3   9  12    1.58    0.82
  -3  -9  11   30.85    3.09
  -3   9  11   36.47    3.59
  -3   9  10    1.57    0.94
  -3  -9  10    0.31    0.86
  -3   9  10    0.67    0.82
  -3   9   9   69.96    5.42
  -3  -9   9   75.28    5.45
  -3   9   8    3.09    1.38
  -3  -9   8    3.29    1.54
  -3   9   7  136.19    8.28
  -3  -9   7  139.03    8.05
  -3   9   6    0.43    0.95
   3  -9  -6    0.72    0.88
  -3  -9   6    1.56    1.28
  -3   9   5  144.57    8.63
  -3  -9   5  153.90    8.51
   3  -9  -5  126.19    7.74
  -3   9   4    0.88    1.16
   3  -9  -4    2.75    1.46
  -3  -9   4    1.54    1.08
  -3   9   3  160.57    9.38
   3  -9  -3  161.57    8.98
  -3   9   2    1.78    1.25
  -3   9   1  154.20    9.13
  -3   9   0   27.07    3.73
  -3   9  -1  140.17    8.52
   3   9   1  125.99    8.14
   3   9   2   -0.44    1.08
  -3   9  -2    1.30    1.36
   3  -9   2    0.38    1.19
   3   9   3   63.91    5.75
  -3   9  -3   73.87    6.01
   3  -9   3   69.95    5.60
   3   9   4   31.28    4.12
  -3   9  -4   41.48    4.44
   3  -9   4   46.97    4.60
   3   9   5   13.15    2.67
  -3   9  -5   13.20    2.53
   3  -9   5   12.65    2.59
   3   9   5   11.06    2.36
   3   9   6   16.96    3.05
   3  -9   6   12.47    2.46
   3   9   6   13.27    2.67
   3   9   7    0.43    1.14
   3  -9   7    0.75    1.06
   3   9   7    0.42    0.94
   3   9   8    1.65    1.29
   3  -9   8    1.42    1.11
   3   9   8    0.41    1.08
   3  -9   9    5.18    1.58
   3   9   9    5.45    1.69
   3  -9  10    3.69    1.29
   3   9  10    3.58    1.33
   3   9  11    9.51    1.92
   3   9  12    0.80    0.70
   3   9  13   12.78    1.76
  -3 -11   8    0.16    0.43
  -3 -11   7    0.56    0.59
  -3  11   7    1.72    0.80
  -3 -11   6    5.55    1.21
  -3  11   6    3.20    1.07
   3 -11  -5    1.57    0.77
  -3  11   5    1.35    0.93
   3 -11  -4   18.64    2.33
  -3  11   4   21.05    2.63
   3 -11  -3    4.00    1.24
  -3  11   3    1.80    0.99
   3 -11  -2   17.56    2.41
  -3  11   2   19.68    2.69
   3 -11  -1   -0.28    0.89
  -3  11   1    0.31    0.81
   3 -11   0   26.24    2.91
  -3  11   0   25.13    3.00
  -3 -11  -1   -0.55    0.99
  -3  11  -1    0.60    0.89
   3 -11   2   85.48    5.22
  -3 -11  -2   73.56    4.87
  -3  11  -2   83.37    5.30
   3 -11   3   -0.25    0.74
  -3  11  -3    0.53    0.91
   3  11   3   -0.28    0.69
   3 -11   4   72.68    4.53
   3  11   4   79.87    5.18
   3 -11   5    2.23    0.89
   3  11   5    0.52    0.69
   3 -11   6   53.38    3.66
   3 -11   7    1.11    0.64
   3 -11   8   26.59    2.21
  -4   0  20   15.97    2.04
  -4   0  20   21.21    2.25
  -4   0  19   -0.27    0.71
  -4   0  19   -0.28    0.68
  -4   0  18   11.22    2.26
  -4   0  18   17.26    2.75
  -4   0  17    0.39    1.04
  -4   0  16   14.54    2.80
  -4   0  16   16.81    3.00
  -4   0  15    0.86    1.42
  -4   0  14   57.96    5.30
  -4   0  13   -0.42    1.03
  -4   0  13   -0.40    1.12
  -4   0  12    2.35    1.34
  -4   0  12    2.56    1.26
  -4   0  11   -0.36    1.06
  -4   0  11    0.33    0.65
  -4   0  10  201.11    9.39
  -4   0   9   -0.29    1.06
  -4   0   8  377.62   12.92
   4   0  -7   -0.14    0.46
  -4   0   7   -0.22    0.91
  -4   0   6  296.17    9.17
   4   0  -6  291.75    8.93
  -4   0   5    0.34    0.31
   4   0  -5    0.11    0.32
  -4   0   4 3728.73   84.93
   4   0  -4 3707.07   84.96
   4   0  -3    0.08    0.28
   4   0  -2 2913.80   66.65
   4   0  -2 2865.57   66.61
   4   0  -2 2886.01   66.49
   4   0  -2 2980.40   65.92
   4   0  -1    0.15    0.20
   4   0  -1   -0.05    0.17
   4   0   0 1045.51   23.88
   4   0   0 1016.08   23.71
   4   0   0 1012.96   23.93
   4   0   0 1002.81   23.85
   4   0   0 1023.98   23.55
   4   0   1    0.67    0.25
   4   0   1    0.15    0.12
   4   0   1    0.88    0.21
   4   0   1    0.16    0.21
   4   0   1    0.05    0.18
   4   0   1    0.72    0.28
   4   0   2 1620.53   37.64
   4   0   2 1650.17   37.56
   4   0   2 1682.97   38.39
   4   0   2 1692.68   38.38
   4   0   3    0.42    0.34
   4   0   3   -0.08    0.31
   4   0   3    0.21    0.21
   4   0   3    0.45    0.24
   4   0   4 5579.44  126.76
   4   0   4 5660.32  127.47
   4   0   5    0.47    0.36
   4   0   5   -0.13    0.38
   4   0   6  285.67    9.18
   4   0   6  271.45    8.41
   4   0   7   -0.18    0.47
   4   0   7   -0.14    0.35
   4   0   8    7.33    1.37
  -4   0  -9   -0.49    0.73
  -4   0 -10   36.18    3.40
   4   0  11   -0.33    0.73
   4   0  11   -0.34    0.67
  -4   0 -11    0.33    0.65
   4   0  12    0.75    0.99
  -4   0 -12    0.74    0.90
   4   0  13   -0.85    1.19
   4   0  13   -0.41    0.90
  -4   0 -13   -0.82    0.91
   4   0  14   11.13    2.48
   4   0  14   16.30    2.90
   4   0  15    0.45    1.00
   4   0  15   -0.43    0.74
   4   0  16    1.72    1.21
   4   0  16    2.91    1.37
   4   0  17    0.39    0.86
   4   0  18   15.24    2.41
   4   0  19    0.25    0.66
   4   0  20   12.48    1.58
  -4   2  20    0.83    0.54
  -4  -2  20    0.32    0.55
  -4   2  19   12.75    1.97
  -4   2  19   13.95    2.05
  -4  -2  19   16.75    2.24
  -4   2  19   15.40    2.10
  -4  -2  19   15.11    2.05
  -4   2  18    0.62    0.87
  -4   2  18    0.33    0.91
  -4  -2  18    0.93    0.81
  -4  -2  18    1.48    1.10
  -4   2  18    0.30    0.74
  -4   2  17   73.82    5.81
  -4   2  17   76.33    5.68
  -4  -2  17   64.16    5.20
  -4  -2  16    9.39    2.17
  -4   2  16    6.44    1.88
  -4   2  15  198.28   10.35
  -4  -2  15  202.21   10.29
  -4  -2  15  218.00   10.60
  -4  -2  14   13.07    2.58
  -4  -2  13  239.38   11.41
  -4  -2  13  255.41   11.91
  -4  -2  13  242.22   11.46
  -4  -2  12    0.77    1.02
  -4  -2  12    0.34    0.76
  -4  -2  12   -0.37    0.74
  -4  -2  12    2.64    1.24
  -4  -2  11  524.10   17.67
  -4  -2  11  546.83   18.55
  -4  -2  11  537.13   18.43
  -4  -2  11  548.59   18.41
  -4   2  11  551.24   18.51
  -4  -2  10    4.42    1.44
  -4   2  10    6.12    1.57
  -4  -2  10    3.58    1.19
   4   2 -10    4.41    1.31
  -4   2   9  739.25   22.02
  -4  -2   9  751.53   22.01
   4   2  -9  714.47   20.80
  -4  -2   9  713.54   21.01
   4   2  -9  756.09   21.50
  -4  -2   8    1.48    0.73
   4   2  -8    3.07    0.92
  -4   2   8    0.50    0.79
  -4  -2   8    1.24    0.95
  -4  -2   7  948.90   24.49
   4   2  -7  915.68   24.49
  -4  -2   7  959.26   25.26
  -4   2   7  882.48   24.92
   4   2  -6    4.89    1.01
  -4   2   6    2.99    0.99
  -4  -2   6    4.41    1.14
  -4   2   6    4.59    0.97
  -4  -2   6    4.75    0.92
   4   2  -5  490.66   13.51
  -4   2   5  487.51   13.99
  -4  -2   5  501.60   13.63
   4   2  -4   26.09    1.73
   4  -2  -4   29.93    2.08
  -4   2   4   25.89    2.05
  -4  -2   4   28.96    1.88
   4  -2  -3    7.50    0.96
   4   2  -3    8.07    0.90
  -4  -2   3    5.37    0.76
   4  -2  -2   11.42    1.08
  -4  -2   2   10.55    0.92
  -4  -2   2   12.93    0.99
   4   2  -2    9.13    0.98
   4   2  -1  550.44   14.22
   4   2  -1  549.06   13.34
   4  -2  -1  543.62   13.30
  -4  -2   1  529.41   13.20
   4   2  -1  564.02   14.17
   4   2   0 1733.96   41.15
   4   2   0 1779.17   41.32
   4  -2   1  104.57    3.43
   4   2   1  110.58    3.49
   4   2   1  106.79    3.42
   4  -2   1  109.34    3.49
   4  -2   1  107.25    3.56
   4   2   1  112.03    4.09
   4  -2   1  103.79    3.92
   4  -2   1  115.28    3.93
   4  -2   2    5.93    0.65
   4  -2   2    3.43    0.66
   4  -2   2    4.20    0.68
   4   2   2    3.65    0.55
   4  -2   2    3.90    0.56
   4  -2   2    5.33    0.78
   4  -2   3    8.01    0.94
   4  -2   3    8.47    1.05
   4  -2   3    7.02    0.84
   4   2   3    7.74    0.88
   4  -2   4    3.09    0.70
   4  -2   4    2.91    0.73
   4   2   4    3.36    0.66
   4  -2   4    1.79    0.56
   4  -2   5  461.55   12.79
   4  -2   5  438.06   12.57
   4  -2   6   10.02    1.34
   4  -2   6   11.10    1.41
   4  -2   7  719.87   19.85
   4  -2   7  728.35   19.77
   4  -2   7  730.98   20.07
   4  -2   8  142.82    6.39
   4  -2   8  156.81    6.77
   4  -2   9  289.31   10.57
   4  -2   9  279.18   10.57
   4  -2  10    2.14    1.01
   4   2  10    2.72    1.07
   4  -2  10    4.46    1.42
   4  -2  10    4.77    1.34
   4  -2  10    3.79    1.17
   4  -2  11  230.01   10.71
   4  -2  11  281.55   10.88
  -4   2 -11  258.68   10.94
   4  -2  11  249.78   10.91
   4   2  11  243.80   11.20
   4   2  11  222.34   10.53
   4  -2  11  256.35   10.76
   4   2  11  216.64   10.27
   4  -2  12    2.29    1.14
   4  -2  12    3.03    1.30
   4   2  12    1.49    0.98
   4   2  12    1.65    1.23
   4   2  12    2.70    1.38
   4   2  12    1.12    0.83
   4  -2  12    1.08    0.88
  -4   2 -12    1.53    1.08
   4  -2  13  267.00   12.04
  -4   2 -13  263.36   12.01
   4   2  13  250.73   12.14
   4  -2  13  252.24   11.56
   4   2  13  241.07   11.69
   4  -2  13  265.85   11.96
   4   2  13  228.53   11.32
   4   2  13  246.98   11.59
   4  -2  13  270.17   11.86
   4  -2  14    3.37    1.45
   4   2  14    3.00    1.53
   4   2  14    3.18    1.43
   4  -2  14    6.85    2.08
   4   2  14    3.33    1.49
   4  -2  14    3.29    1.47
   4   2  15  135.49    8.35
   4  -2  15  166.36    8.99
   4   2  15  140.05    8.54
   4  -2  15  146.61    8.61
   4   2  15  142.44    8.80
   4  -2  15  147.62    8.52
   4   2  16   -0.40    0.79
   4   2  16    0.42    0.83
   4  -2  16    0.78    1.10
   4   2  17   40.64    4.04
   4   2  17   43.96    4.28
   4  -2  17   45.36    4.22
   4   2  18    1.41    0.88
   4  -2  18    0.56    0.68
   4   2  18    0.89    0.84
   4   2  19    9.82    1.60
   4  -2  19   11.81    1.70
   4   2  19    8.30    1.47
  -4   4  19    0.77    0.63
  -4  -4  19    0.83    0.57
  -4   4  18    6.48    1.57
  -4  -4  18    9.97    1.77
   4  -4 -18    9.94    1.67
  -4   4  17    6.13    1.66
  -4  -4  17    2.49    1.07
  -4   4  16    3.19    1.63
  -4  -4  16    3.69    1.51
  -4  -4  15    4.09    1.68
  -4  -4  14    3.44    1.60
  -4  -4  13   23.40    3.56
  -4  -4  12    3.79    1.82
  -4  -4  12    5.32    1.60
  -4  -4  11   90.79    6.57
  -4  -4  11   79.07    5.80
  -4  -4  10    2.59    1.42
  -4  -4  10    2.30    1.03
  -4  -4   9    5.42    1.54
  -4  -4   9    6.18    1.52
  -4  -4   8   86.92    5.22
  -4  -4   7   30.44    2.81
  -4   4   7   29.54    3.10
  -4  -4   6  552.03   16.50
  -4   4   6  574.71   17.63
  -4  -4   5  106.46    5.06
  -4  -4   5  106.68    5.03
  -4  -4   4  853.69   22.34
  -4   4   4  852.00   23.96
  -4  -4   3   72.75    3.64
  -4   4   3   71.68    4.41
   4   4  -3   69.83    4.06
   4   4  -2 1384.94   35.55
   4   4  -2 1432.39   35.61
   4   4  -1   64.59    3.89
   4   4  -1   62.41    3.69
   4  -4   0  801.39   20.61
   4   4   0  774.46   21.75
   4   4   0  807.84   21.35
   4  -4   1    2.40    0.70
   4  -4   1    3.32    0.79
   4   4   1    1.81    0.80
   4   4   1    2.84    0.81
   4  -4   2 1437.63   34.76
   4  -4   2 1395.41   34.50
   4   4   2 1335.79   35.41
   4  -4   2 1416.50   34.62
   4  -4   3   45.42    2.96
   4  -4   3   38.06    2.75
   4  -4   4  613.15   17.28
   4  -4   4  604.09   17.28
   4  -4   5  268.90    9.53
   4  -4   5  270.33    9.57
   4  -4   6  493.78   15.44
   4  -4   6  517.38   15.58
   4  -4   6  515.64   15.63
   4  -4   7  168.63    7.47
   4  -4   7  171.64    7.61
   4  -4   8  291.25   11.70
   4  -4   8  298.17   11.23
   4  -4   8  303.71   11.34
   4   4   8  296.16   11.93
   4  -4   9   21.02    2.69
   4  -4   9   13.28    2.35
   4  -4  10    7.10    1.82
   4  -4  10    4.60    1.43
   4   4  10    6.46    1.69
   4  -4  11    5.24    1.84
   4  -4  11    7.54    1.82
   4   4  11    7.45    2.02
   4  -4  12   -0.43    1.03
   4   4  12    0.44    0.87
   4  -4  13   37.84    4.43
   4   4  13   44.26    4.76
   4   4  14    4.92    1.78
   4  -4  14    7.70    2.08
   4   4  15    0.42    0.84
   4  -4  15    0.80    1.12
   4   4  16    5.98    1.75
   4  -4  16    7.05    1.82
   4   4  17    1.56    1.07
   4  -4  17    1.16    0.91
   4   4  18   12.18    1.88
   4  -4  18    8.87    1.53
  -4   6  17   23.35    2.52
  -4  -6  17   22.41    2.39
   4  -6 -17   26.23    2.54
   4  -6 -16    5.42    1.40
  -4  -6  16    4.87    1.42
  -4  -6  15   93.32    6.05
   4  -6 -15   80.41    5.62
   4  -6 -14    0.37    0.82
  -4  -6  14    0.37    1.09
  -4  -6  13   99.35    6.86
  -4  -6  12    3.26    1.57
  -4  -6  11   97.82    6.85
  -4  -6  10    0.38    0.54
  -4  -6  10    0.77    0.94
  -4  -6   9  190.46    9.50
  -4  -6   9  190.94    9.75
   4   6  -9  206.14   10.65
  -4  -6   8   21.56    3.02
   4   6  -8   16.13    2.76
  -4  -6   7  134.02    7.63
   4  -6  -7  120.37    7.19
   4   6  -7  137.54    8.10
  -4   6   6  201.00    9.30
  -4  -6   6  191.41    9.30
   4  -6  -6  185.06    8.77
   4  -6  -6  197.03    9.24
   4   6  -6  197.67    9.82
  -4   6   5   57.76    4.59
   4  -6  -5   54.09    4.27
  -4  -6   5   51.58    4.40
  -4   6   5   53.34    4.78
   4  -6  -5   52.51    4.29
   4   6  -5   55.22    4.83
  -4   6   4  197.42    9.06
  -4  -6   4  198.46    9.05
  -4   6   4  223.87   10.17
   4  -6  -4  199.49    8.91
   4   6  -4  181.58    9.16
  -4   6   3   39.18    3.96
   4   6  -3   39.97    3.83
   4   6  -3   47.90    4.17
  -4   6   3   43.31    3.94
  -4   6   3   39.06    3.70
  -4   6   2   40.25    3.92
   4   6  -2   39.00    3.67
   4   6  -2   44.06    4.04
  -4   6   2   42.79    3.99
  -4   6   1   13.49    2.33
   4   6  -1   13.43    2.13
   4   6  -1   16.73    2.53
  -4   6   0   87.44    5.63
   4   6   0   78.20    5.10
   4   6   0   83.53    5.66
   4  -6   0   81.66    4.86
   4  -6   1   12.87    1.86
   4   6   1   11.12    1.86
   4  -6   1    8.33    1.57
   4   6   1    8.81    1.89
   4  -6   2  157.69    7.21
   4   6   2  140.22    7.76
   4  -6   3   35.21    3.27
   4   6   3   39.05    3.76
   4  -6   3   42.17    3.78
   4  -6   4  210.29    8.97
   4   6   4  180.78    9.11
   4  -6   4  198.29    9.15
   4   6   4  210.88    9.72
   4   6   5  176.52    9.05
   4  -6   5  181.17    8.54
   4  -6   5  194.65    9.08
   4   6   5  179.85    9.23
   4  -6   6  141.31    7.46
   4   6   6  146.24    8.26
   4  -6   6  143.67    7.80
   4  -6   6  138.11    7.38
   4   6   6  139.15    8.16
   4  -6   7  231.46   10.39
   4   6   7  239.36   11.25
   4  -6   7  220.68   10.39
   4  -6   7  245.33   10.54
   4   6   7  222.47   11.08
   4   6   8   57.34    5.29
   4  -6   8   57.49    4.86
   4  -6   8   45.97    4.40
   4   6   8   55.37    5.24
   4  -6   8   54.56    4.70
   4  -6   9   97.43    6.56
   4   6   9   94.54    6.93
   4  -6   9   81.59    6.03
   4   6   9   92.27    7.04
   4  -6  10    1.57    1.17
   4   6  10    2.38    1.34
   4  -6  11  188.26    9.83
   4   6  11  183.17   10.46
   4  -6  12    3.22    1.60
   4   6  12    0.93    1.13
   4  -6  13   54.72    4.94
   4   6  13   49.64    4.96
   4  -6  14    1.76    1.21
   4   6  14    0.38    0.65
   4  -6  15   51.42    4.33
   4  -6  16    1.49    0.96
  -4  -6 -17   15.80    1.82
   4  -6  17   15.11    1.83
   4  -6  17   15.72    1.86
  -4   8  15   12.01    1.69
   4  -8 -15   11.98    1.56
  -4   8  14    2.39    1.06
   4  -8 -14    2.75    0.99
  -4   8  13   12.14    2.19
   4  -8 -13   11.88    1.97
  -4  -8  12   -0.58    0.82
   4  -8 -12    0.32    0.77
  -4  -8  11    7.41    1.74
  -4   8  11    7.14    1.93
   4  -8 -11    4.17    1.39
  -4  -8  10    0.37    0.90
  -4   8  10    0.42    0.83
   4  -8 -10    1.48    1.10
  -4  -8   9   34.39    4.01
   4  -8  -9   34.38    3.90
  -4   8   9   31.94    3.97
   4  -8  -8    5.80    1.72
  -4  -8   8    6.95    1.99
  -4   8   8    3.29    1.58
   4  -8  -7   39.99    4.17
  -4   8   7   46.36    4.76
  -4  -8   7   46.68    4.70
  -4   8   6  162.04    9.14
  -4  -8   6  160.21    9.00
   4  -8  -6  155.74    8.60
  -4   8   5   38.77    4.35
  -4  -8   5   37.69    4.18
   4  -8  -5   34.74    3.95
  -4   8   4  198.51   10.28
   4  -8  -4  196.81    9.95
  -4  -8   4  188.22    9.73
  -4   8   3  101.60    7.18
  -4  -8   3  110.45    6.94
   4   8  -3   92.56    6.87
   4   8  -2  267.40   12.90
  -4   8   2  271.77   12.48
  -4   8   2  286.78   13.18
  -4   8   1   23.59    3.37
   4   8  -1   19.67    3.26
  -4   8   1   17.61    3.20
   4   8   0  264.25   13.01
  -4   8   0  293.55   13.58
  -4   8   0  288.10   12.78
  -4   8  -1   34.01    4.31
  -4   8  -1   26.08    3.55
   4  -8   1   28.50    3.47
  -4   8  -2  177.11   10.27
   4   8   2  163.21    9.35
  -4   8  -2  173.44    9.55
   4  -8   2  181.69    9.29
   4   8   3   22.24    3.38
  -4   8  -3   27.82    3.96
  -4   8  -3   30.31    3.83
   4  -8   3   28.36    3.62
   4   8   3   26.38    3.60
  -4   8  -4   67.71    5.76
   4   8   4   71.19    5.99
   4  -8   4   65.52    5.46
   4   8   4   60.12    5.46
   4   8   5    3.21    1.51
  -4   8  -5    0.42    1.02
   4  -8   5    2.04    1.28
   4   8   5    4.52    1.68
   4   8   6   81.31    6.62
  -4   8  -6   84.83    6.33
   4  -8   6   90.62    6.55
   4   8   6   80.36    6.56
   4   8   7    8.86    2.32
   4  -8   7    4.47    1.62
   4   8   7    6.13    1.99
   4   8   8   66.21    5.90
   4  -8   8   75.06    5.80
   4  -8   9   55.65    4.91
   4   8   9   52.31    5.31
   4  -8  10    5.11    1.62
   4   8  10    4.42    1.70
   4   8  11   55.03    5.10
   4   8  12    1.81    1.02
   4   8  13   13.40    2.16
   4   8  14    0.24    0.53
  -4 -10  11   13.16    1.59
  -4 -10  10    4.16    1.12
  -4  10   9   17.41    2.27
  -4 -10   9   20.08    2.44
  -4  10   8   12.15    2.02
  -4 -10   8    8.78    1.74
  -4  10   7   10.00    2.02
  -4 -10   7   15.14    2.28
  -4  10   6   30.09    3.50
   4 -10  -6   25.40    2.95
  -4 -10   6   24.95    3.02
  -4  10   5   14.81    2.56
   4 -10  -5   14.94    2.43
  -4 -10   5    9.90    2.00
  -4  10   4   72.61    5.67
   4 -10  -4   74.18    5.44
  -4  10   3    1.58    1.18
   4 -10  -3    2.52    1.33
  -4  10   2   80.45    6.09
   4 -10  -2   78.42    5.85
  -4  10   1    2.02    1.33
   4 -10  -1    1.49    1.11
  -4  10   0   51.51    4.87
   4 -10   0   54.21    4.81
  -4  10  -1    0.79    1.04
   4 -10   1    0.73    1.03
  -4  10  -2   60.06    5.23
   4  10   2   58.11    5.14
   4 -10   2   66.31    5.21
   4 -10   2   64.30    4.94
   4  10   3   18.30    2.89
  -4  10  -3   13.46    2.46
   4 -10   3   19.76    2.78
   4  10   4   48.98    4.73
  -4  10  -4   52.25    4.64
   4 -10   4   45.74    4.23
  -4  10  -5   20.84    2.93
   4  10   5   25.55    3.33
   4 -10   5   25.12    3.06
   4  10   6   21.90    3.04
   4  10   6   21.68    2.91
   4 -10   6   20.88    2.79
   4  10   7   27.44    3.19
   4 -10   7   33.61    3.32
   4  10   8    5.69    1.46
   4 -10   8    5.47    1.42
   4  10   9   11.01    1.86
   4 -10   9   11.43    1.75
   4  10  10    4.84    1.17
   4 -10  10    4.86    1.08
   4  10  11    7.38    1.24
  -5  -1  20   -0.38    0.62
  -5   1  20    0.74    0.64
  -5  -1  20    0.18    0.48
  -5   1  20    0.37    0.55
  -5  -1  19   26.71    2.93
  -5   1  19   28.75    2.99
  -5   1  19   25.67    2.86
  -5  -1  19   30.80    3.07
  -5   1  18    1.26    0.94
  -5   1  18    0.33    0.86
  -5  -1  18   -0.32    0.97
  -5   1  17   51.81    4.76
  -5   1  17   47.33    4.64
  -5  -1  17   50.50    4.82
  -5   1  16    5.90    1.96
  -5  -1  16    2.91    1.43
  -5   1  16    2.86    1.35
  -5   1  15   81.23    6.42
  -5  -1  15   87.33    6.71
  -5  -1  14   88.24    6.81
  -5   1  14   94.41    7.01
  -5   1  14  106.95    7.24
  -5  -1  14   97.16    6.99
  -5   1  13   89.32    6.63
  -5  -1  13   88.42    6.62
  -5  -1  13   84.54    6.39
  -5   1  13   74.11    5.99
  -5   1  12   82.44    6.26
  -5  -1  12   90.33    6.43
  -5  -1  12   84.73    6.18
  -5  -1  11  113.69    7.05
  -5   1  11  117.91    7.18
  -5  -1  11  114.53    6.94
  -5   1  10  249.82   10.63
  -5  -1  10  228.85   10.32
  -5  -1   9    5.58    1.55
  -5   1   9    4.46    1.45
  -5  -1   9    3.23    1.05
  -5   1   8  524.14   16.52
  -5  -1   8  503.77   16.26
   5   1  -8  527.37   15.28
  -5  -1   8  512.73   15.43
  -5   1   7   30.00    2.83
  -5  -1   7   30.82    2.83
  -5  -1   7   35.84    2.62
   5   1  -7   34.24    2.58
  -5  -1   6 1012.86   25.28
   5  -1  -6  955.54   24.84
   5   1  -6 1017.04   25.44
  -5  -1   5   71.91    3.36
   5   1  -5   70.16    3.48
   5  -1  -5   66.78    3.26
  -5   1   5   73.42    3.28
  -5  -1   4 1289.69   30.59
   5   1  -4 1310.37   31.02
   5  -1  -4 1261.82   30.71
   5  -1  -4 1249.07   30.19
  -5  -1   3   40.07    1.96
   5   1  -3   36.85    1.94
   5  -1  -3   35.06    1.87
   5  -1  -3   38.01    2.19
   5   1  -2  841.40   20.26
   5   1  -2  806.59   19.69
   5  -1  -2  816.07   20.33
  -5  -1   2  834.68   19.64
   5   1  -2  820.93   19.98
   5   1  -2  816.27   19.78
   5  -1  -2  838.67   20.06
   5   1  -1 2490.99   58.57
   5   1  -1 2553.11   57.95
   5  -1  -1 2622.92   58.49
   5   1  -1 2613.57   58.51
  -5  -1   1 2519.54   57.71
   5   1  -1 2537.99   58.36
   5   1  -1 2580.81   58.56
   5   1   0 2684.76   62.17
   5   1   0 2692.06   61.62
   5  -1   1  285.84    7.72
   5   1   1  300.81    7.73
   5   1   1  289.26    7.73
   5  -1   1  294.18    7.72
   5  -1   1  294.43    7.80
   5   1   1  272.54    6.75
   5   1   1  265.54    7.13
   5  -1   1  292.19    7.90
   5   1   1  278.76    7.38
   5  -1   2   16.76    1.23
   5   1   2   13.20    1.11
   5   1   2   15.45    1.19
   5  -1   2   15.85    1.21
   5   1   2   14.42    0.97
   5  -1   2   14.55    1.24
   5   1   2   16.91    1.20
   5  -1   2   14.57    1.14
   5  -1   2   14.92    1.07
   5  -1   3   35.31    2.01
   5   1   3   29.73    1.87
   5  -1   3   34.45    1.80
   5   1   3   33.47    1.96
   5  -1   3   31.41    1.99
   5   1   4  151.11    5.32
   5  -1   4  142.85    5.25
   5  -1   4  145.75    4.94
   5   1   4  149.88    5.35
   5  -1   4  142.71    4.82
   5  -1   5 1474.88   35.30
   5  -1   5 1453.28   35.25
   5   1   5 1497.03   36.08
   5  -1   6    0.33    0.40
   5  -1   6    0.13    0.35
   5  -1   6    0.39    0.43
   5  -1   7  990.02   25.76
   5  -1   7 1022.10   26.45
   5  -1   8   17.92    2.17
  -5  -1  -8   22.29    2.30
   5  -1   9  683.42   20.16
  -5  -1  -9  675.76   20.00
   5  -1  10   41.07    3.70
   5   1  10   44.58    4.11
   5  -1  10   58.19    4.56
   5   1  10   47.33    4.18
   5  -1  10   41.53    3.85
   5   1  10   42.57    3.90
  -5   1 -10   48.94    4.06
  -5  -1 -10   52.69    4.12
   5  -1  11   84.46    5.67
   5   1  11   78.39    5.44
  -5   1 -11   79.31    5.53
  -5  -1 -11   69.08    5.11
   5  -1  11   73.92    5.43
   5   1  11   59.27    4.97
   5  -1  11   66.79    5.29
   5   1  11   60.74    5.11
   5   1  11   74.94    5.60
  -5   1 -12   49.93    4.58
   5  -1  12   46.98    4.44
   5   1  12   39.41    4.17
   5  -1  12   35.19    3.97
   5   1  12   40.16    4.19
   5   1  12   37.69    4.13
   5   1  12   38.30    4.17
   5  -1  12   41.56    4.34
  -5   1 -13   67.22    5.61
   5   1  13   49.04    4.99
   5   1  13   73.27    5.87
   5   1  13   47.16    4.80
   5  -1  13   69.23    5.76
   5  -1  13   57.65    5.23
   5   1  13   61.00    5.36
   5  -1  13   70.85    5.70
   5   1  14   29.55    3.85
   5  -1  14   26.32    3.69
   5   1  14   28.83    3.86
   5   1  14   24.48    3.46
   5  -1  14   24.89    3.58
   5   1  15    3.86    1.59
   5   1  15    4.85    1.75
   5  -1  15    3.06    1.44
   5   1  15    4.29    1.54
   5  -1  15    3.79    1.51
   5  -1  16   37.08    4.19
   5   1  16   39.26    4.23
   5   1  16   37.01    4.23
   5   1  17    1.40    0.98
   5   1  17    3.31    1.41
   5  -1  17    2.20    1.15
   5   1  18    9.40    1.87
   5  -1  18   14.79    2.28
   5   1  18   11.84    1.99
   5   1  19    0.23    0.55
   5  -1  19    0.45    0.50
  -5   3  19    5.24    1.26
  -5   3  18   -0.31    0.91
  -5  -3  18    0.26    0.89
  -5   3  17   11.96    2.33
  -5  -3  17   10.81    2.12
  -5  -3  16   -0.38    1.07
  -5  -3  15    9.11    2.30
  -5  -3  14   48.72    4.95
   5  -3 -13   69.97    5.77
  -5  -3  13   55.15    5.02
  -5  -3  13   72.23    5.92
   5  -3 -12   94.07    6.48
  -5  -3  12   85.06    6.46
  -5  -3  12   99.07    6.50
  -5  -3  12   92.42    6.67
   5  -3 -11   15.67    2.51
  -5  -3  11   10.00    2.13
  -5  -3  11   11.94    2.15
  -5  -3  11   10.63    2.28
   5   3 -10  426.51   15.02
   5  -3 -10  434.08   15.41
  -5  -3  10  454.59   16.10
  -5  -3  10  438.81   15.69
  -5  -3  10  422.25   14.97
  -5  -3   9  125.40    6.54
   5  -3  -9  125.01    6.70
  -5  -3   8  578.88   17.62
   5  -3  -8  594.51   18.01
  -5  -3   7   44.89    3.29
  -5   3   7   49.50    3.58
   5  -3  -7   52.54    3.68
  -5  -3   6  625.90   17.52
  -5   3   6  644.60   18.34
   5  -3  -6  610.91   17.81
  -5  -3   5  159.90    6.14
   5  -3  -5  161.82    6.48
  -5   3   5  166.95    6.94
  -5  -3   4  565.83   15.50
  -5   3   4  602.41   16.87
   5  -3  -4  575.94   15.95
   5   3  -3  279.48    8.80
   5  -3  -3  295.72    8.91
   5   3  -3  269.96    9.19
  -5  -3   3  272.73    8.35
   5   3  -2 1031.15   25.35
   5   3  -2  967.28   25.51
   5   3  -1    3.57    0.82
   5   3  -1    3.64    0.83
   5   3   0 3107.84   70.98
   5   3   0 2974.35   70.65
   5  -3   1    6.20    0.94
   5   3   1    3.76    0.84
   5  -3   1    6.05    0.98
   5  -3   2  815.07   20.91
   5  -3   2  790.96   20.63
   5  -3   2  809.85   20.67
   5  -3   3  222.94    7.66
   5  -3   3  222.41    7.43
   5  -3   3  218.55    7.48
   5  -3   4   56.89    3.34
   5  -3   4   55.24    3.19
   5  -3   5  202.40    7.41
   5  -3   5  205.32    7.72
   5  -3   5  209.62    7.59
   5  -3   6    3.22    0.94
   5  -3   6    2.01    0.77
   5  -3   7  154.91    6.69
   5  -3   7  155.69    6.78
   5  -3   8    3.21    1.07
   5  -3   8    6.26    1.33
   5  -3   8    4.92    1.21
   5   3   9   79.73    5.62
   5  -3   9   79.16    5.49
   5  -3   9   79.68    5.00
   5  -3   9   90.89    5.39
   5   3  10   40.91    4.16
   5  -3  10   41.14    4.16
   5  -3  10   43.38    3.90
   5   3  11   65.25    5.50
   5  -3  11   65.35    5.45
  -5   3 -11   73.78    5.49
   5   3  12   58.36    5.41
   5  -3  12   75.11    6.00
  -5   3 -12   66.19    5.50
   5   3  13   16.39    2.99
   5  -3  13   18.85    3.20
   5   3  14   48.10    5.09
   5  -3  14   55.17    5.25
   5   3  15    5.28    1.75
   5  -3  15    8.13    2.10
   5   3  16   28.36    3.66
   5  -3  16   36.34    3.93
   5   3  17    1.36    0.89
   5  -3  17    1.21    0.90
   5   3  18   17.40    2.36
   5   3  19   -0.19    0.53
  -5   5  18    0.20    0.57
  -5  -5  18    1.38    0.78
   5  -5 -18    0.92    0.55
  -5   5  17   28.68    3.04
  -5  -5  17   34.30    3.29
   5  -5 -17   37.96    3.31
  -5   5  16    1.01    0.88
   5  -5 -16    1.88    1.08
  -5  -5  15   29.72    3.62
  -5   5  15   22.47    3.24
  -5  -5  14   12.71    2.59
  -5  -5  13   67.07    5.77
  -5  -5  12   17.10    2.96
  -5  -5  11  102.06    7.02
  -5  -5  11   92.25    6.39
  -5  -5  10   33.29    3.68
  -5  -5  10   33.13    3.94
  -5  -5   9   94.93    6.13
  -5  -5   9  102.68    6.49
  -5  -5   9  101.73    6.74
  -5  -5   8   73.11    5.01
  -5   5   7    4.17    1.42
  -5   5   6  103.26    6.40
   5   5  -6  103.49    6.33
  -5   5   5   98.96    6.08
   5   5  -5   85.04    5.59
  -5   5   4  202.43    8.90
   5   5  -4  150.87    7.71
  -5   5   3  518.67   16.73
   5   5  -3  462.49   15.75
   5   5  -3  503.35   15.95
  -5   5   2  592.19   18.10
   5   5  -2  539.91   17.35
   5   5  -2  553.38   17.31
   5  -5  -1  390.89   12.03
   5   5  -1  377.31   13.22
   5   5  -1  386.09   13.02
   5  -5   0  483.52   14.40
   5   5   0  465.22   15.57
   5   5   0  510.00   15.45
   5  -5   1  256.54    8.93
   5  -5   1  244.30    8.96
   5   5   1  234.21    9.72
   5  -5   1  250.17    9.16
   5   5   1  237.49    9.27
   5  -5   2    1.29    0.74
   5  -5   2    1.26    0.69
   5  -5   2    0.81    0.66
   5  -5   3  363.49   12.04
   5  -5   3  350.19   11.91
   5  -5   4   13.36    1.88
   5  -5   4   11.17    1.77
   5  -5   5  711.35   20.63
   5  -5   5  702.15   20.70
   5  -5   6    8.15    1.69
   5  -5   6    8.77    1.69
   5  -5   6    9.91    1.77
   5   5   6    7.24    1.80
   5  -5   7  818.75   23.75
   5  -5   7  803.82   23.81
   5   5   7  781.86   24.55
   5  -5   8    0.34    0.75
   5  -5   8    1.29    0.90
   5  -5   8    1.58    0.88
   5   5   8    0.38    0.93
   5  -5   9  163.50    8.42
   5  -5   9  173.94    8.98
   5  -5   9  157.93    8.39
   5  -5  10   -0.36    0.72
   5  -5  10    0.40    0.88
   5  -5  11   63.55    5.59
   5  -5  12   20.09    3.20
   5  -5  13   59.88    5.37
   5   5  13   48.16    4.81
   5   5  14    4.76    1.67
   5  -5  14    5.98    1.90
   5   5  15   18.90    2.80
   5  -5  15   19.31    2.87
   5   5  16    5.13    1.44
   5  -5  16    5.43    1.56
   5   5  17    3.53    1.07
   5  -5  17    0.47    0.66
   5  -7 -16    0.79    0.59
  -5  -7  16   -0.18    0.48
  -5   7  16    0.45    0.63
  -5  -7  15    4.77    1.26
   5  -7 -15    4.60    1.27
  -5  -7  14   22.56    2.76
   5  -7 -14   19.34    2.66
   5  -7 -13    0.35    0.85
   5  -7 -12   58.42    5.06
   5  -7 -11   14.47    2.63
  -5  -7  11   14.72    2.64
   5  -7 -10   64.90    5.53
  -5  -7  10   80.20    6.07
   5  -7  -9    0.82    0.91
  -5  -7   9    0.41    1.28
   5  -7  -8  160.78    8.92
  -5  -7   8  166.17    9.19
   5  -7  -7   -0.39    0.67
   5  -7  -7    0.36    0.87
  -5  -7   7   -0.40    1.06
   5   7  -7    0.46    0.91
  -5   7   6  504.06   17.72
   5  -7  -6  515.78   17.73
   5  -7  -6  461.65   16.96
  -5  -7   6  487.54   17.70
   5   7  -6  446.73   17.87
  -5   7   5   13.58    2.44
   5  -7  -5   13.60    2.47
   5  -7  -5    7.52    1.86
  -5  -7   5   16.11    2.72
   5   7  -5    9.92    2.20
  -5   7   4  603.23   19.77
  -5   7   4  593.84   20.59
   5  -7  -4  573.39   19.09
   5  -7  -4  578.93   19.38
  -5  -7   4  558.79   19.27
   5   7  -4  528.79   19.64
  -5   7   3   28.36    3.53
  -5   7   3   29.61    3.79
  -5  -7   3   36.26    3.74
   5   7  -3   28.38    3.56
  -5   7   2  405.57   15.46
   5   7  -2  410.02   16.08
  -5   7   2  455.22   16.56
   5  -7  -2  422.51   14.85
  -5   7   2  474.12   16.94
   5   7  -2  378.90   15.32
   5  -7  -1   41.53    3.81
  -5   7   1   41.21    4.37
   5   7  -1   36.84    4.13
   5  -7  -1   39.21    3.69
  -5   7   1   33.90    3.82
   5   7  -1   32.76    3.69
   5  -7   0  130.88    6.94
   5   7   0  120.92    7.72
  -5   7   0  128.46    7.50
   5  -7   0  120.01    6.82
   5   7   0  111.09    6.93
   5  -7   1   17.32    2.49
  -5   7  -1   15.88    2.67
   5  -7   1   20.00    2.73
  -5   7  -2   53.62    4.86
   5  -7   2   62.65    4.76
   5   7   2   53.77    4.89
   5  -7   2   70.73    5.21
   5   7   2   55.44    4.88
   5   7   3   10.09    2.23
   5  -7   3   10.93    2.10
   5  -7   3   13.87    2.41
   5   7   3   15.60    2.64
   5   7   4   27.15    3.54
   5  -7   4   20.52    2.82
   5  -7   4   21.04    3.00
   5   7   4   26.24    3.51
   5   7   5    7.20    1.98
   5  -7   5   11.69    2.15
   5  -7   5    6.86    1.86
   5  -7   5    8.13    1.83
   5   7   5    9.48    2.27
   5   7   6    2.64    1.45
   5  -7   6    2.34    1.34
   5  -7   6    4.06    1.42
   5  -7   6    3.28    1.36
   5   7   6    2.26    1.27
   5   7   7    0.45    0.78
   5  -7   7    0.40    1.11
   5  -7   7    0.76    0.76
   5  -7   7   -0.38    0.84
   5   7   7    2.81    1.47
   5   7   8   -0.46    0.92
   5  -7   8   -0.39    1.17
   5   7   8   -0.48    0.95
   5  -7   9   24.19    3.32
   5   7   9   25.25    3.77
   5   7  10   14.84    2.87
   5   7  11    3.66    1.51
   5   7  12   23.21    3.36
   5  -7  13    0.61    0.74
   5   7  13   -0.37    0.64
   5  -7  14   22.13    2.63
   5   7  14   19.28    2.62
   5  -7  15    1.06    0.79
   5  -7  16   16.36    1.81
  -5   9  13   12.97    1.72
   5  -9 -13   13.58    1.67
  -5   9  12   -0.24    0.58
   5  -9 -12    0.22    0.58
  -5  -9  12    0.21    0.51
   5  -9 -11   11.16    1.89
  -5  -9  11   11.66    1.94
   5  -9 -10    3.79    1.27
  -5  -9  10    6.02    1.56
   5  -9  -9   17.75    2.53
  -5  -9   9   20.74    2.92
  -5  -9   8    0.72    1.13
  -5   9   8    0.72    0.88
  -5  -9   7    8.63    2.21
   5  -9  -7    9.24    2.08
  -5   9   7   11.23    2.35
  -5  -9   6   -0.38    1.08
   5  -9  -6   -0.37    0.81
  -5   9   6    1.22    1.21
   5  -9  -5    1.15    1.01
  -5  -9   5    1.15    1.14
  -5   9   5    1.26    1.10
   5  -9  -4    2.38    1.47
  -5  -9   4    2.64    1.35
  -5   9   4    3.00    1.48
   5  -9  -3   44.46    4.52
  -5   9   3   35.64    4.25
   5  -9  -2    0.41    0.99
  -5   9   2    3.51    1.51
   5  -9  -1   50.28    4.90
  -5   9   1   61.30    5.51
  -5   9   0    3.97    1.70
   5  -9   1   87.72    6.10
  -5   9  -1   73.89    6.14
   5  -9   2   11.84    2.35
  -5   9  -2   10.88    2.57
   5  -9   3  149.80    8.42
   5   9   3  126.28    8.27
  -5   9  -3  153.15    8.87
   5   9   4   16.44    2.94
  -5   9  -4   14.68    2.75
   5  -9   4   16.92    2.86
   5   9   4   13.39    2.66
   5   9   5  175.19    9.91
  -5   9  -5  186.67    9.83
   5  -9   5  199.48    9.91
   5   9   5  189.13   10.16
   5   9   6    2.18    1.30
  -5   9  -6    3.85    1.53
   5  -9   6    1.15    1.42
   5   9   6    3.47    1.72
   5   9   7  189.64   10.06
  -5   9  -7  174.69    9.07
   5  -9   7  194.41    9.49
   5   9   7  184.85    9.93
   5  -9   8   10.55    2.09
   5   9   8   11.82    2.40
   5  -9   9   91.81    5.83
   5   9   9   95.22    6.51
   5  -9  10    0.26    0.69
   5   9  10    0.34    0.77
   5   9  11   36.59    3.56
   5   9  12   -0.49    0.65
   5   9  13    9.81    1.45
  -5 -11   7    4.36    1.00
  -5  11   7    3.86    1.00
  -5 -11   6   41.96    3.09
  -5  11   6   45.89    3.49
   5 -11  -5    1.32    0.79
  -5  11   5    0.50    0.74
   5 -11  -4   49.45    3.75
  -5  11   4   55.92    4.20
   5 -11  -3   -0.26    0.62
  -5  11   3    1.13    0.97
   5 -11  -2   42.63    3.63
  -5  11   2   43.58    3.85
   5 -11  -1   -0.27    0.66
  -5  11   1   -0.30    0.72
   5  11   0   36.43    3.54
   5 -11   0   34.08    3.23
  -5  11   0   35.41    3.48
   5  11   1    2.82    1.09
   5 -11   1    2.08    0.97
  -5  11  -1    2.30    1.07
   5 -11   2   11.30    1.86
  -5  11  -2   11.89    2.01
   5 -11   3    1.82    0.87
  -5  11  -3    3.11    1.06
   5 -11   4    0.22    0.66
  -5  11  -4    1.19    0.71
   5 -11   5   -0.42    0.59
   5 -11   6    0.19    0.58
   5 -11   7    0.51    0.45
  -6   0  20   11.24    1.58
  -6   0  20    9.04    1.46
  -6   0  19   -1.05    1.16
  -6   0  19    0.54    0.76
  -6   0  18   28.17    3.27
  -6   0  17   -0.39    0.86
  -6   0  16   74.87    6.11
  -6   0  15    0.44    1.07
  -6   0  14  246.46   11.87
  -6   0  13    1.32    1.07
  -6   0  13    0.82    1.16
  -6   0  12  223.01   11.00
  -6   0  12  237.66   11.04
  -6   0  11    0.38    1.07
  -6   0  10  578.26   19.20
  -6   0   9    0.31    1.05
   6   0  -8 1782.75   43.21
  -6   0   8 1725.85   44.87
   6   0  -7    0.66    0.56
   6   0  -6 1107.13   27.85
   6   0  -5    0.13    0.34
   6   0  -4  396.10   11.16
   6   0  -3   -0.20    0.35
   6   0  -3    0.10    0.26
   6   0  -3    0.09    0.30
   6   0  -2   69.79    3.01
   6   0  -2   72.72    2.94
   6   0  -2   64.62    2.82
   6   0  -2   67.61    2.90
   6   0  -1    0.08    0.26
   6   0  -1    0.41    0.36
   6   0  -1   -0.08    0.24
   6   0   0 1855.82   42.45
   6   0   0 1849.61   42.60
   6   0   0 1791.40   41.95
   6   0   1    0.52    0.31
   6   0   1    0.08    0.30
   6   0   1    0.39    0.33
   6   0   1    0.48    0.30
   6   0   2  151.04    4.97
   6   0   2  147.72    4.96
   6   0   2  145.59    4.65
   6   0   2  151.09    4.48
   6   0   2  141.27    4.10
   6   0   3   -0.11    0.36
   6   0   3   -0.07    0.23
   6   0   4  226.49    7.38
   6   0   4  225.57    7.39
   6   0   5   -0.15    0.41
   6   0   5    2.35    0.70
   6   0   6  302.06    9.93
   6   0   6  296.73    9.85
   6   0   7    1.02    0.64
   6   0   7    0.20    0.61
   6   0   8 1460.80   38.04
   6   0   8 1523.96   38.29
   6   0   9    0.27    0.77
  -6   0 -10  547.44   17.69
   6   0  10  547.30   17.68
   6   0  10  531.08   18.04
   6   0  10  542.85   17.83
   6   0  10  564.96   17.97
   6   0  10  512.75   17.66
   6   0  11   -0.33    0.99
   6   0  11   -0.69    0.90
   6   0  11   -0.37    0.63
   6   0  11   -0.35    0.78
  -6   0 -11    1.01    0.95
   6   0  11   -0.35    0.99
   6   0  12  169.13    9.42
   6   0  12  170.33    9.22
   6   0  12  198.40    9.63
   6   0  12  181.47    9.48
  -6   0 -12  194.13    9.60
   6   0  13    0.42    0.84
   6   0  13   -0.40    0.79
  -6   0 -13   -1.24    1.01
   6   0  13   -0.83    1.09
   6   0  14   20.74    3.27
   6   0  14   22.31    3.38
   6   0  15    0.88    0.88
   6   0  16   36.93    4.24
   6   0  17    0.73    0.89
   6   0  18   12.60    2.12
   6   0  19   -0.22    0.59
   6   2 -20   -0.49    0.51
  -6   2  19   12.66    1.91
  -6   2  19   18.15    2.27
  -6  -2  19   20.92    2.36
  -6  -2  19   19.74    2.24
  -6   2  19   20.07    2.29
  -6   2  18    0.32    0.70
  -6  -2  18    0.30    0.60
  -6   2  18    0.60    0.79
  -6  -2  18    1.44    0.90
  -6   2  18    1.76    0.97
  -6   2  17   24.41    3.19
  -6  -2  17   25.56    3.21
  -6   2  16    2.78    1.36
  -6  -2  16    2.32    1.21
  -6  -2  15    9.64    2.30
  -6   2  14    5.03    1.72
  -6  -2  14    3.98    1.70
  -6  -2  14    4.93    1.73
  -6  -2  13    2.83    1.45
  -6  -2  13    0.42    1.03
   6  -2 -13    0.84    0.93
  -6   2  13    0.43    1.20
  -6  -2  13    0.42    1.18
  -6  -2  12    2.31    1.38
  -6  -2  12    0.39    0.88
   6  -2 -12    1.56    1.10
  -6  -2  12    1.99    1.12
  -6   2  12    1.62    1.06
  -6  -2  11   28.18    3.45
  -6   2  11   23.81    3.26
  -6  -2  11   26.17    3.33
  -6  -2  11   32.44    3.39
  -6  -2  11   26.58    3.36
  -6  -2  10   53.40    4.53
  -6   2  10   54.10    4.61
  -6  -2  10   46.41    4.21
  -6  -2  10   53.41    4.10
  -6  -2  10   40.13    3.98
  -6  -2   9  426.91   14.53
  -6   2   9  407.24   14.51
   6   2  -9  395.90   13.47
  -6  -2   9  384.40   13.33
  -6   2   8  246.16   10.01
  -6  -2   8  255.13   10.06
  -6  -2   8  247.36    9.28
   6   2  -8  255.80    9.58
  -6   2   7  396.19   13.15
  -6  -2   7  372.67   12.87
  -6  -2   7  379.56   12.22
   6   2  -7  395.34   12.68
   6  -2  -7  422.01   13.06
   6  -2  -6   16.41    1.90
  -6   2   6   16.78    1.83
  -6  -2   6   19.15    1.85
   6  -2  -5  954.83   24.71
  -6  -2   5  943.57   24.05
   6  -2  -4  178.06    6.41
   6  -2  -4  161.97    5.59
   6   2  -4  163.93    6.08
  -6  -2   4  169.19    5.78
   6  -2  -3 1879.00   43.83
  -6  -2   3 1871.02   42.91
   6   2  -3 1780.85   43.64
   6  -2  -3 1806.11   43.22
   6   2  -2   22.56    1.76
   6   2  -2   27.44    1.71
   6  -2  -2   22.98    1.60
   6   2  -1 4156.18   95.03
   6   2  -1 4178.39   94.37
   6  -2  -1 4115.79   94.31
   6  -2   0 1051.13   25.66
   6   2   0 1063.46   26.08
   6  -2   1 1330.53   31.79
   6   2   1 1332.08   31.85
   6   2   1 1358.21   31.81
   6  -2   1 1329.75   31.85
   6  -2   1 1355.48   32.22
   6  -2   1 1376.37   32.07
   6  -2   1 1339.51   32.49
   6  -2   2   64.88    2.92
   6  -2   2   69.44    3.03
   6   2   2   75.86    3.06
   6   2   2   65.80    2.98
   6  -2   2   66.58    3.14
   6  -2   2   72.29    3.12
   6  -2   2   69.62    2.99
   6  -2   2   68.50    3.32
   6  -2   3 1045.96   25.11
   6  -2   3 1038.46   25.32
   6  -2   3 1009.75   25.60
   6  -2   3  998.09   24.97
   6   2   3  996.30   24.97
   6  -2   4   17.17    1.56
   6  -2   4   18.68    1.79
   6   2   4   17.29    1.57
   6  -2   4   17.25    1.56
   6  -2   5 1317.84   31.62
   6  -2   5 1259.47   31.43
   6   2   5 1291.53   31.73
   6  -2   5 1260.42   31.78
   6  -2   6    6.30    1.16
   6   2   6    5.83    1.13
   6  -2   6    7.14    1.17
   6  -2   7  760.18   20.42
   6  -2   7  755.34   21.02
   6  -2   7  769.40   20.79
   6   2   8   45.70    3.56
   6  -2   8   45.44    3.58
   6  -2   8   49.99    3.68
   6   2   9  220.39    9.50
   6  -2   9  234.28    9.63
   6   2  10   40.30    3.86
   6  -2  10   45.79    3.99
   6  -2  10   48.07    4.11
   6   2  10   40.61    3.76
   6   2  10   38.72    3.74
   6  -2  10   45.19    3.95
   6  -2  10   43.34    4.01
   6   2  10   42.16    4.18
   6   2  10   42.17    3.98
   6  -2  10   41.97    4.07
   6  -2  10   40.85    3.79
   6   2  11    9.53    2.05
   6  -2  11   12.98    2.31
  -6   2 -11    7.89    1.89
   6  -2  11    9.04    1.98
   6   2  11    6.62    1.69
   6  -2  11    9.52    1.95
   6  -2  11   11.39    2.15
   6  -2  11   11.76    2.22
   6   2  11   10.17    2.17
   6   2  11    7.76    1.83
   6   2  11    6.91    1.74
   6  -2  11   13.24    2.40
  -6   2 -12   25.64    3.38
   6  -2  12   20.55    3.15
   6  -2  12   26.14    3.35
   6   2  12   19.06    3.12
   6   2  12   20.92    3.04
   6   2  12   16.24    2.76
   6  -2  12   26.37    3.41
   6  -2  12   26.43    3.36
   6   2  12   16.94    2.82
   6  -2  13    3.71    1.47
   6   2  13    1.22    1.15
   6  -2  13    3.95    1.71
   6   2  13    3.12    1.47
   6   2  13    4.61    1.66
   6  -2  13    2.46    1.29
  -6   2 -13    3.41    1.52
   6   2  14    0.45    0.78
   6   2  14    1.28    1.04
   6  -2  14    0.84    1.02
   6  -2  14    1.65    1.23
   6  -2  15    6.11    1.81
   6   2  15    4.97    1.65
   6   2  15    3.95    1.63
   6  -2  15    5.12    1.66
   6  -2  16    0.37    0.83
   6   2  16    2.28    1.19
   6   2  16    1.21    0.98
   6   2  17   13.03    2.24
   6  -2  17   15.79    2.43
   6   2  17   14.13    2.44
   6   2  18   -0.27    0.61
   6   2  18    0.26    0.72
   6  -2  18    1.02    0.72
   6   2  19   18.08    2.03
   6  -2  19   16.69    1.89
  -6   4  19    1.09    0.67
  -6  -4  19    1.25    0.56
  -6   4  18   24.36    2.69
  -6  -4  18   20.47    2.39
  -6   4  17    2.64    1.18
  -6  -4  17    1.51    1.08
   6  -4 -17    2.76    1.02
  -6  -4  16   52.58    4.71
  -6  -4  15   10.08    2.38
  -6  -4  14   83.56    6.48
  -6  -4  13    0.87    1.22
  -6  -4  12  247.47   11.64
  -6  -4  12  200.45   10.15
   6   4 -11    4.37    1.45
  -6  -4  11    4.08    1.62
  -6  -4  11    2.13    1.11
   6   4 -10  453.69   16.40
  -6  -4  10  457.20   16.10
  -6  -4  10  468.73   17.05
  -6  -4   9   22.71    2.77
  -6  -4   9   26.44    3.32
  -6  -4   8  482.39   15.96
  -6  -4   8  492.94   16.94
  -6   4   8  527.29   16.94
  -6   4   7   15.73    2.31
  -6  -4   7   18.73    2.22
  -6   4   6  504.56   16.25
   6  -4  -6  476.84   15.10
  -6   4   5  127.38    6.57
   6   4  -5  123.88    6.29
  -6   4   4  193.55    8.36
   6   4  -4  196.59    8.15
   6   4  -3   77.59    4.55
   6   4  -2  133.79    5.99
   6   4  -2  128.25    6.01
   6   4  -1    1.83    0.81
   6   4  -1    5.99    1.17
   6  -4   0  380.53   11.53
   6   4   0  377.12   12.37
   6   4   0  385.28   12.19
   6  -4   1  292.94    9.52
   6  -4   1  296.83    9.83
   6   4   1  281.02    9.93
   6  -4   2   50.82    3.37
   6  -4   2   56.04    3.37
   6  -4   2   53.33    3.31
   6  -4   3  114.16    5.40
   6  -4   3  104.30    5.02
   6  -4   4  362.06   11.84
   6  -4   4  346.97   11.50
   6  -4   5    4.75    1.17
   6  -4   5    6.91    1.38
   6  -4   6  545.49   16.85
   6  -4   6  542.15   16.50
   6  -4   6  540.85   16.62
   6  -4   7    6.76    1.41
   6  -4   7    5.68    1.36
   6  -4   8  390.13   14.03
   6  -4   8  414.89   14.98
   6  -4   8  435.55   14.35
   6  -4   8  405.45   14.27
   6  -4   9   18.38    2.55
   6  -4   9   18.51    2.75
   6   4  10  103.13    6.99
   6  -4  10  131.03    7.83
   6  -4  11    0.41    0.92
  -6   4 -11    0.77    0.93
   6   4  11   -0.42    1.02
   6   4  12   96.54    7.17
   6  -4  12  115.32    7.69
   6   4  13    0.45    0.89
   6  -4  13    0.44    1.06
   6   4  14   76.55    6.24
   6  -4  14   91.30    6.74
   6   4  15    0.40    0.80
   6  -4  15   -0.39    0.94
   6   4  16   31.98    3.62
   6  -4  16   34.99    3.73
   6   4  17    0.57    0.80
   6  -4  17   -0.26    0.69
   6  -4  17    1.07    0.88
   6   4  18   15.92    2.00
  -6  -6  17   10.51    1.58
   6  -6 -17   11.92    1.64
  -6  -6  16    5.45    1.46
   6  -6 -16    5.11    1.32
  -6  -6  15    3.14    1.39
   6  -6 -15    2.50    1.24
  -6  -6  14   12.52    2.43
   6  -6 -14   15.41    2.53
  -6  -6  13   10.87    2.39
   6  -6 -13   12.15    2.44
  -6  -6  12   71.23    5.87
   6  -6 -12   82.78    6.31
  -6  -6  11  100.12    7.02
   6  -6 -11  108.38    7.32
  -6  -6  11  102.79    6.84
   6  -6 -10   97.74    6.84
  -6  -6  10  104.55    6.97
   6  -6  -9   28.95    3.65
   6   6  -9   22.50    3.37
  -6  -6   9   21.16    3.18
   6  -6  -8   43.90    4.40
   6   6  -8   43.05    4.58
  -6  -6   8   44.64    4.49
   6  -6  -7   25.61    3.28
   6   6  -7   30.33    3.73
   6  -6  -7   27.08    3.21
  -6  -6   7   23.84    3.18
   6  -6  -6   27.69    3.39
  -6   6   6   36.17    4.03
   6   6  -6   24.68    3.38
   6  -6  -6   42.53    3.90
  -6  -6   6   32.48    3.59
  -6   6   5  227.64   10.99
   6  -6  -5  226.51   10.16
  -6  -6   5  235.95   10.44
   6  -6  -5  242.16   10.29
   6   6  -5  233.13   10.85
  -6   6   4   34.26    3.48
  -6   6   4   36.93    4.00
   6  -6  -4   31.98    3.36
   6  -6  -4   34.08    3.49
   6   6  -4   29.99    3.46
  -6   6   3  601.57   18.99
  -6   6   3  619.27   20.27
   6  -6  -3  601.30   18.86
  -6  -6   3  612.09   18.94
  -6   6   2   19.63    2.57
   6   6  -2   20.49    2.76
  -6   6   2   18.00    2.76
   6   6  -2   16.30    2.50
  -6   6   1  404.26   14.31
  -6   6   1  444.97   15.48
   6   6  -1  410.79   14.51
   6  -6   0    3.57    1.16
   6  -6   0    2.90    1.08
  -6   6   0    3.98    1.39
   6   6   0    4.88    1.47
  -6   6   0    2.40    1.08
   6  -6   0    1.92    0.95
   6   6   0    4.62    1.33
   6  -6   1  397.16   13.44
   6  -6   1  378.25   13.41
   6  -6   1  380.50   13.62
   6  -6   2    3.27    1.12
   6  -6   2    5.37    1.42
   6  -6   2    3.63    1.14
   6   6   2    3.28    1.26
   6  -6   3  352.69   12.77
   6   6   3  333.04   13.25
   6  -6   3  344.38   13.13
   6  -6   3  366.69   12.99
   6   6   3  359.73   13.75
   6  -6   4    3.31    1.16
   6   6   4    2.46    1.10
   6  -6   4    3.25    1.25
   6   6   4    2.92    1.31
   6  -6   5  209.62    9.34
   6   6   5  180.50    9.43
   6  -6   5  206.53    9.59
   6   6   5  196.83    9.93
   6   6   6   43.65    4.48
   6  -6   6   40.78    3.93
   6  -6   6   50.90    4.50
   6  -6   6   46.32    4.17
   6   6   6   40.57    4.38
   6  -6   7   66.78    5.17
   6   6   7   65.80    5.70
   6  -6   7   63.53    5.21
   6   6   7   73.51    6.07
   6  -6   7   69.28    5.20
   6  -6   8   96.07    6.48
   6   6   8   98.25    7.06
   6   6   8   98.28    7.20
   6  -6   8  101.93    6.56
   6  -6   9   82.68    6.06
   6  -6   9   77.58    5.80
   6   6   9   72.50    6.31
   6  -6  10   23.41    3.31
   6   6  10   23.20    3.58
   6  -6  11    2.01    1.20
   6   6  11    2.33    1.23
   6  -6  12   18.56    2.96
   6   6  12   16.84    2.94
   6  -6  13    2.61    1.33
   6  -6  14   24.09    3.09
   6  -6  15    1.99    0.94
   6  -6  16    5.65    1.27
   6  -6  16    3.77    1.08
   6  -8 -15    2.35    0.78
  -6   8  15    1.49    0.72
   6  -8 -14   29.53    2.74
  -6   8  14   28.23    2.81
   6  -8 -13    0.81    0.85
  -6   8  13    1.49    0.93
  -6   8  12   49.60    4.37
  -6  -8  12   36.39    3.56
   6  -8 -12   49.27    4.17
  -6  -8  11    1.99    1.14
   6  -8 -11    3.45    1.28
  -6  -8  10   65.10    5.33
   6  -8 -10   72.98    5.53
  -6  -8   9    3.92    1.74
   6  -8  -9    3.48    1.49
  -6  -8   8  163.77    9.06
   6  -8  -8  167.20    9.07
   6  -8  -7    3.76    1.45
  -6  -8   7    2.06    1.42
   6  -8  -7    1.59    1.04
   6  -8  -6  115.11    7.26
  -6  -8   6  112.93    7.42
   6  -8  -6  110.44    7.14
  -6   8   6  106.63    7.19
  -6  -8   5   13.23    2.68
   6  -8  -5    9.52    2.13
   6  -8  -5    7.00    1.86
  -6   8   5    9.10    2.18
  -6  -8   4   83.87    6.19
   6  -8  -4   95.57    6.67
  -6   8   4   87.06    6.50
   6  -8  -3  101.34    6.89
  -6   8   3   96.32    7.21
  -6   8   3   92.49    6.80
   6   8  -2    0.44    0.97
   6  -8  -2    2.00    1.25
  -6   8   2    0.42    1.18
  -6   8   1  122.14    8.26
  -6   8   1  135.48    8.22
   6  -8   0    8.62    1.93
   6  -8   0   12.97    2.35
  -6   8   0    9.31    2.23
  -6   8   0    8.28    2.22
   6  -8   1  196.40    9.73
   6  -8   1  185.01    9.39
  -6   8  -1  192.91   10.89
  -6   8  -1  195.70   10.21
  -6   8  -2   20.95    3.26
   6  -8   2   17.22    2.71
   6  -8   2   19.31    2.99
   6   8   2   16.63    2.90
  -6   8  -3  150.79    8.91
   6  -8   3  173.48    9.12
   6   8   3  172.63    9.52
   6   8   4   26.42    3.76
  -6   8  -4   26.66    3.66
   6  -8   4   22.28    3.24
   6   8   4   23.62    3.56
  -6   8  -5   31.68    4.01
   6   8   5   24.25    3.57
   6  -8   5   33.99    3.95
   6   8   5   26.56    3.81
  -6   8  -6   36.30    4.28
   6   8   6   44.99    4.84
   6  -8   6   49.85    4.76
   6   8   6   45.96    5.00
   6   8   7   11.57    2.61
  -6   8  -7   17.64    2.92
   6  -8   7   13.22    2.53
   6   8   7   11.89    2.69
  -6   8  -8   83.64    6.16
   6  -8   8   82.98    6.10
   6   8   8   84.10    6.75
   6  -8   9   22.52    3.07
   6   8   9   25.40    3.67
   6   8  10   51.06    4.96
   6   8  11    2.70    1.27
   6   8  12   25.41    3.09
   6   8  13   -0.27    0.61
   6   8  14   11.74    1.66
  -6 -10  11    1.54    0.63
  -6 -10  10   19.50    2.14
  -6 -10   9    9.75    1.66
  -6 -10   8   34.43    3.24
  -6 -10   7    4.51    1.38
  -6  10   7    5.30    1.40
   6 -10  -6   27.68    3.04
  -6 -10   6   26.07    3.01
  -6  10   6   25.18    3.11
  -6 -10   5   26.65    3.07
   6 -10  -5   26.77    3.16
  -6  10   5   32.90    3.63
   6 -10  -4    9.44    2.01
  -6  10   4    7.64    1.95
   6 -10  -3   39.89    4.01
  -6  10   3   46.21    4.43
   6 -10  -2    0.36    0.87
  -6  10   2    0.38    0.93
   6 -10  -1   52.10    4.68
  -6  10   1   62.17    5.22
   6 -10   0   -0.36    1.00
  -6  10   0   -0.39    0.94
   6 -10   1   84.40    5.87
  -6  10  -1   83.67    6.13
   6  10   2    6.46    1.77
  -6  10  -2    6.80    1.95
   6 -10   2    7.14    1.80
   6 -10   2    7.99    1.79
  -6  10  -3   34.69    3.81
   6 -10   3   34.32    3.62
   6  10   4    6.79    1.71
  -6  10  -4    8.34    2.02
   6 -10   4    6.14    1.67
   6  10   5   16.01    2.59
  -6  10  -5   16.57    2.61
   6 -10   5   23.15    2.91
   6  10   5   17.06    2.70
  -6  10  -6   11.24    2.01
   6 -10   6   14.19    2.25
   6  10   6   12.41    2.20
   6 -10   7    5.15    1.40
   6  10   7    5.68    1.54
   6 -10   8   16.06    2.12
   6  10   8   15.56    2.30
   6 -10   9    6.23    1.25
   6  10   9    5.33    1.36
   6 -10  10   13.68    1.58
   6  10  10   17.60    2.06
  -7   1  20    4.66    1.03
  -7  -1  20    7.18    1.22
  -7   1  20    4.42    1.03
  -7  -1  20    5.58    1.10
   7   1 -20    3.72    0.98
   7  -1 -20    3.97    0.95
  -7   1  19    0.74    0.69
  -7  -1  19    0.24    0.68
  -7   1  19    0.50    0.75
  -7  -1  19   -0.25    0.75
  -7   1  18   19.28    2.69
  -7  -1  18   20.63    2.77
  -7   1  18   16.69    2.48
  -7   1  17    6.74    1.94
  -7  -1  17    7.40    1.91
  -7   1  17    8.54    2.02
  -7  -1  16   59.47    5.40
  -7   1  16   52.98    5.05
  -7  -1  15    1.78    1.47
  -7   1  15    7.83    2.11
  -7   1  14   27.35    3.77
  -7  -1  14   35.80    4.28
  -7  -1  13  115.69    7.63
  -7   1  13  104.53    7.23
  -7   1  13  113.81    7.69
  -7  -1  13  112.78    7.61
  -7  -1  12   65.89    5.47
  -7  -1  12   69.32    5.83
  -7   1  12   79.32    6.21
  -7  -1  11   47.77    4.44
  -7  -1  11   45.88    4.56
  -7   1  11   48.70    4.71
  -7   1  10    2.49    1.32
  -7  -1  10    1.76    1.26
  -7  -1   9  426.54   15.31
  -7   1   9  466.67   15.78
   7   1  -9  436.00   14.18
  -7  -1   8   27.30    2.60
  -7   1   8   34.17    3.34
  -7  -1   8   32.98    3.25
   7   1  -8   32.10    2.76
  -7  -1   7 1552.46   38.79
   7   1  -7 1594.14   39.15
   7  -1  -7 1550.66   38.73
  -7  -1   6   93.14    4.32
   7  -1  -6   93.72    4.71
   7   1  -6   89.85    4.45
   7  -1  -6   82.76    4.19
   7  -1  -5  955.39   24.37
  -7  -1   5  930.25   23.56
   7  -1  -5  914.27   23.26
   7   1  -5  956.57   24.20
   7  -1  -5  920.91   23.92
   7  -1  -4    2.01    0.70
   7   1  -4    5.47    0.86
  -7  -1   4    4.40    0.76
   7   1  -4    3.03    0.74
   7  -1  -4    2.32    0.59
   7   1  -3  285.83    8.56
   7   1  -3  271.39    8.00
   7  -1  -3  281.16    8.54
   7   1  -3  261.39    7.97
   7   1  -3  269.43    7.91
   7  -1  -3  275.94    8.19
   7   1  -2  546.64   14.12
   7  -1  -2  523.53   14.05
   7   1  -2  551.85   14.10
   7   1  -2  520.29   13.53
   7  -1  -2  535.71   14.04
   7   1  -2  518.83   13.82
   7   1  -2  530.25   13.78
   7  -1  -1  384.41   10.54
   7   1  -1  369.69   10.23
   7  -1  -1  360.21   10.31
   7   1  -1  372.10   10.16
   7   1  -1  379.06   10.30
   7  -1  -1  369.98   10.27
   7   1   0 2520.79   58.45
   7  -1   0 2622.36   59.11
   7  -1   0 2510.27   58.77
   7   1   1 1000.42   24.55
   7   1   1 1035.96   25.16
   7  -1   1 1077.55   25.56
   7  -1   1 1047.78   25.42
   7   1   1 1017.84   24.70
   7   1   1 1063.29   25.43
   7   1   1 1060.18   25.34
   7  -1   1 1059.71   25.32
   7  -1   1 1051.69   25.40
   7  -1   2  212.93    6.46
   7  -1   2  211.56    6.16
   7   1   2  194.77    6.18
   7  -1   2  213.26    6.83
   7   1   2  213.16    6.39
   7  -1   2  199.41    6.59
   7  -1   2  208.56    6.64
   7   1   2  209.58    6.59
   7   1   2  220.13    6.76
   7  -1   3  248.58    7.77
   7   1   3  255.30    7.79
   7  -1   3  230.33    7.78
   7   1   3  246.20    7.60
   7  -1   3  250.02    7.19
   7  -1   3  241.23    7.46
   7   1   4  961.90   24.08
   7  -1   4  931.23   23.99
   7   1   4  943.75   23.93
   7  -1   4  945.83   23.24
   7   1   5  473.96   13.72
   7  -1   5  463.87   13.66
   7   1   5  472.35   13.63
   7  -1   6  729.09   19.92
   7   1   6  724.17   19.93
   7   1   6  707.83   19.85
   7  -1   6  729.12   20.06
   7   1   7  250.95    9.47
   7  -1   7  253.70    9.49
   7  -1   7  279.12    9.79
   7  -1   8   63.44    4.31
   7   1   8   61.63    4.26
   7  -1   8   70.55    4.51
   7   1   9  122.25    6.60
   7  -1   9  124.99    6.65
   7  -1   9  126.82    6.69
   7  -1  10   80.80    5.42
   7   1  10   62.87    4.77
   7  -1  10   74.90    5.23
   7   1  10   52.95    4.59
   7   1  10   65.66    4.95
   7  -1  10   69.46    5.05
   7  -1  10   72.21    5.26
   7   1  10   73.61    5.34
   7   1  10   63.55    5.03
   7  -1  10   67.53    4.97
   7  -1  10   54.57    4.56
   7   1  11  258.17   11.05
   7  -1  11  250.32   10.94
   7   1  11  227.38   10.76
   7  -1  11  254.35   11.15
  -7   1 -11  266.22   11.31
   7  -1  11  259.75   11.45
   7   1  11  238.37   11.21
   7   1  11  259.11   11.44
   7  -1  11  255.13   11.15
   7   1  11  225.74   10.76
   7   1  12   67.29    5.66
   7  -1  12   87.07    6.26
  -7   1 -12   86.38    6.18
   7   1  12   72.07    5.87
   7   1  12   76.42    6.11
   7  -1  12   84.82    6.32
   7   1  12   69.01    5.71
   7  -1  12   84.18    6.14
   7   1  13   58.46    5.40
   7   1  13   62.18    5.55
   7  -1  13   61.21    5.61
  -7   1 -13   64.03    5.61
   7   1  13   58.59    5.36
   7  -1  13   65.93    5.68
   7   1  14   30.05    3.93
   7  -1  14   32.82    4.01
   7   1  14   29.53    3.87
   7   1  15    0.43    1.13
   7  -1  15    1.71    1.34
   7   1  15    2.94    1.44
   7   1  16    0.40    1.12
   7  -1  16    1.58    1.35
   7   1  16    0.77    0.85
   7   1  17   20.60    2.86
   7  -1  17   19.47    2.78
   7   1  17   17.00    2.57
   7   1  18    0.76    0.71
   7   1  18    0.27    0.67
   7  -1  18    0.27    0.77
   7  -1  19   15.63    1.91
   7   1  19   13.41    1.77
  -7   3  19    0.64    0.63
  -7   3  18   25.33    2.97
  -7  -3  18   25.16    2.74
  -7  -3  17   -0.32    0.70
  -7  -3  16   98.39    6.62
  -7  -3  15   -0.41    1.28
  -7  -3  14   95.73    6.96
   7  -3 -13   30.05    3.80
  -7  -3  13   35.13    4.26
  -7  -3  13   29.60    3.85
   7  -3 -12  167.64    9.03
  -7  -3  12  165.91    9.27
  -7  -3  12  160.48    9.04
  -7  -3  12  144.38    8.22
   7  -3 -11  211.26   10.03
  -7  -3  11  199.74    9.95
  -7  -3  11  196.51    9.37
  -7  -3  11  199.08   10.13
   7   3 -10  120.88    6.96
   7  -3 -10  131.29    7.37
  -7   3  10  133.85    7.36
  -7  -3  10  131.80    7.44
  -7  -3  10  135.84    7.10
  -7  -3  10  116.12    7.30
   7   3  -9  250.93   10.30
   7  -3  -9  257.08   10.49
  -7   3   9  227.86    9.98
  -7  -3   9  243.07    9.83
  -7  -3   9  243.97   10.73
  -7  -3   8   84.94    4.96
   7  -3  -8   87.97    5.37
   7   3  -8   82.11    5.20
   7  -3  -7  184.69    7.99
  -7  -3   7  177.26    7.39
   7  -3  -6    0.44    0.49
  -7   3   6    0.70    0.66
   7  -3  -5  220.29    8.16
   7   3  -5  202.44    8.03
   7  -3  -4  218.89    7.85
   7   3  -4  197.95    7.73
   7   3  -3  345.96   11.09
   7   3  -2    5.95    1.09
   7   3  -1  309.26    9.96
   7  -3   0  727.83   18.98
   7   3   0  736.93   19.69
   7  -3   1  944.93   23.96
   7  -3   1  928.86   24.22
   7  -3   2  736.04   19.48
   7  -3   2  732.95   19.29
   7  -3   2  727.93   19.80
   7  -3   3    1.30    0.58
   7  -3   3    2.72    0.76
   7  -3   3    2.14    0.73
   7  -3   4 1249.34   31.68
   7  -3   4 1277.79   32.33
   7  -3   5    8.77    1.39
   7  -3   5    7.79    1.43
   7  -3   5    9.28    1.37
   7  -3   6  773.79   21.30
   7  -3   6  765.31   21.04
   7  -3   7   46.22    3.47
   7  -3   8  434.85   14.08
   7  -3   8  392.70   14.55
   7  -3   8  414.84   14.30
   7   3   9    3.11    1.24
   7  -3   9    2.38    1.12
   7  -3   9    1.54    0.92
   7   3  10  148.30    8.44
   7  -3  10  151.35    8.48
   7  -3  10  160.14    8.18
   7   3  11    2.50    1.31
   7  -3  11    1.21    1.13
   7  -3  11    1.83    0.96
   7   3  12  123.56    8.14
   7  -3  12  128.21    8.11
  -7   3 -12  131.86    8.01
   7   3  13   36.40    4.32
   7  -3  13   30.73    4.00
   7   3  14   32.85    4.16
   7  -3  14   33.87    4.05
   7   3  15   24.98    3.45
   7  -3  15   22.01    3.16
   7   3  16    1.13    1.06
   7  -3  16    1.03    0.90
   7   3  17    7.81    1.79
   7  -3  17    8.02    1.70
   7   3  18    0.24    0.58
  -7   5  18    3.55    0.95
  -7  -5  18    3.67    1.02
  -7   5  17    3.87    1.23
  -7  -5  17    1.01    0.83
   7  -5 -17    2.07    0.88
  -7   5  16   20.97    2.78
   7  -5 -16   16.34    2.33
  -7  -5  16   13.80    2.32
   7  -5 -15   13.05    2.31
  -7  -5  15   19.72    3.01
   7  -5 -14    6.49    1.86
  -7  -5  14    8.46    2.23
  -7  -5  13   36.03    4.22
  -7  -5  12    0.43    1.21
   7   5 -11  169.71    9.37
  -7  -5  11  184.85    9.89
   7   5 -10    1.19    0.97
  -7  -5  10    2.44    1.34
  -7  -5   9  359.06   14.39
   7   5  -8   28.42    3.43
   7  -5  -8   22.95    3.05
  -7   5   8   30.42    3.54
   7  -5  -7  211.43    9.25
   7   5  -7  194.26    9.65
  -7   5   7  224.11   10.20
   7  -5  -7  198.21    9.43
   7  -5  -6   14.43    2.19
  -7   5   6   15.68    2.52
   7  -5  -6   13.95    2.24
   7   5  -6   14.61    2.38
  -7   5   5  374.35   13.97
   7   5  -5  326.58   12.89
  -7   5   4   40.45    3.86
   7   5  -4   34.19    3.42
  -7   5   3  898.06   25.26
   7   5  -3  785.71   24.15
   7   5  -2  249.56    9.91
   7   5  -2  237.13    9.80
   7  -5  -1  606.57   17.55
   7   5  -1  587.37   18.47
   7  -5   0   79.35    4.49
   7  -5   0   71.24    4.51
   7   5   0   72.63    4.73
   7  -5   1   93.38    5.01
   7  -5   1   95.65    5.15
   7  -5   1   88.94    5.12
   7  -5   2  111.17    5.73
   7  -5   2  114.78    5.80
   7  -5   2  114.86    5.93
   7  -5   3   17.78    2.20
   7  -5   3   19.23    2.37
   7  -5   4  340.69   12.09
   7  -5   4  341.56   12.32
   7  -5   5   29.42    2.99
   7   5   5   22.41    2.92
   7  -5   5   21.45    2.70
   7   5   5   25.23    3.13
   7   5   6  150.03    8.11
   7  -5   6  157.93    7.59
   7  -5   6  135.12    7.33
   7  -5   6  145.90    7.25
   7  -5   6  152.04    7.57
   7   5   6  146.23    8.09
   7   5   7    0.76    0.75
   7  -5   7    0.62    0.62
   7  -5   7    2.11    1.08
   7   5   7   -0.38    1.14
   7  -5   8    6.74    1.76
   7   5   8    3.66    1.51
   7  -5   8    3.01    1.15
   7  -5   8    3.87    1.28
   7   5   9   21.33    3.20
   7  -5   9   22.41    3.01
   7  -5   9   21.89    3.16
   7  -5  10   48.13    4.82
   7  -5  11   38.09    4.30
   7  -5  12    0.43    1.03
   7   5  13   40.45    4.30
   7  -5  13   49.13    4.84
   7   5  14    3.77    1.50
   7  -5  14   11.46    2.37
   7   5  15   27.50    3.27
   7  -5  15   33.88    3.63
   7  -5  16    1.38    0.82
   7   5  16    0.27    0.61
   7  -5  16    1.41    0.88
   7   5  17   16.41    2.01
   7  -5  17   18.25    2.11
  -7  -7  16   43.33    2.99
   7  -7 -16   47.54    3.20
  -7   7  16   41.40    3.24
  -7  -7  15    1.34    0.83
   7  -7 -15    0.72    0.63
  -7  -7  14   74.16    4.96
   7  -7 -14   77.48    5.18
   7  -7 -13    5.40    1.58
   7  -7 -12   32.83    3.73
  -7  -7  12   30.59    3.51
   7  -7 -11   11.13    2.35
  -7  -7  11   12.80    2.43
   7  -7 -10   39.07    4.28
  -7  -7  10   36.84    4.21
   7  -7  -9   26.16    3.57
  -7  -7   9   17.72    2.99
   7  -7  -8   63.83    5.45
   7  -7  -8   62.92    5.14
  -7  -7   8   63.77    5.51
   7  -7  -7    3.23    1.39
  -7  -7   7    1.23    1.15
   7  -7  -7    1.50    1.12
  -7   7   6   27.58    3.87
   7  -7  -6   33.72    3.80
   7   7  -6   24.40    3.58
   7  -7  -6   24.85    3.27
  -7  -7   6   30.21    3.75
  -7   7   5    1.38    1.12
   7  -7  -5    0.38    0.84
  -7  -7   5    1.15    1.07
   7  -7  -5    0.75    0.91
   7   7  -5    0.44    0.87
  -7   7   4   17.74    2.77
  -7   7   4   19.06    3.17
   7  -7  -4   12.88    2.36
  -7  -7   4   16.46    2.64
   7  -7  -4   20.81    3.04
   7   7  -4   11.51    2.42
  -7   7   3   28.43    3.55
  -7   7   3   32.23    4.07
   7  -7  -3   31.78    3.60
   7  -7  -3   30.47    3.60
   7   7  -3   21.06    3.18
   7  -7  -2  281.26   11.69
  -7   7   2  307.64   12.52
   7  -7  -2  287.18   12.02
  -7   7   2  313.84   13.48
   7   7  -2  261.79   12.20
   7  -7  -2  289.36   12.30
  -7   7   1    0.43    0.95
   7  -7  -1    0.68    0.96
  -7   7   1    1.49    1.17
   7  -7  -1    0.66    0.65
   7  -7  -1    2.07    1.02
   7   7  -1    2.75    1.29
  -7   7   0  251.16   11.15
   7  -7   0  236.11   10.33
   7  -7   0  224.60   10.20
   7  -7   0  225.53   10.35
   7   7   0  227.38   10.73
  -7   7  -1   -0.38    1.19
   7  -7   1    0.99    0.80
   7  -7   1    1.04    0.91
   7  -7   1    0.34    0.59
   7   7   1    0.39    0.66
  -7   7  -2  257.57   11.64
   7  -7   2  238.42   10.71
   7  -7   2  268.64   11.53
   7   7   2  269.55   11.97
   7  -7   3    1.40    0.85
   7  -7   3    0.37    0.90
   7   7   3    1.66    1.01
   7  -7   4  202.86    9.69
   7   7   4  168.87    9.58
   7  -7   4  193.94    9.78
   7   7   4  204.22   10.48
   7   7   5    2.60    1.36
   7  -7   5    2.22    1.16
   7  -7   5    3.13    1.51
   7  -7   5    1.09    0.81
   7   7   5    4.05    1.67
   7  -7   6  168.01    8.88
   7   7   6  145.48    9.00
   7  -7   6  156.59    8.83
   7  -7   6  163.73    8.70
   7   7   6  163.30    9.58
   7  -7   7    3.98    1.58
   7   7   7    2.31    1.45
   7   7   7    3.34    1.57
   7  -7   8  135.15    8.10
   7   7   8  142.50    9.00
   7   7   9    2.40    1.43
   7   7  10  111.90    7.74
   7   7  11    0.43    0.86
   7   7  12   18.36    2.85
   7  -7  13   -0.28    0.80
   7   7  13    0.33    0.74
   7  -7  14   16.44    2.27
   7  -7  15    1.02    0.73
   7  -9 -13   11.92    1.53
   7  -9 -12   -0.21    0.42
  -7  -9  12   -0.20    0.48
   7  -9 -11   40.52    3.47
  -7  -9  11   37.87    3.33
   7  -9 -10    2.01    0.95
  -7  -9  10    1.15    0.95
   7  -9  -9   69.40    5.08
  -7  -9   9   67.62    5.06
   7  -9  -8   -0.34    0.75
  -7  -9   8    0.35    0.84
   7  -9  -7   86.09    6.00
  -7  -9   7   93.32    6.36
   7  -9  -7   90.17    6.03
   7  -9  -6   -0.36    0.95
   7  -9  -6    0.36    0.89
  -7  -9   6   -0.37    0.98
  -7   9   6   -0.76    0.99
  -7  -9   5  133.35    7.76
   7  -9  -5  124.96    7.69
  -7   9   5  131.51    7.91
   7  -9  -4    7.49    2.04
  -7   9   4    8.58    2.26
   7  -9  -3  206.38   10.40
  -7   9   3  209.75   10.59
   7  -9  -2   -0.40    0.98
  -7   9   2    0.43    1.03
   7  -9  -1  142.33    8.38
  -7   9   1  139.78    8.55
   7  -9   0   12.76    2.52
  -7   9   0   13.41    2.73
   7  -9   1   71.46    5.65
   7  -9   1   77.26    5.75
  -7   9  -1   66.15    5.80
  -7   9  -2   14.16    2.74
   7   9   2   15.84    2.83
   7  -9   2   14.55    2.59
   7  -9   2   10.96    2.27
   7   9   3   48.57    5.00
  -7   9  -3   44.52    4.65
   7  -9   3   53.91    4.85
   7   9   3   45.73    4.76
   7   9   4    0.42    0.94
  -7   9  -4    0.41    1.01
   7  -9   4    0.39    1.02
   7   9   4    1.76    1.31
   7   9   5   24.91    3.51
  -7   9  -5   27.62    3.61
   7  -9   5   27.87    3.55
   7   9   5   35.94    4.24
   7   9   6    0.41    1.01
  -7   9  -6   -0.38    0.92
   7  -9   6    0.37    1.03
   7   9   6    3.02    1.48
  -7   9  -7    1.42    0.99
   7  -9   7    2.44    1.34
   7   9   7    0.42    0.83
  -7   9  -8    2.88    1.24
   7  -9   8    5.10    1.55
   7   9   8    6.69    1.79
   7  -9   9   17.68    2.43
   7   9   9   17.72    2.78
   7   9  11   19.58    2.45
   7   9  12   -0.21    0.56
   7  11  -7    0.18    0.39
   7  11  -6   -0.86    0.85
  -7  11   6    0.19    0.54
   7  11  -5    2.44    0.97
  -7  11   5    3.53    1.05
   7  11  -4    3.74    1.22
  -7  11   4    3.86    1.18
   7  11  -3    2.82    1.19
   7 -11  -3    3.81    1.11
  -7  11   3    5.14    1.35
   7  11  -2   14.22    2.20
   7 -11  -2   15.72    2.12
  -7  11   2   14.99    2.17
   7  11  -1    2.33    1.00
   7 -11  -1    0.25    0.69
  -7  11   1    1.91    0.98
   7  11   0   33.21    3.32
   7 -11   0   35.85    3.20
   7  11   1    0.81    0.76
   7 -11   1    1.15    0.79
  -7  11  -1    1.07    0.80
  -7  11  -2   53.36    4.01
   7 -11   3   -0.21    0.51
  -7  11  -3   -0.24    0.48
   7 -11   4   36.55    2.95
  -7  11  -4   34.47    3.01
   7 -11   5   -0.38    0.54
  -7  11  -5   -0.39    0.55
   7 -11   6   26.24    2.32
   8   0 -20   12.89    1.67
  -8   0  20   15.60    1.78
  -8   0  20   16.21    1.80
  -8   0  19   -0.25    0.62
  -8   0  19    0.98    0.85
  -8   0  18   22.75    2.92
  -8   0  17   -0.37    0.83
  -8   0  17   -0.38    0.93
  -8   0  16   63.99    5.62
  -8   0  15    0.44    1.16
  -8   0  14    9.30    2.25
  -8   0  13   -1.38    1.29
  -8   0  13   -0.43    0.84
  -8   0  12    1.75    1.30
  -8   0  11    0.40    1.13
  -8   0  10    1.84    1.21
   8   0  -9    0.47    0.40
  -8   0   9    1.32    1.09
   8   0  -8  340.39   11.47
   8   0  -7    0.38    0.47
   8   0  -6 1087.29   27.97
   8   0  -6 1094.37   28.34
   8   0  -5    0.31    0.47
   8   0  -5    3.11    0.84
   8   0  -4 1976.77   46.36
   8   0  -4 1899.56   46.26
   8   0  -3    0.54    0.43
   8   0  -3    0.24    0.32
   8   0  -3    0.12    0.29
   8   0  -3    0.13    0.31
   8   0  -2  695.64   17.85
   8   0  -2  680.03   17.85
   8   0  -2  692.24   17.88
   8   0  -2  693.99   17.80
   8   0  -1   -0.11    0.31
   8   0  -1    0.11    0.32
   8   0  -1    0.11    0.33
   8   0  -1    0.10    0.27
   8   0   0 2006.45   45.60
   8   0   0 1849.99   45.38
   8   0   0 1940.28   44.71
   8   0   1    0.21    0.35
   8   0   1   -0.11    0.30
   8   0   1   -0.11    0.35
   8   0   2  989.18   24.54
   8   0   2  994.34   24.64
   8   0   2  979.20   23.66
   8   0   2  980.55   24.19
   8   0   3    0.40    0.41
   8   0   3   -0.10    0.25
   8   0   4  258.52    8.53
   8   0   4  266.55    8.66
   8   0   5   -0.17    0.46
   8   0   5   -0.17    0.53
   8   0   6  736.94   20.61
   8   0   6  748.87   20.60
   8   0   7    0.23    0.60
   8   0   7   -0.23    0.51
   8   0   8 1364.93   35.27
   8   0   8 1285.16   34.88
   8   0   9    0.60    0.79
   8   0   9    0.30    0.73
   8   0   9   -1.24    1.27
   8   0   9   -0.29    0.65
   8   0  10    9.28    1.89
   8   0  10    9.42    1.93
   8   0  10    9.55    1.94
   8   0  10    7.10    1.69
   8   0  10    8.34    1.90
  -8   0 -10    6.94    1.64
   8   0  11    0.35    0.99
   8   0  11   -0.36    0.80
   8   0  11   -0.38    0.93
   8   0  11   -0.38    0.65
   8   0  11    0.37    0.90
  -8   0 -11   -0.71    0.70
   8   0  12   20.45    3.12
   8   0  12   27.91    3.57
   8   0  12   27.02    3.62
  -8   0 -12   28.51    3.56
   8   0  12   27.09    3.47
   8   0  13   -0.44    1.15
   8   0  13   -0.40    1.13
   8   0  14    3.11    1.53
   8   0  15    0.43    0.95
   8   0  16    1.57    1.11
   8   0  17   -0.34    0.82
   8   0  18    8.04    1.65
   8   0  19   -0.38    0.74
  -8   2  19   20.59    2.30
  -8  -2  19   19.39    2.19
  -8   2  19   17.27    2.06
  -8  -2  19   20.51    2.21
  -8   2  19   21.41    2.27
   8   2 -19   19.05    2.29
  -8   2  18    0.60    0.66
  -8  -2  18    0.54    0.81
  -8   2  18    1.66    1.03
  -8   2  17   44.81    4.26
  -8  -2  17   34.55    3.64
  -8   2  17   41.39    4.04
  -8   2  16   -0.39    0.87
  -8  -2  15  111.80    7.39
  -8  -2  15  125.40    8.04
  -8   2  15  119.33    7.78
  -8   2  14    3.89    1.72
  -8  -2  14    1.77    1.39
  -8  -2  14    2.07    1.30
  -8  -2  13  227.95   11.15
  -8  -2  13  226.43   11.24
   8  -2 -13  225.73   11.25
  -8  -2  13  236.05   11.53
  -8  -2  12   23.51    3.42
  -8  -2  12   28.22    3.66
   8  -2 -12   22.33    3.24
  -8  -2  12   21.91    3.36
  -8   2  12   22.26    3.36
  -8  -2  11  467.55   17.16
  -8  -2  11  486.25   17.55
  -8   2  11  518.65   18.09
  -8  -2  11  456.84   17.03
   8  -2 -11  457.81   16.98
   8   2 -10   35.24    3.41
  -8  -2  10   31.36    3.62
  -8   2  10   33.17    3.82
  -8  -2  10   33.86    3.79
  -8  -2  10   32.81    3.63
   8  -2 -10   36.73    3.76
  -8  -2   9  381.61   14.30
  -8   2   9  383.05   14.40
   8  -2  -9  406.61   14.35
  -8  -2   9  390.20   13.38
   8   2  -9  403.44   13.77
  -8   2   8   82.18    5.38
  -8  -2   8   78.11    5.24
   8  -2  -8   87.96    5.31
   8   2  -8   86.14    5.10
  -8  -2   8   79.03    4.64
   8  -2  -7  697.64   19.95
   8   2  -7  662.25   19.59
  -8  -2   7  659.77   18.82
   8   2  -6  132.47    6.06
   8  -2  -6  124.45    6.00
   8   2  -5  305.69   10.22
   8  -2  -5  297.54   10.20
   8  -2  -4  486.54   13.70
   8   2  -4  465.34   13.66
   8  -2  -4  476.33   13.98
   8   2  -4  473.85   13.58
   8  -2  -4  476.40   13.36
   8   2  -4  478.35   14.01
   8  -2  -3  101.71    4.39
   8   2  -3  100.20    4.43
   8   2  -3  106.82    4.47
   8  -2  -3  102.36    4.38
   8   2  -3  107.05    4.68
   8   2  -2   28.18    2.09
   8  -2  -2   28.04    2.10
   8  -2  -2   25.26    1.87
   8   2  -2   28.25    1.99
   8   2  -2   29.78    2.13
   8   2  -1    5.43    0.90
   8  -2  -1    4.65    0.87
   8  -2   0   16.77    1.56
   8  -2   0   13.79    1.42
   8   2   1  144.86    5.27
   8  -2   1  136.85    5.18
   8  -2   1  139.39    5.32
   8  -2   1  158.17    5.55
   8  -2   1  148.08    5.63
   8   2   2   34.65    2.19
   8   2   2   31.91    2.18
   8  -2   2   32.88    2.21
   8  -2   2   30.45    2.08
   8  -2   2   33.25    2.25
   8  -2   2   38.15    2.26
   8  -2   2   33.70    2.22
   8  -2   2   35.99    2.49
   8  -2   3  426.75   11.78
   8  -2   3  407.42   12.02
   8  -2   3  412.15   12.40
   8   2   3  410.89   11.88
   8  -2   3  412.13   11.90
   8  -2   4  212.61    7.13
   8  -2   4  203.24    7.70
   8   2   4  212.94    7.36
   8  -2   4  194.66    7.16
   8  -2   5  407.33   12.08
   8  -2   5  411.97   12.44
   8   2   5  403.33   12.40
   8   2   6   14.35    1.79
   8  -2   6   13.59    1.71
   8  -2   7  287.20   10.47
   8   2   7  264.67    9.98
   8  -2   7  269.87   10.00
   8  -2   8    6.02    1.38
   8   2   8    7.18    1.50
   8  -2   8    4.70    1.32
   8   2   9  279.26   11.25
   8  -2   9  285.45   11.23
   8   2   9  292.88   11.27
   8  -2   9  293.21   11.56
   8   2   9  274.37   11.68
   8  -2   9  267.71   11.43
   8  -2   9  298.53   11.72
   8  -2  10    3.10    1.19
   8   2  10    0.32    1.10
   8  -2  10    2.90    1.32
   8   2  10    1.04    0.91
   8   2  10    0.75    0.83
   8  -2  10    1.99    1.04
   8   2  10    1.69    1.01
   8  -2  10    1.36    1.07
   8  -2  10    0.72    0.80
   8   2  11  265.12   12.00
   8  -2  11  308.57   12.61
   8   2  11  311.67   12.51
   8  -2  11  310.48   12.47
   8   2  11  302.97   13.07
   8   2  11  268.24   12.16
   8  -2  11  307.26   12.72
   8  -2  11  322.17   12.94
   8  -2  11  275.04   12.47
   8  -2  12   -0.39    1.30
   8  -2  12    1.20    1.05
   8   2  12   -0.40    1.06
   8   2  12    0.43    0.75
   8   2  12   -0.41    1.28
  -8   2 -12    0.41    0.99
   8  -2  12    0.41    0.91
   8  -2  13  286.15   12.91
   8   2  13  300.19   13.40
   8   2  13  270.12   12.55
   8  -2  13  303.73   13.04
   8  -2  14    0.41    1.15
   8   2  14    0.45    0.99
   8   2  14    0.84    1.11
   8  -2  14    0.41    1.16
   8   2  15   70.68    5.91
   8   2  15   67.42    5.60
   8  -2  15   74.80    5.80
   8   2  16    0.71    0.79
   8   2  16    0.38    0.92
   8  -2  17   19.36    2.54
   8   2  17   15.11    2.34
   8   2  17   14.51    2.23
   8   2  18    0.24    0.58
   8   2  18    0.45    0.55
   8  -2  18    0.22    0.55
  -8   4  19    0.98    0.56
  -8  -4  18   20.28    2.25
  -8   4  18   19.71    2.38
  -8  -4  17   -0.29    0.85
  -8   4  17    0.31    0.69
  -8  -4  16   22.13    3.05
  -8  -4  15    2.75    1.51
  -8  -4  14   11.85    2.57
  -8  -4  13   34.90    4.27
  -8  -4  12    8.26    2.21
   8   4 -11   45.57    4.55
  -8  -4  11   54.61    5.22
   8   4 -10   52.04    4.69
  -8  -4  10   52.47    4.99
   8  -4 -10   54.14    4.71
   8   4  -9    6.97    1.80
  -8  -4   9    6.31    1.88
   8  -4  -9    5.66    1.56
   8   4  -8   72.20    5.27
  -8   4   8   77.34    5.35
  -8  -4   8   92.32    6.07
   8  -4  -8   81.45    5.37
  -8   4   7  167.45    8.17
   8  -4  -7  147.65    7.42
   8   4  -7  167.98    7.99
  -8   4   6  139.03    7.19
   8   4  -6  123.25    6.62
  -8   4   5    9.02    1.79
   8   4  -5    8.01    1.60
   8   4  -4  481.24   15.41
   8   4  -3    2.16    0.92
   8   4  -2 1534.32   39.22
   8   4  -1  132.04    6.27
   8  -4   0 1766.71   43.24
   8  -4   0 1750.34   43.65
   8  -4   1  109.93    5.16
   8  -4   1   95.40    5.12
   8  -4   2  893.16   24.04
   8  -4   2  892.29   23.95
   8  -4   2  896.71   24.43
   8  -4   3   12.10    1.68
   8  -4   3   11.45    1.70
   8  -4   3   11.31    1.75
   8  -4   4  565.04   16.94
   8  -4   4  579.97   17.52
   8  -4   5    1.64    0.73
   8  -4   5    0.26    0.58
   8  -4   6  502.09   16.18
   8  -4   6  525.70   16.11
   8  -4   6  523.46   16.82
   8  -4   7    1.57    0.93
   8  -4   7    3.55    1.21
   8  -4   7    2.03    1.00
   8  -4   8   88.56    5.59
   8  -4   8   81.74    5.66
   8  -4   8   85.94    5.95
   8  -4   8   95.39    5.96
   8  -4   9   23.81    2.92
   8   4   9   15.91    2.61
   8  -4   9   21.10    2.88
   8  -4   9   18.45    2.83
   8   4  10   34.11    4.03
   8  -4  10   32.80    3.94
   8  -4  10   31.36    3.62
   8   4  11    5.98    1.80
   8  -4  11    7.67    2.03
   8   4  12    0.44    0.87
   8  -4  12   -0.44    1.06
   8   4  13   17.56    3.01
   8  -4  13   18.96    3.14
   8   4  14    2.09    1.17
   8  -4  14    2.85    1.51
   8   4  15    3.77    1.40
   8  -4  15    6.92    1.81
   8   4  16    0.32    0.64
   8  -4  16    1.83    1.01
   8  -4  16    1.22    1.09
   8   4  17    1.01    0.71
   8  -4  17    2.29    0.88
   8   4  18    3.21    0.89
   8  -6 -17   23.17    2.13
  -8  -6  17   19.87    2.06
  -8  -6  16    2.66    0.96
   8  -6 -16    1.39    0.83
   8  -6 -15   56.77    4.39
  -8  -6  15   54.36    4.37
  -8  -6  14    2.40    1.32
   8  -6 -14    1.02    0.95
   8  -6 -13   65.30    5.30
  -8  -6  13   65.73    5.45
  -8  -6  12    0.80    1.19
  -8  -6  12    1.47    1.26
   8  -6 -12    2.01    1.38
   8  -6 -11   83.55    6.33
  -8  -6  11   68.05    5.58
  -8  -6  11   71.84    5.83
  -8  -6  10    3.61    1.69
   8  -6 -10    6.68    1.90
  -8  -6   9  113.62    7.44
   8  -6  -9  122.78    7.74
   8   6  -9  115.37    7.67
   8  -6  -8   29.07    3.61
   8   6  -8   28.01    3.70
   8  -6  -8   26.33    3.33
  -8   6   7  102.64    7.17
   8  -6  -7  102.96    6.82
   8   6  -7  106.39    7.23
   8  -6  -7  102.31    6.58
  -8   6   6   34.56    4.09
   8  -6  -6   35.88    3.87
   8   6  -6   35.80    4.03
   8  -6  -6   32.29    3.64
   8  -6  -5   77.80    5.63
   8   6  -5   63.38    5.37
   8  -6  -5   78.89    5.56
  -8   6   4   67.55    5.64
   8  -6  -4   77.08    5.47
   8   6  -4   60.04    5.10
   8  -6  -4   72.13    5.25
  -8   6   3   60.33    5.20
   8  -6  -3   56.92    4.58
   8  -6  -3   59.70    4.72
   8   6  -3   47.91    4.42
  -8   6   2  195.53    9.87
   8  -6  -2  186.09    8.84
  -8   6   2  208.40    9.15
   8   6  -2  167.33    8.83
   8  -6  -2  174.80    8.64
   8  -6  -1   12.45    2.03
   8  -6  -1   13.98    2.26
   8   6  -1   10.62    2.08
   8  -6  -1   15.26    2.37
  -8   6   1   10.66    2.04
   8  -6  -1   15.44    2.33
   8   6  -1   14.89    2.45
   8  -6   0  199.20    9.06
   8  -6   0  181.96    8.26
   8  -6   0  190.95    8.64
   8   6   0  191.79    9.21
   8  -6   0  209.47    9.11
   8  -6   0  174.39    8.50
   8  -6   1    8.07    1.72
   8  -6   1    6.08    1.47
   8  -6   1    6.68    1.49
   8   6   1    5.53    1.54
   8  -6   1    5.24    1.38
   8  -6   1    6.50    1.57
   8  -6   2   58.18    4.62
   8  -6   2   64.82    4.65
   8   6   2   66.86    5.18
   8  -6   2   57.75    4.54
   8  -6   2   55.49    4.54
   8  -6   3   26.27    3.12
   8   6   3   22.73    3.08
   8  -6   3   27.29    3.05
   8  -6   3   29.58    3.24
   8  -6   3   28.60    3.27
   8   6   4   27.28    3.51
   8  -6   4   22.10    2.87
   8   6   4   28.82    3.47
   8  -6   4   30.95    3.37
   8  -6   4   26.52    3.22
   8  -6   5   90.23    5.98
   8   6   5   77.58    6.02
   8  -6   5   92.45    6.23
   8  -6   5   96.34    6.17
   8   6   5   96.93    6.80
   8   6   6   35.94    4.09
   8  -6   6   35.09    3.71
   8  -6   6   39.76    4.05
   8  -6   6   30.40    3.38
   8   6   6   30.86    3.92
   8  -6   7   75.74    5.67
   8   6   7   82.53    6.40
   8  -6   7   77.01    5.79
   8   6   7   76.30    6.24
   8  -6   7   81.91    5.78
   8  -6   8   23.45    3.23
   8   6   8   26.24    3.75
   8   6   9  137.79    8.68
   8  -6  10   23.40    3.31
   8   6  10   20.83    3.41
   8  -6  11  106.78    7.09
   8   6  11   93.95    6.98
   8  -6  12   -0.38    1.00
   8  -6  13   37.99    3.93
   8  -6  14    5.26    1.48
   8  -6  15   28.83    3.01
   8  -6  16    1.22    0.73
   8  -6  16   -0.19    0.46
   8  -8 -14    7.38    1.38
  -8   8  14   11.38    1.68
  -8   8  13   23.01    2.63
  -8  -8  13   25.55    2.54
   8  -8 -13   20.39    2.47
  -8  -8  12    0.55    0.77
   8  -8 -12    0.30    0.66
  -8  -8  11   33.41    3.55
   8  -8 -11   36.58    3.76
  -8  -8  10   32.55    3.70
   8  -8 -10   31.00    3.61
  -8  -8   9   49.48    4.71
   8  -8  -9   43.54    4.43
  -8  -8   8   87.99    6.43
   8  -8  -8   85.18    6.25
   8  -8  -7   34.37    3.87
  -8  -8   7   35.44    4.08
   8  -8  -7   26.31    3.57
   8  -8  -6   41.48    4.35
  -8  -8   6   37.41    4.21
   8  -8  -6   43.55    4.50
   8  -8  -5  109.60    7.16
  -8  -8   5  107.13    7.11
   8  -8  -5  103.15    7.04
  -8   8   5  112.56    7.23
   8  -8  -4  144.99    8.62
  -8  -8   4  153.94    8.65
   8  -8  -4  160.15    8.85
  -8   8   4  172.83    9.18
   8  -8  -3  119.08    7.69
   8  -8  -3  123.96    7.65
  -8   8   3  128.34    7.88
   8  -8  -2  311.69   13.37
   8  -8  -2  304.16   12.99
  -8   8   2  314.52   13.47
  -8   8   1   26.84    3.70
   8  -8  -1   39.79    4.30
  -8   8   0  178.12    9.74
   8  -8   0  182.30    9.67
   8  -8   0  198.96    9.73
   8   8   1    9.20    2.22
   8  -8   1   10.42    2.21
   8  -8   1   14.77    2.59
  -8   8  -2  153.84    8.98
   8  -8   2  158.95    8.79
   8   8   2  152.21    9.10
   8   8   3   -0.45    1.01
  -8   8  -3    2.17    1.61
   8  -8   3    1.21    1.27
   8   8   3   -0.46    1.12
   8   8   4  151.95    8.98
   8   8   4  139.23    9.02
  -8   8  -4  163.17    9.33
   8  -8   5   49.52    4.81
   8   8   5   38.47    4.59
  -8   8  -5   51.33    4.97
   8   8   5   34.94    4.32
   8  -8   6   72.60    5.77
   8   8   6   71.97    6.24
  -8   8  -6   60.62    5.43
   8   8   6   65.05    5.88
   8  -8   7   64.71    5.36
   8   8   7   57.04    5.64
   8  -8   8    1.10    0.96
   8   8   8    1.83    1.28
   8  -8   9   21.72    2.93
   8   8   9   23.85    3.45
   8   8  10    3.19    1.37
  -8   8 -10    5.44    1.62
   8   8  11    6.69    1.72
   8   8  12    0.30    0.59
   8  -8  13    7.57    1.41
   8   8  13    5.73    1.30
  -8 -10  10    1.25    0.66
  -8 -10   9   13.59    1.85
  -8 -10   8    3.60    1.19
  -8 -10   7   21.84    2.59
  -8  10   6   20.62    2.68
  -8 -10   6   23.24    2.73
  -8  10   5   11.84    2.12
   8 -10  -5   13.99    2.30
  -8  10   4   38.18    3.83
   8 -10  -4   34.31    3.60
  -8  10   3   17.67    2.72
   8 -10  -3    9.95    2.05
  -8  10   2   23.58    3.18
   8 -10  -2   28.99    3.41
  -8  10   1    8.71    2.05
   8 -10  -1   10.45    2.15
  -8  10   0   27.05    3.45
   8 -10   0   34.79    3.70
   8  10   0   32.90    3.90
  -8  10  -1    4.00    1.53
   8 -10   1    4.15    1.38
   8 -10   1    4.60    1.49
   8  10   1    3.50    1.50
  -8  10  -2   57.51    4.80
   8 -10   2   44.39    4.02
   8  10   2   47.26    4.50
  -8  10  -3   16.58    2.61
   8 -10   3   16.55    2.44
   8  10   3   10.62    2.09
   8 -10   4   36.96    3.58
  -8  10  -4   33.27    3.60
   8 -10   5   11.98    2.08
  -8  10  -5    6.45    1.59
   8 -10   6   10.62    1.90
  -8  10  -6    8.67    1.79
   8 -10   7    5.15    1.34
  -8  10  -7    9.85    1.72
   8 -10   8    5.28    1.19
  -8  10  -8    4.14    1.09
   8 -10   9   11.50    1.50
   9   1 -20    0.98    0.59
  -9   1  19   18.46    2.25
  -9   1  19   20.99    2.37
  -9  -1  19   19.71    2.23
   9  -1 -19   22.00    2.46
   9   1 -19   20.85    2.45
  -9   1  18    0.60    0.73
  -9   1  18    1.78    1.02
  -9  -1  18    1.47    1.01
  -9   1  17   32.05    3.70
  -9  -1  16    2.93    1.50
  -9   1  16    4.11    1.68
  -9  -1  15  135.22    8.50
  -9   1  15  137.56    8.51
  -9   1  14    2.22    1.39
  -9  -1  14    2.67    1.47
  -9  -1  13   11.22    2.40
   9  -1 -13   17.29    2.92
  -9   1  13   15.76    2.96
  -9  -1  13   10.20    2.53
  -9  -1  12   98.91    6.98
   9  -1 -12  104.91    7.13
  -9   1  12  102.05    7.29
  -9  -1  12  105.64    7.39
  -9  -1  11  154.76    8.53
  -9   1  11  170.26    9.32
  -9  -1  11  165.47    9.19
  -9  -1  11  165.70    8.91
   9  -1 -11  167.99    8.84
  -9  -1  10  230.81   10.73
  -9   1  10  252.80   11.14
  -9  -1  10  219.04   10.11
   9   1 -10  205.65    9.29
   9  -1 -10  243.62   10.53
   9   1  -9   95.60    5.54
   9  -1  -9  107.25    6.22
  -9   1   9   92.51    6.16
  -9  -1   9   88.59    6.02
   9  -1  -8  129.16    6.58
   9   1  -8  116.36    6.07
   9   1  -7   38.46    3.09
   9  -1  -7   43.36    3.42
   9   1  -7   40.64    3.20
   9  -1  -6   79.46    4.59
   9   1  -6   80.58    4.51
   9   1  -5   11.11    1.43
   9   1  -5    9.62    1.43
   9  -1  -5   10.11    1.33
   9   1  -4  108.61    4.99
   9  -1  -4  121.45    5.21
   9   1  -4  103.04    4.54
   9  -1  -4  118.53    5.17
   9  -1  -4  111.39    4.74
   9   1  -4  104.33    4.59
   9   1  -4  117.80    5.09
   9  -1  -3  102.26    4.58
   9   1  -3  114.78    4.66
   9   1  -3  114.75    4.88
   9  -1  -3  110.13    4.77
   9   1  -3  122.51    4.96
   9   1  -2  944.84   24.23
   9  -1  -2  984.22   24.40
   9  -1  -2  935.73   24.53
   9  -1  -2  959.08   24.35
   9   1  -2  966.81   24.42
   9   1  -2  982.38   24.33
   9  -1  -1  420.70   11.89
   9   1  -1  436.28   11.98
   9   1  -1  416.33   11.68
   9  -1  -1  396.82   11.43
   9   1  -1  425.24   12.00
   9  -1  -1  432.03   12.09
   9  -1  -1  412.13   12.10
   9   1   0  248.81    7.46
   9  -1   0  240.99    7.67
   9   1   0  248.23    7.80
   9  -1   0  244.35    8.02
   9  -1   0  242.00    7.93
   9   1   1  289.65    8.89
   9  -1   1  285.16    8.83
   9   1   1  279.79    8.58
   9  -1   1  285.50    8.95
   9  -1   1  274.50    8.80
   9  -1   1  279.90    8.76
   9  -1   2  173.20    6.36
   9   1   2  185.47    6.50
   9  -1   2  176.93    6.27
   9   1   2  187.61    6.40
   9  -1   2  171.21    5.94
   9   1   2  174.74    5.98
   9  -1   2  177.11    6.35
   9  -1   2  169.29    6.29
   9  -1   3 1112.24   26.83
   9  -1   3 1054.86   27.43
   9   1   3 1082.20   26.96
   9   1   3 1092.83   27.43
   9  -1   3 1089.56   27.41
   9   1   3 1069.50   27.28
   9  -1   3 1080.20   27.27
   9   1   4    6.38    1.09
   9   1   4    9.63    1.34
   9  -1   4    7.12    1.20
   9   1   5  830.43   22.55
   9  -1   5  856.77   22.73
   9   1   5  848.24   22.73
   9   1   6   23.10    2.36
   9  -1   6   24.76    2.49
   9  -1   6   25.06    2.45
   9   1   6   29.99    2.71
   9  -1   7  401.23   13.27
   9   1   7  380.18   13.11
   9  -1   7  379.62   13.04
   9  -1   8    1.66    0.83
   9   1   8    1.96    1.00
   9  -1   8    1.42    0.80
   9   1   9  277.28   11.30
   9  -1   9  283.74   11.36
   9  -1   9  238.59   10.77
   9  -1   9  297.83   11.55
   9   1   9  267.62   11.32
   9   1   9  283.84   11.58
   9  -1   9  275.39   11.41
   9  -1   9  280.67   11.21
   9   1   9  284.91   11.23
   9  -1  10   17.45    2.68
   9   1  10   16.96    2.68
   9  -1  10   14.99    2.48
   9   1  10   14.18    2.47
   9   1  10   13.31    2.39
   9  -1  10   11.16    2.16
   9  -1  10   18.88    2.76
   9   1  10   19.75    2.80
   9  -1  10   15.51    2.49
   9   1  11  101.63    6.93
   9  -1  11  118.07    7.32
   9   1  11  130.04    7.79
   9  -1  11  105.55    7.04
   9   1  11  127.25    7.68
   9   1  11  121.16    7.26
   9  -1  11  117.72    7.23
   9   1  12   27.93    3.65
   9  -1  12   27.18    3.60
   9  -1  12   24.84    3.47
   9   1  12   30.77    3.87
   9  -1  12   41.72    4.39
   9   1  12   34.04    4.10
  -9   1 -12   31.53    3.82
   9   1  12   34.89    4.02
   9  -1  13   68.86    5.81
   9   1  13   76.72    6.11
   9   1  13   65.21    5.77
   9   1  14   32.22    4.04
   9   1  14   33.19    4.13
   9  -1  14   35.40    4.22
   9   1  15   14.91    2.78
   9  -1  15   14.37    2.84
   9   1  15   17.38    2.88
   9   1  16    7.80    1.96
   9   1  16   10.02    2.11
   9  -1  16    7.36    1.91
   9  -1  17   -0.31    0.68
   9   1  17   -0.62    0.75
   9   1  17    0.29    0.65
   9   1  18   10.05    1.69
   9  -1  18    9.31    1.66
   9  -1  19    0.49    0.42
  -9   3  19    9.59    1.49
  -9   3  18    1.35    0.89
  -9  -3  17   21.11    2.73
  -9  -3  16   -0.36    0.94
  -9  -3  15   27.19    3.60
  -9   3  15   26.37    3.51
  -9  -3  14   12.36    2.59
  -9  -3  13   67.39    5.91
  -9  -3  13   84.21    6.44
  -9  -3  12  134.58    8.40
  -9  -3  12  137.88    8.29
   9  -3 -12  137.73    8.26
   9   3 -11   53.33    4.77
  -9  -3  11   70.90    5.83
   9  -3 -11   64.67    5.38
   9   3 -10  243.74   10.88
  -9  -3  10  265.06   11.89
  -9   3  10  264.16   11.40
   9  -3 -10  269.42   11.54
   9   3  -9   27.97    3.22
  -9  -3   9   25.03    3.31
  -9   3   9   29.74    3.38
   9  -3  -9   32.61    3.49
   9   3  -8  393.10   14.11
  -9  -3   8  380.17   14.34
  -9   3   8  387.23   14.00
   9  -3  -8  402.81   14.15
   9  -3  -7   14.24    2.12
   9   3  -7   17.93    2.38
  -9   3   6 1307.76   34.28
   9  -3  -6 1284.11   34.13
   9   3  -6 1308.28   34.40
   9   3  -5   69.20    4.36
   9   3  -5   69.14    4.22
   9   3  -4 1176.19   30.64
   9  -3  -4 1198.70   29.86
   9   3  -4 1140.77   30.41
   9   3  -3  205.44    7.74
   9   3  -3  187.00    7.59
   9  -3  -3  205.55    7.51
   9   3  -2  735.63   19.53
   9   3  -2  690.72   19.76
   9  -3  -1   10.32    1.41
   9  -3   0  324.71   10.64
   9  -3   0  327.82   10.27
   9  -3   1  621.11   17.35
   9  -3   1  614.02   17.62
   9  -3   1  637.04   17.09
   9  -3   2  383.85   11.74
   9  -3   2  365.65   11.34
   9  -3   2  364.14   11.93
   9  -3   3   74.57    3.96
   9  -3   3   71.12    4.03
   9  -3   3   75.38    4.38
   9  -3   4   27.07    2.36
   9  -3   4   25.30    2.54
   9  -3   5  312.14   10.48
   9  -3   5  297.00   11.03
   9  -3   7  425.95   14.93
   9  -3   8    7.35    1.76
   9  -3   8    4.11    1.37
   9  -3   8    5.46    1.48
   9   3   8    5.64    1.58
   9   3   9   49.95    4.57
   9  -3   9   57.09    4.89
   9  -3   9   51.84    4.49
   9   3  10   42.13    4.38
   9  -3  10   37.60    4.14
   9  -3  10   41.44    4.17
   9   3  11   72.13    6.02
   9  -3  11   81.00    6.27
   9  -3  11   84.77    6.25
   9   3  12   83.70    6.57
   9  -3  12   81.07    6.40
   9   3  13   11.73    2.59
   9  -3  13   13.82    2.69
   9   3  14   38.34    4.35
   9  -3  14   44.47    4.57
   9   3  15    2.39    1.19
   9  -3  15    4.46    1.48
   9   3  16   19.64    2.95
   9   3  17    1.11    0.82
   9   3  18   13.68    1.80
  -9   5  18    0.16    0.46
  -9  -5  18    0.16    0.43
  -9   5  17   32.31    2.99
  -9  -5  17   29.62    2.85
  -9   5  16    5.41    1.47
  -9  -5  16    5.87    1.60
   9  -5 -15   50.59    4.31
  -9  -5  15   50.10    4.51
  -9  -5  14    1.17    1.22
   9  -5 -14    1.08    1.13
   9  -5 -13   74.73    5.85
  -9  -5  13   81.65    6.29
  -9  -5  12   13.74    2.77
   9  -5 -12    9.30    2.14
  -9  -5  11   30.50    3.94
   9  -5 -11   31.74    3.83
  -9  -5  10   50.85    5.03
   9   5 -10   45.16    4.61
   9  -5 -10   60.76    5.19
  -9  -5   9   15.91    2.84
   9   5  -9   15.21    2.63
   9  -5  -9   17.37    2.81
   9   5  -8   75.70    5.71
   9  -5  -8   63.41    5.18
   9  -5  -7    8.80    1.84
   9   5  -7    9.49    2.03
   9  -5  -7    9.80    2.06
  -9   5   7    9.58    2.09
   9  -5  -6    6.62    1.61
  -9   5   6   12.22    2.09
   9   5  -6    6.67    1.68
   9  -5  -6    7.30    1.72
  -9   5   6    8.34    1.96
   9  -5  -5    0.31    0.54
  -9   5   5   -0.37    0.64
   9   5  -5    0.34    0.47
   9  -5  -5    0.30    0.80
  -9   5   4   54.08    4.63
   9  -5  -4   50.20    4.12
   9   5  -4   40.94    3.88
   9  -5  -4   48.33    4.03
   9   5  -3   15.58    2.34
   9   5  -2  141.01    7.36
   9  -5  -2  146.84    6.84
   9  -5  -1   67.32    4.59
   9   5  -1   66.74    4.77
   9  -5  -1   64.75    4.27
   9  -5   0    1.61    0.80
   9  -5   0    1.45    0.79
   9  -5   1  407.61   14.12
   9  -5   1  405.63   13.66
   9  -5   1  424.57   13.87
   9  -5   2    6.21    1.46
   9  -5   2    4.05    1.15
   9  -5   2    4.90    1.28
   9  -5   3  364.07   12.50
   9  -5   3  330.17   12.62
   9  -5   3  343.83   12.81
   9  -5   4   11.04    1.99
   9   5   4   12.65    2.24
   9  -5   4   13.58    2.09
   9   5   4   16.28    2.48
   9  -5   4    8.53    1.81
   9  -5   4   13.99    2.23
   9  -5   5  313.34   12.29
   9   5   5  320.19   12.88
   9  -5   5  319.28   11.90
   9   5   5  290.63   12.25
   9   5   5  303.61   12.34
   9  -5   5  297.08   12.00
   9  -5   5  303.10   12.06
   9   5   6    1.49    0.98
   9  -5   6    5.24    1.43
   9  -5   6    3.36    1.21
   9  -5   6    4.33    1.30
   9   5   6    1.90    1.07
   9   5   7  272.14   12.29
   9  -5   7  280.72   11.65
   9  -5   7  287.52   11.65
   9  -5   8   12.72    2.33
   9  -5   8   14.69    2.43
   9  -5   8   14.19    2.42
   9   5   8   10.42    2.24
   9  -5   9  149.49    8.48
   9  -5   9  132.50    7.88
   9  -5  10   45.81    4.73
   9  -5  11  155.59    8.98
   9  -5  12    1.25    1.24
   9   5  13   28.02    3.52
   9  -5  13   35.61    4.08
   9  -5  14    8.58    2.07
   9   5  14    6.25    1.83
   9   5  15    2.68    1.07
   9  -5  15    3.14    1.17
   9   5  16    4.72    1.20
   9  -5  16    2.46    0.95
   9  -5  16    3.77    1.06
   9  -5  17    1.02    0.59
  -9   7  16    1.08    0.62
   9  -7 -16    1.54    0.57
   9  -7 -15    2.15    0.83
  -9  -7  15    2.63    0.94
   9  -7 -14    9.42    1.74
  -9  -7  14    8.27    1.59
   9  -7 -13    0.32    0.63
   9  -7 -12   46.71    4.33
  -9  -7  12   38.70    3.90
   9  -7 -11    0.77    1.08
  -9  -7  11    0.37    0.97
   9  -7 -10  210.03   10.52
  -9  -7  10  208.96   10.42
   9  -7  -9    6.24    1.81
  -9  -7   9    7.41    2.09
   9  -7  -8  348.94   14.34
  -9  -7   8  325.90   14.03
   9  -7  -7    9.14    2.11
  -9  -7   7    7.86    2.14
   9  -7  -7   10.88    2.26
   9  -7  -6  253.29   11.84
   9  -7  -6  262.56   11.77
  -9  -7   6  261.02   11.98
  -9   7   5    0.48    1.16
   9  -7  -5    0.40    0.98
   9   7  -5   -0.45    0.78
   9  -7  -5    1.17    1.16
  -9  -7   5   -0.39    1.10
  -9   7   4  350.91   14.79
   9  -7  -4  327.46   13.40
  -9  -7   4  318.55   13.10
   9  -7  -4  297.86   12.96
   9  -7  -3    4.61    1.66
  -9   7   3    7.37    1.90
  -9   7   3    4.27    1.70
   9  -7  -3    5.01    1.71
   9  -7  -3    6.16    1.67
   9   7  -3    7.89    2.09
  -9   7   2  455.39   17.49
   9  -7  -2  429.50   15.97
   9  -7  -2  399.63   15.56
   9  -7  -2  427.41   15.99
   9  -7  -2  426.58   15.55
  -9   7   2  412.39   15.66
  -9   7   1    0.92    1.02
   9  -7  -1    2.24    1.17
  -9   7   1    1.51    1.29
   9  -7  -1    0.71    0.78
   9  -7  -1    1.12    1.17
   9  -7  -1    1.38    0.97
   9  -7  -1   -0.37    0.64
   9  -7   0  230.87   10.61
   9  -7   0  217.15   10.14
  -9   7   0  217.81   10.54
   9   7   0  234.76   11.11
   9  -7   0  219.41   10.46
   9  -7   0  216.28   10.34
   9  -7   0  234.07   10.59
   9  -7   1    8.54    1.92
  -9   7  -1   11.35    2.30
   9  -7   1    6.34    1.68
   9   7   1    8.36    2.04
   9  -7   1    8.61    1.90
   9  -7   1    6.99    1.83
   9  -7   2   47.96    4.55
   9   7   2   45.06    4.74
   9  -7   2   48.61    4.43
   9  -7   2   45.65    4.43
   9  -7   2   50.75    4.65
   9   7   3   27.38    3.71
   9  -7   3   32.45    3.65
   9   7   3   21.01    3.27
   9  -7   3   22.37    3.11
   9  -7   3   30.30    3.70
   9   7   4   31.00    3.89
   9  -7   4   23.28    3.19
   9  -7   4   24.59    3.43
   9   7   4   27.73    3.79
   9   7   5   35.22    4.21
   9  -7   5   41.38    4.36
   9  -7   5   45.69    4.32
   9   7   5   35.47    4.38
   9  -7   6   13.28    2.54
   9   7   6   10.34    2.46
   9   7   6   12.38    2.69
   9  -7   7    6.74    1.89
   9   7   7    5.29    1.85
   9   7   8   -0.48    1.34
   9   7   9    0.46    1.13
   9   7  10   21.50    3.26
   9  -7  11    1.41    0.92
   9   7  11    0.40    0.69
   9  -7  12    9.94    1.97
   9  -7  13    0.83    0.68
   9  -7  14   14.96    1.99
   9  -7  14   11.57    1.79
   9  -7  15    0.34    0.47
   9  -7  15    1.36    0.65
   9  -9 -12    1.57    0.73
  -9  -9  12    1.45    0.65
   9  -9 -11    6.65    1.39
  -9  -9  11   13.24    1.88
   9  -9 -10    1.10    0.86
  -9  -9  10    0.54    0.75
   9  -9  -9    8.22    1.75
  -9  -9   9   11.17    2.09
   9  -9  -8    0.33    0.73
  -9  -9   8   -0.33    1.03
   9  -9  -7    1.74    1.09
  -9  -9   7    0.69    1.18
   9  -9  -6    1.81    1.19
   9  -9  -6    2.13    1.17
  -9  -9   6    1.41    1.27
   9  -9  -5   -0.37    0.90
   9  -9  -5    0.37    0.91
  -9   9   4    0.76    0.84
   9  -9  -4    0.37    0.91
   9  -9  -4    0.38    0.93
  -9   9   3    5.50    1.75
   9  -9  -3    7.15    1.79
   9  -9  -3    3.12    1.55
  -9   9   2   12.51    2.48
   9  -9  -2    9.41    2.11
  -9   9   1   17.24    2.94
   9  -9  -1   22.99    3.26
  -9   9   0    4.56    1.65
   9  -9   0    1.44    1.07
   9  -9   0    1.53    1.14
   9   9   1  121.69    8.12
  -9   9  -1  126.82    7.93
   9  -9   1  121.00    7.36
   9  -9   1  131.06    7.61
   9   9   2    9.86    2.44
   9  -9   2    9.44    2.13
  -9   9  -2   11.60    2.58
   9   9   3  174.07    9.63
  -9   9  -3  179.08    9.54
   9  -9   3  181.02    9.35
   9   9   3  170.84    9.58
   9   9   4   13.59    2.62
  -9   9  -4   10.38    2.26
   9   9   4   14.85    2.75
   9  -9   4   14.27    2.62
  -9   9  -5  136.82    7.92
   9   9   5  119.56    7.91
   9  -9   5  137.30    7.78
  -9   9  -6    0.36    0.81
   9   9   6   -0.42    0.92
   9  -9   6    0.35    0.91
  -9   9  -7   63.44    5.03
   9   9   7   63.39    5.39
   9  -9   7   72.88    5.18
  -9   9  -8    2.13    1.17
   9   9   8    1.10    1.03
   9  -9   8    1.73    1.03
  -9   9  -9   55.33    4.16
   9   9   9   60.78    4.78
   9  -9   9   53.66    3.99
   9   9  10    0.57    0.63
   9   9  11   23.82    2.52
   9  11  -6   44.67    3.10
   9  11  -5    4.20    1.13
  -9  11   4   71.01    4.25
   9  11  -4   73.02    4.54
  -9  11   3    4.84    1.20
   9  11  -3    6.04    1.39
  -9  11   2   74.35    4.57
   9  11  -2   64.62    4.50
  -9  11   1    0.24    0.75
   9  11  -1    0.79    0.64
  -9  11   0   33.23    3.04
   9 -11   0   30.73    2.71
   9  11   0   29.65    3.02
   9  11   1    1.47    0.81
  -9  11  -1    2.13    0.91
   9  11   2    5.59    1.26
  -9  11  -2    3.43    1.07
  -9  11  -3   -0.22    0.56
  -9  11  -4    3.15    0.94
  -9  11  -5   -0.17    0.45
 -10   0  19   -0.22    0.83
 -10   0  18   42.19    3.79
 -10   0  17    0.73    1.15
 -10   0  16   85.22    6.45
 -10   0  15    0.44    0.98
 -10   0  14  226.11   11.43
 -10   0  13   -0.48    1.16
  10   0 -13    0.43    0.73
 -10   0  13    0.44    0.87
  10   0 -12  335.03   14.05
 -10   0  12  355.71   15.01
  10   0 -11    0.37    0.74
 -10   0  11    0.43    1.13
  10   0 -10  498.70   16.55
  10   0 -10  508.49   17.42
 -10   0  10  492.00   18.02
  10   0  -9    1.35    0.93
  10   0  -9    0.91    0.67
  10   0  -8  603.11   18.23
  10   0  -8  603.62   18.70
  10   0  -7    0.91    0.68
  10   0  -7    0.24    0.41
  10   0  -6  775.98   21.25
  10   0  -6  743.68   21.18
  10   0  -5    2.08    0.73
  10   0  -5    0.93    0.61
  10   0  -5    0.62    0.54
  10   0  -4  489.35   14.38
  10   0  -4  483.31   14.06
  10   0  -4  507.22   14.29
  10   0  -4  454.26   13.99
  10   0  -3    0.32    0.38
  10   0  -3    0.46    0.46
  10   0  -3    0.96    0.50
  10   0  -2  140.74    5.57
  10   0  -2  138.02    5.42
  10   0  -2  141.18    5.55
  10   0  -2  126.27    5.40
  10   0  -1    0.58    0.50
  10   0  -1   -0.15    0.37
  10   0   0   11.70    1.41
  10   0   0    9.60    1.25
  10   0   1    0.28    0.31
  10   0   1    0.59    0.42
  10   0   2    2.24    0.68
  10   0   2    0.55    0.43
  10   0   2    1.25    0.60
  10   0   3    0.45    0.40
  10   0   3    0.16    0.43
  10   0   4  699.86   19.17
  10   0   4  695.95   19.28
  10   0   5    0.20    0.44
  10   0   5    0.20    0.61
  10   0   6  120.34    5.92
  10   0   6  117.15    5.93
  10   0   7   -0.26    0.58
  10   0   7   -0.26    0.86
  10   0   8   75.25    5.08
  10   0   8   76.25    5.06
  10   0   8   64.62    4.87
  10   0   9    0.32    0.89
  10   0   9    0.65    0.79
  10   0   9   -0.33    0.46
  10   0   9   -0.67    0.67
  10   0   9   -0.33    0.72
  10   0  10  116.72    7.19
  10   0  10  126.89    7.34
  10   0  10  140.87    7.71
  10   0  10  128.99    7.63
  10   0  11    0.37    1.12
  10   0  11   -0.38    0.85
  10   0  11    2.02    1.20
  10   0  11    0.40    0.88
  10   0  12  337.47   14.62
  10   0  12  385.02   15.03
  10   0  12  359.10   15.06
  10   0  12  403.25   15.25
  10   0  13   -0.41    0.91
  10   0  13    0.44    1.07
  10   0  14  144.90    8.43
  10   0  14  141.99    8.70
  10   0  15    0.41    1.00
  10   0  16   43.21    4.26
  10   0  17   -0.30    0.79
  10   0  18    5.97    1.34
 -10   2  19   13.33    1.75
 -10  -2  19   10.57    1.57
 -10   2  19   15.07    1.80
 -10  -2  19   13.65    1.73
  10   2 -19   13.43    1.77
 -10   2  18   -0.79    0.79
  10  -2 -18   -0.53    0.83
  10   2 -18   -0.28    0.87
 -10   2  18   -0.55    0.82
 -10  -2  18   -0.75    0.82
 -10   2  18   -0.25    0.71
 -10   2  17    7.63    1.76
 -10  -2  17    6.24    1.59
 -10   2  17    8.31    1.90
 -10   2  16    0.77    1.09
 -10   2  15   10.17    2.39
 -10  -2  15   11.07    2.51
 -10  -2  15    8.57    2.13
 -10  -2  14   13.11    2.65
 -10  -2  14   10.37    2.41
 -10  -2  13   17.23    2.98
 -10  -2  13   11.78    2.56
 -10  -2  12   19.47    3.22
 -10   2  12   22.48    3.46
 -10  -2  12   21.34    3.36
 -10  -2  12   19.31    3.09
  10  -2 -12   26.53    3.55
  10   2 -11    8.26    1.91
 -10  -2  11    9.89    2.33
 -10   2  11   10.67    2.51
 -10  -2  11    6.31    2.05
 -10  -2  11    5.35    1.71
  10  -2 -11    9.85    2.15
  10   2 -10    1.31    0.86
 -10  -2  10    0.37    1.04
 -10   2  10    2.38    1.36
 -10  -2  10    0.78    1.22
 -10  -2  10    0.70    0.77
 -10   2  10    1.74    1.09
  10  -2 -10    1.82    1.08
  10   2  -9   77.10    5.19
 -10  -2   9   71.60    5.39
 -10  -2   9   71.25    5.42
 -10   2   9   67.58    5.32
  10  -2  -9   72.42    5.25
 -10   2   9   73.21    5.26
  10   2  -8   22.74    2.66
  10  -2  -8   21.59    2.71
  10   2  -7  183.69    8.10
  10  -2  -7  185.61    8.25
  10   2  -6  382.64   12.67
  10  -2  -6  369.24   12.67
  10   2  -6  359.87   12.38
  10  -2  -6  371.81   12.44
  10   2  -5  879.64   24.96
  10  -2  -5  929.32   25.05
  10  -2  -5  946.71   25.60
  10  -2  -5  945.87   24.57
  10   2  -5  991.35   25.55
  10  -2  -4   29.19    2.36
  10   2  -4   28.58    2.42
  10  -2  -4   27.06    2.34
  10   2  -4   30.06    2.57
  10  -2  -3 1263.02   31.64
  10   2  -3 1255.03   31.47
  10   2  -3 1221.48   31.45
  10  -2  -3 1208.24   31.34
  10   2  -3 1326.98   31.87
  10  -2  -2  205.05    7.39
  10  -2  -2  194.98    7.50
  10   2  -2  182.15    6.94
  10  -2  -2  196.67    7.04
  10   2  -2  208.86    7.29
  10   2  -1 1599.53   38.31
  10  -2  -1 1507.85   38.41
  10  -2  -1 1608.20   38.93
  10  -2  -1 1607.75   39.00
  10  -2   0  174.76    6.34
  10   2   0  163.78    6.25
  10  -2   0  171.61    6.56
  10  -2   0  161.65    6.38
  10  -2   1  576.87   15.62
  10   2   1  547.11   15.49
  10  -2   1  567.47   15.54
  10  -2   1  554.43   15.69
  10  -2   1  540.15   15.80
  10  -2   2   42.90    2.82
  10  -2   2   40.18    2.96
  10   2   2   44.43    2.90
  10  -2   2   46.05    2.93
  10  -2   3  703.15   18.95
  10  -2   3  678.80   19.41
  10   2   3  702.52   18.89
  10  -2   3  692.07   18.84
  10  -2   4   39.56    3.14
  10  -2   4   43.00    3.02
  10   2   4   46.81    3.14
  10   2   5  517.08   15.69
  10  -2   5  536.18   15.80
  10   2   6    0.93    0.69
  10  -2   6   -0.23    0.56
  10   2   7  272.45   10.73
  10  -2   7  284.87   10.80
  10  -2   7  310.97   11.43
  10  -2   8    4.07    1.35
  10   2   8    4.04    1.31
  10  -2   8    2.04    0.96
  10  -2   8    2.90    1.00
  10   2   8    4.42    1.24
  10   2   8    1.64    0.92
  10  -2   8    4.17    1.29
  10  -2   8    2.92    1.16
  10   2   9  105.91    6.50
  10  -2   9  126.12    6.97
  10   2   9  127.35    6.95
  10  -2   9  112.40    6.61
  10   2   9  114.19    7.05
  10   2   9   98.51    6.42
  10  -2   9  109.02    6.64
  10  -2   9  119.84    7.17
  10  -2   9  119.72    7.02
  10  -2  10    0.77    0.76
  10   2  10    2.17    1.08
  10   2  10    1.98    1.11
  10   2  10    4.42    1.55
  10  -2  10    2.89    1.24
  10  -2  10    1.42    0.86
  10  -2  10    1.52    1.00
  10   2  10    3.11    1.28
  10  -2  10    2.42    1.28
  10  -2  11    6.12    1.82
  10   2  11    8.48    2.02
  10   2  11    6.35    1.85
  10  -2  11   10.87    2.28
  10   2  11    7.45    1.87
  10  -2  11    5.37    1.62
  10  -2  11    6.02    1.70
  10  -2  11    8.50    2.05
  10   2  11    6.28    1.87
  10   2  12   15.51    2.83
  10   2  12   10.80    2.42
  10  -2  12   17.92    2.90
  10  -2  12   12.64    2.53
  10  -2  12   13.92    2.73
  10   2  12   15.07    2.78
  10  -2  13    5.46    1.77
  10   2  13    5.82    1.83
  10   2  13    2.94    1.32
  10  -2  13    6.18    1.83
  10  -2  14    2.80    1.43
  10   2  14    1.63    1.21
  10   2  14    4.34    1.61
  10  -2  14    2.80    1.38
  10   2  15    3.75    1.40
  10   2  15    5.57    1.72
  10  -2  15    6.99    1.79
  10   2  16   -0.34    0.90
  10   2  16    1.94    0.96
  10  -2  16    3.19    1.23
  10   2  17    6.65    1.49
  10   2  17    5.44    1.39
  10  -2  17    6.43    1.47
  10  -2  18   -0.75    0.76
  10   2  18   -0.20    0.53
 -10  -4  18   14.59    1.87
 -10   4  18   13.52    1.88
 -10  -4  17    0.52    0.78
 -10  -4  16   56.17    4.67
 -10  -4  15    0.38    1.06
 -10  -4  14  169.32    9.37
 -10  -4  13    6.08    2.03
 -10  -4  12  264.03   12.49
  10   4 -11   15.99    2.74
  10  -4 -11   13.84    2.55
  10  -4 -11   20.24    2.98
 -10  -4  11   18.60    3.29
  10   4 -10  358.84   14.57
  10  -4 -10  390.49   14.75
  10  -4 -10  364.58   14.61
 -10   4  10  364.86   14.56
 -10  -4  10  371.25   15.13
  10   4  -9    4.83    1.48
  10  -4  -9    5.64    1.61
 -10   4   9    5.03    1.71
 -10  -4   9    6.69    2.00
  10   4  -8  248.49   11.07
  10  -4  -8  259.56   11.07
 -10   4   8  250.58   10.94
 -10  -4   8  251.11   11.35
  10   4  -7   26.95    3.16
  10  -4  -7   34.89    3.47
 -10   4   7   27.45    3.19
 -10  -4   7   26.28    3.26
 -10   4   6  233.46   10.28
  10   4  -6  229.18    9.97
 -10   4   6  247.41   10.14
  10   4  -6  215.38    9.56
  10   4  -5   10.74    1.89
  10   4  -5    7.58    1.61
  10   4  -4  189.92    8.31
  10   4  -4  185.07    8.29
  10   4  -3   23.29    2.48
  10  -4  -3   20.01    2.25
  10   4  -3   20.68    2.48
  10   4  -2  289.03   11.04
  10  -4  -2  316.08   10.81
  10  -4  -1  238.94    9.35
  10  -4   0  170.42    7.34
  10  -4   0  185.84    7.81
  10  -4   1    6.34    1.30
  10  -4   1    7.94    1.41
  10  -4   1    8.33    1.60
  10  -4   2  213.05    8.59
  10  -4   2  213.37    8.38
  10  -4   2  221.16    8.98
  10  -4   3   12.27    1.77
  10  -4   3   14.03    1.96
  10  -4   3   13.90    2.09
  10  -4   4  335.46   11.85
  10  -4   4  351.61   12.64
  10  -4   5  180.00    7.96
  10  -4   5  186.46    8.62
  10   4   6  345.60   13.24
  10  -4   6  348.82   12.59
  10  -4   6  376.47   13.54
  10  -4   6  356.80   13.09
  10  -4   6  348.65   13.26
  10  -4   7  104.55    6.57
  10  -4   7  102.60    6.31
  10  -4   8  144.86    8.22
  10  -4   8  135.90    7.78
  10  -4   8  150.16    7.99
  10   4   9    5.82    1.69
  10  -4   9    9.51    2.08
  10  -4   9   10.75    2.28
  10   4  10  126.78    8.07
  10  -4  10  137.99    8.40
  10   4  11   12.50    2.55
  10  -4  11   14.76    2.77
  10   4  12   85.23    6.64
  10  -4  12  110.32    7.42
  10   4  13    0.42    1.03
  10  -4  13    0.42    1.44
  10  -4  14   60.04    5.22
  10  -4  14   67.95    5.49
  10   4  14   57.90    5.11
  10   4  15    0.34    0.96
  10  -4  15    0.34    0.88
  10   4  16   22.58    2.72
  10  -4  16   22.48    2.62
  10   4  17    0.21    0.52
 -10  -6  17    4.67    0.98
 -10  -6  16    1.52    0.86
  10  -6 -16    1.39    0.65
 -10  -6  15    1.37    0.90
  10  -6 -15    0.77    0.72
 -10  -6  14    8.37    1.85
  10  -6 -14   11.19    2.06
 -10  -6  13    1.44    1.24
  10  -6 -13    1.77    0.99
  10  -6 -12   48.21    4.63
 -10  -6  12   37.66    4.01
 -10  -6  12   47.19    4.60
 -10  -6  11    0.39    0.87
 -10  -6  11    1.60    1.43
  10  -6 -11    1.22    0.99
 -10  -6  10   38.95    4.29
  10  -6 -10   37.35    4.24
  10  -6  -9   22.43    3.26
  10   6  -8   30.70    3.85
 -10   6   8   33.40    4.11
  10  -6  -8   34.79    4.00
  10   6  -7  129.87    8.06
 -10   6   7  126.89    8.20
  10  -6  -7  149.72    8.41
  10   6  -7  126.93    8.02
  10   6  -6   68.66    5.58
 -10   6   6   67.67    5.95
  10  -6  -6   78.62    5.86
  10   6  -6   58.20    5.28
  10  -6  -6   74.42    5.68
 -10   6   5   72.20    6.01
  10  -6  -5   72.93    5.60
  10   6  -5   62.74    5.36
  10  -6  -5   64.39    5.21
  10  -6  -4    9.14    2.00
 -10   6   4   12.33    2.56
  10  -6  -4   12.11    2.28
  10   6  -4   14.84    2.62
  10  -6  -3  265.18   10.77
  10  -6  -3  276.62   11.69
 -10   6   3  278.57   12.56
  10   6  -3  234.29   11.32
  10  -6  -3  259.90   11.30
  10  -6  -2    6.31    1.67
  10  -6  -2    3.79    1.29
  10  -6  -2    6.54    1.61
  10  -6  -2    7.48    1.79
  10  -6  -2    9.58    1.84
  10  -6  -1  295.61   12.21
  10  -6  -1  285.93   11.47
  10  -6  -1  306.90   12.26
  10  -6  -1  296.33   11.94
  10  -6  -1  301.60   12.16
  10  -6   0    3.80    1.38
  10  -6   0    6.58    1.53
  10  -6   0    7.31    1.63
  10   6   0    6.73    1.78
  10  -6   0    4.79    1.44
  10  -6   0    6.89    1.63
  10  -6   1  234.37   10.74
  10  -6   1  241.50   10.34
  10  -6   1  254.51   10.53
  10   6   1  236.44   11.08
  10  -6   1  244.33   10.74
  10  -6   1  250.32   10.81
  10  -6   2    1.06    0.93
  10   6   2    1.95    1.03
  10  -6   2    0.64    0.77
  10  -6   2    1.40    0.85
  10  -6   2    2.08    1.14
  10  -6   3  273.93   11.68
  10   6   3  269.00   12.04
  10  -6   3  255.97   10.93
  10   6   3  246.03   11.64
  10  -6   3  266.94   11.48
  10  -6   3  258.58   11.37
  10  -6   4   37.85    3.98
  10   6   4   35.41    4.11
  10  -6   4   30.03    3.42
  10   6   4   30.29    3.72
  10  -6   4   26.02    3.33
  10  -6   4   34.45    3.81
  10   6   5  220.58   10.97
  10  -6   5  208.87    9.91
  10  -6   5  211.11   10.22
  10  -6   5  209.55   10.16
  10   6   5  207.47   10.38
  10  -6   6   22.34    3.11
  10   6   6   21.83    3.31
  10  -6   6   18.80    2.77
  10  -6   6   17.78    2.83
  10  -6   7  136.51    7.93
  10   6   7  142.28    8.75
  10   6   8    2.30    1.52
  10   6   9   19.20    3.17
  10  -6  10   23.84    3.33
  10  -6  11    1.14    1.13
  10  -6  12   15.68    2.73
  10  -6  13    1.03    1.02
  10  -6  14    9.12    1.76
  10  -6  14   11.65    2.03
  10  -6  15    3.92    1.12
  10  -6  15    3.10    0.98
  10  -8 -14   24.67    2.27
  10  -8 -13    1.61    0.76
 -10  -8  13    1.61    0.80
  10  -8 -12   41.38    3.64
 -10  -8  12   42.77    3.59
  10  -8 -11    1.90    0.94
 -10  -8  11    1.81    1.08
  10  -8 -10   96.35    6.43
 -10  -8  10  120.31    6.94
  10  -8  -9    3.75    1.39
 -10  -8   9    5.52    1.90
  10  -8  -8   71.85    5.69
 -10  -8   8   71.27    5.65
  10  -8  -7   37.24    4.15
 -10  -8   7   31.76    3.83
  10  -8  -6   17.68    2.99
  10  -8  -6   13.82    2.62
 -10  -8   6   17.56    2.90
  10  -8  -5   14.92    2.79
  10  -8  -5   20.99    3.26
 -10  -8   5   24.82    3.34
  10  -8  -4    3.72    1.54
  10  -8  -4    3.67    1.62
 -10   8   3   49.80    4.77
  10  -8  -3   52.26    4.93
  10  -8  -3   50.28    4.83
 -10   8   2   16.96    2.85
  10  -8  -2   12.67    2.52
  10  -8  -2   15.86    2.76
 -10   8   1   82.86    6.21
  10  -8  -1   74.00    5.96
  10  -8  -1   70.73    5.57
  10  -8  -1   81.88    6.21
 -10   8   0   12.09    2.56
  10  -8   0    8.09    2.03
  10  -8   0    7.08    1.88
  10  -8   0    7.28    2.02
 -10   8  -1  180.72    9.68
  10   8   1  159.02    9.72
  10  -8   1  180.27    9.43
  10  -8   1  174.56    9.29
  10   8   2   44.33    4.90
 -10   8  -2   48.62    4.97
  10  -8   2   54.82    4.99
  10   8   2   50.30    5.18
  10   8   3  196.35   10.52
 -10   8  -3  202.14   10.35
  10  -8   3  177.37    9.63
  10   8   3  176.98   10.22
  10   8   4   70.46    6.02
 -10   8  -4   74.18    6.05
  10  -8   4   76.67    6.04
  10   8   4   75.18    6.39
  10   8   5   96.09    6.95
  10  -8   5   91.00    6.60
 -10   8  -5  109.53    7.29
  10   8   5   97.49    7.35
  10  -8   6   69.58    5.56
  10   8   6   57.28    5.63
  10  -8   7   35.59    3.87
  10   8   7   29.66    3.99
  10  -8   8   28.34    3.35
  10   8   8   22.57    3.33
  10   8   9    1.61    1.06
 -10   8 -10   32.57    3.44
  10   8  10   31.25    3.59
  10  -8  10   39.14    3.62
 -10   8 -11   -0.76    0.75
  10  -8  11    0.26    0.69
  10   8  11    0.31    0.74
  10  -8  12   22.16    2.38
  10  -8  13    0.69    0.49
 -10 -10   9    4.98    1.12
  10 -10  -9    4.45    1.01
 -10 -10   8   30.75    2.74
  10 -10  -8   26.99    2.60
 -10 -10   7   15.42    2.04
  10 -10  -7   19.51    2.32
  10  10  -6   14.92    2.23
  10 -10  -6   12.61    1.95
  10  10  -5   33.31    3.54
  10  10  -4   23.20    3.04
 -10  10   4   13.34    2.15
  10  10  -3   40.50    4.13
  10 -10  -3   47.45    4.05
 -10  10   3   36.51    3.67
  10  10  -2   14.28    2.52
  10 -10  -2   11.98    2.15
 -10  10   2   13.43    2.33
  10  10  -1   58.07    5.16
  10 -10  -1   71.30    5.02
 -10  10   1   70.99    5.16
  10  10   0    0.75    0.99
  10 -10   0    1.18    0.93
 -10  10   0    0.99    0.87
  10  10   1   46.00    4.43
 -10  10  -1   44.30    4.11
  10  10   2    0.69    0.69
  10 -10   2    1.17    0.96
 -10  10  -2    1.63    1.21
  10  10   3   33.44    3.57
  10 -10   3   31.19    3.24
 -10  10  -3   35.88    3.62
  10 -10   4    0.84    0.83
 -10  10  -4    0.30    0.73
  10 -10   5   31.34    3.10
 -10  10  -5   28.94    3.07
  10 -10   6    5.53    1.33
 -10  10  -6    2.77    1.12
 -10  10  -7   13.41    1.90
 -10  10  -8    7.28    1.29
 -11  -1  19    0.20    0.55
 -11   1  19   -0.40    0.62
  11   1 -19   -0.43    0.52
  11  -1 -19    0.21    0.51
  11   1 -18   26.52    3.00
  11  -1 -18   21.34    2.66
 -11   1  18   18.07    2.46
 -11  -1  18   24.88    2.84
 -11   1  18   23.56    2.81
 -11   1  17    7.62    1.86
  11  -1 -17    8.09    1.92
 -11   1  16   25.93    3.50
 -11  -1  16   25.54    3.48
 -11  -1  15   37.03    4.34
 -11   1  15   32.93    4.11
 -11  -1  14   55.77    5.33
 -11   1  14   44.72    4.86
 -11  -1  13   20.54    3.28
 -11  -1  12   48.01    4.74
 -11  -1  12   49.30    5.15
 -11   1  12   50.57    5.27
 -11  -1  12   50.92    4.95
  11  -1 -12   47.82    4.82
 -11   1  11  123.85    8.03
 -11  -1  11  130.87    8.29
 -11  -1  11  140.58    8.09
  11   1 -11  121.51    7.16
  11  -1 -11  132.19    7.92
 -11  -1  10  102.33    7.07
 -11   1  10  108.88    7.24
  11   1 -10  110.60    6.51
  11  -1 -10  105.86    6.72
 -11  -1  10  109.23    6.91
  11   1  -9  261.22   10.76
 -11   1   9  274.79   11.24
 -11  -1   9  271.34   11.41
  11  -1  -9  269.62   11.31
  11   1  -8  135.20    6.88
  11  -1  -8  132.34    7.04
  11   1  -7  311.79   11.39
  11  -1  -7  313.86   11.61
  11   1  -6   12.94    1.90
  11  -1  -6    9.64    1.65
  11   1  -6   14.95    2.06
  11  -1  -6   17.83    2.21
  11   1  -5 1316.46   35.52
  11  -1  -5 1400.10   35.67
  11  -1  -5 1358.24   35.56
  11  -1  -5 1425.39   35.06
  11   1  -5 1455.74   35.83
  11  -1  -4   64.93    3.74
  11   1  -4   64.27    3.68
  11  -1  -4   52.30    3.60
  11  -1  -4   59.13    3.71
  11   1  -4   58.70    3.73
  11   1  -4   63.83    3.80
  11  -1  -3 1196.83   32.41
  11  -1  -3 1343.36   32.51
  11   1  -3 1236.65   32.11
  11   1  -3 1271.33   32.49
  11  -1  -3 1282.09   32.44
  11   1  -3 1352.77   32.47
  11  -1  -2   23.07    2.11
  11   1  -2   22.76    2.09
  11  -1  -2   21.07    2.09
  11  -1  -2   21.68    2.02
  11   1  -2   22.69    2.10
  11   1  -2   24.27    2.06
  11   1  -1  476.13   14.08
  11  -1  -1  479.95   14.18
  11  -1  -1  487.37   14.34
  11   1  -1  485.48   13.64
  11  -1   0  103.78    4.98
  11  -1   0  104.33    4.94
  11   1   0  110.84    4.92
  11  -1   0  100.98    4.76
  11  -1   1  256.56    8.56
  11   1   1  240.46    8.41
  11  -1   1  250.65    7.99
  11   1   1  245.25    8.22
  11  -1   1  249.19    8.67
  11  -1   1  234.20    8.42
  11  -1   1  221.24    8.03
  11   1   2  315.37   10.16
  11  -1   2  309.34   10.11
  11  -1   2  309.25    9.50
  11  -1   2  304.43    9.99
  11  -1   2  289.82    9.83
  11  -1   3  122.13    5.43
  11  -1   3  124.39    5.52
  11   1   3  124.76    5.68
  11  -1   3  118.21    5.55
  11   1   3  132.29    5.64
  11  -1   4  489.44   14.69
  11   1   4  473.09   14.59
  11  -1   5   15.10    1.99
  11   1   5   15.52    1.97
  11  -1   5   14.36    1.89
  11   1   6  198.37    8.15
  11  -1   6  196.61    8.33
  11  -1   6  190.67    8.15
  11   1   6  184.47    8.10
  11   1   7    6.98    1.52
  11  -1   7    5.53    1.43
  11  -1   7    6.26    1.50
  11  -1   8  186.19    8.57
  11  -1   8  210.91    9.21
  11  -1   8  184.62    8.62
  11   1   8  189.21    8.86
  11  -1   8  203.42    9.14
  11   1   8  207.38    9.19
  11   1   8  194.90    8.96
  11  -1   8  181.89    9.02
  11   1   8  191.62    9.16
  11   1   8  193.91    9.13
  11  -1   8  199.21    9.21
  11  -1   8  199.27    9.22
  11  -1   8  202.55    9.20
  11  -1   9   11.79    2.25
  11  -1   9   15.94    2.52
  11  -1   9    8.63    1.99
  11   1   9   11.29    2.18
  11   1   9   11.75    2.21
  11   1   9   14.10    2.44
  11  -1   9   15.03    2.44
  11  -1   9   10.94    2.11
  11   1   9   15.06    2.45
  11  -1   9   12.38    2.26
  11   1  10   42.04    4.25
  11  -1  10   42.67    4.25
  11  -1  10   47.20    4.41
  11   1  10   44.34    4.30
  11   1  10   51.79    4.71
  11   1  10   37.72    4.07
  11  -1  10   48.81    4.57
  11  -1  10   46.16    4.43
  11  -1  10   40.61    4.18
  11   1  11   21.53    3.15
  11  -1  11   21.90    3.24
  11   1  11   22.39    3.24
  11   1  11   18.58    3.04
  11  -1  11   20.81    3.19
  11  -1  11   16.53    2.78
  11   1  11   19.18    3.01
  11  -1  11   19.62    3.00
  11   1  12   33.22    4.06
  11   1  12   43.64    4.61
  11  -1  12   37.99    4.34
  11   1  12   36.90    4.24
  11  -1  12   39.27    4.42
  11   1  13   37.22    4.33
  11   1  13   40.13    4.53
  11  -1  13   49.12    4.87
  11   1  14    7.16    2.05
  11  -1  14    7.09    2.03
  11   1  14    7.47    1.98
  11   1  15   33.28    3.80
  11   1  15   34.48    3.93
  11  -1  15   31.81    3.80
  11   1  16    4.19    1.43
  11   1  16    4.36    1.45
  11  -1  16    4.65    1.48
  11   1  17   13.72    2.01
  11   1  17   15.15    2.20
  11  -1  17   13.44    2.07
  11  -1  18    0.20    0.55
  11   1  18    0.39    0.55
 -11   3  19    1.30    0.60
 -11   3  18   39.28    3.31
 -11   3  17   -0.57    0.80
 -11  -3  17    0.27    0.81
 -11  -3  16   41.81    4.01
 -11   3  16   38.88    3.98
 -11   3  15   15.80    2.74
 -11  -3  15   14.99    2.66
 -11  -3  14   54.84    5.16
 -11  -3  13   31.59    3.93
 -11  -3  13   29.65    3.93
 -11  -3  12  171.17    9.65
  11   3 -11  131.77    7.94
 -11  -3  11  149.42    8.78
  11  -3 -11  136.36    8.25
  11   3 -10  172.49    8.89
 -11  -3  10  158.21    9.11
 -11   3  10  165.54    8.93
  11  -3 -10  168.47    9.04
  11   3  -9  357.99   13.76
 -11  -3   9  342.98   14.10
 -11   3   9  341.36   13.67
  11  -3  -9  353.79   13.87
  11   3  -8   43.95    3.98
 -11  -3   8   41.42    4.20
 -11   3   8   45.46    4.14
  11  -3  -8   42.85    4.02
 -11  -3   7  302.07   12.46
  11   3  -7  325.68   12.33
 -11   3   7  320.37   12.26
  11   3  -6    4.20    1.18
  11   3  -5   74.98    4.79
  11   3  -4   17.75    2.16
  11  -3  -4   17.11    1.99
  11   3  -4   19.01    2.22
  11   3  -3  212.26    8.35
  11  -3  -3  216.99    8.34
  11  -3  -2  321.33   11.18
  11  -3  -2  334.66   11.24
  11  -3  -1  774.69   21.70
  11  -3  -1  799.29   21.85
  11  -3   0  892.32   23.75
  11  -3   0  883.86   24.20
  11  -3   0  872.91   23.76
  11  -3   1    2.59    0.91
  11  -3   1    5.52    1.22
  11  -3   1    2.89    0.90
  11  -3   2  252.09    9.62
  11  -3   2  249.33    9.16
  11  -3   2  254.79    8.85
  11  -3   3    5.17    1.25
  11  -3   3    5.86    1.24
  11  -3   4  289.13   11.06
  11  -3   5    5.39    1.33
  11  -3   6  491.17   16.35
  11  -3   6  481.72   16.07
  11   3   6  504.32   16.40
  11  -3   6  466.09   16.28
  11  -3   7   15.66    2.43
  11  -3   7   12.91    2.22
  11  -3   7   17.40    2.61
  11   3   7   13.71    2.29
  11  -3   7   15.44    2.39
  11   3   7   12.75    2.17
  11  -3   8  364.90   14.51
  11   3   8  355.00   14.27
  11  -3   8  388.75   14.36
  11   3   9    3.52    1.35
  11  -3   9    0.76    0.65
  11  -3   9    3.93    1.46
  11   3  10   62.96    5.44
  11  -3  10   58.81    5.35
  11  -3  10   63.12    5.41
  11   3  11   32.95    4.09
  11  -3  11   34.21    4.19
  11   3  12   71.65    6.09
  11  -3  12   90.71    6.67
  11   3  13   12.72    2.59
  11  -3  13   15.48    2.78
  11  -3  13   14.37    2.70
  11   3  14   22.14    3.20
  11  -3  14   25.93    3.39
  11   3  15   17.09    2.73
  11  -3  15   19.56    2.79
  11   3  16    2.73    1.09
  11   3  17    5.84    1.32
 -11   5  17    0.21    0.50
 -11  -5  17    1.83    0.86
 -11  -5  16    9.07    1.77
 -11  -5  15    3.88    1.47
 -11  -5  14   19.58    2.99
 -11  -5  13   63.79    5.53
  11  -5 -13   75.13    5.63
 -11  -5  12    2.55    1.46
  11  -5 -12    0.39    1.09
  11  -5 -11  198.08    9.99
 -11  -5  11  179.63    9.95
 -11   5  11  185.34    9.69
  11  -5 -10   15.25    2.67
 -11   5  10   17.89    2.95
 -11  -5  10   17.52    3.14
  11   5  -9   94.07    6.83
  11  -5  -9  108.13    7.03
 -11   5   9  109.14    7.12
 -11  -5   9  104.80    7.21
  11   5  -8   10.87    2.23
  11  -5  -8    9.19    2.09
 -11   5   8    5.66    1.72
 -11  -5   8    9.50    2.40
 -11   5   7  107.58    6.94
  11   5  -7  120.15    7.43
 -11   5   7  131.53    7.92
  11  -5  -7  131.87    7.61
  11   5  -6   10.46    2.13
  11  -5  -6    9.59    2.01
 -11   5   6    9.69    2.21
 -11   5   6   12.49    2.30
  11   5  -6   12.73    2.29
  11   5  -5  283.07   11.71
 -11   5   5  282.85   12.27
  11  -5  -5  269.61   11.53
  11  -5  -5  300.17   11.86
  11  -5  -4   46.06    4.14
  11   5  -4   41.28    4.02
  11  -5  -4   36.52    3.70
  11  -5  -3  311.11   12.38
  11   5  -3  307.03   12.53
  11  -5  -3  328.23   12.47
  11  -5  -2   36.81    3.62
  11  -5  -2   27.32    3.16
  11  -5  -2   31.96    3.23
  11  -5  -2   38.48    3.66
  11  -5  -2   33.39    3.21
  11  -5  -1  629.06   19.88
  11  -5  -1  609.44   19.01
  11  -5  -1  630.12   19.65
  11  -5  -1  607.69   19.33
  11  -5   0   24.37    2.96
  11  -5   0   20.98    2.61
  11  -5   0   22.76    2.79
  11  -5   0   27.82    3.11
  11  -5   1  610.02   19.58
  11   5   1  629.65   20.00
  11  -5   1  619.34   18.94
  11  -5   1  598.19   18.70
  11   5   1  566.50   19.60
  11  -5   1  606.09   19.39
  11  -5   1  595.89   19.20
  11  -5   2   74.33    5.31
  11   5   2   68.91    5.34
  11  -5   2   65.96    4.60
  11  -5   2   67.04    4.78
  11   5   2   66.60    5.26
  11  -5   2   66.17    4.95
  11  -5   2   63.51    4.82
  11  -5   3  154.30    8.23
  11   5   3  173.85    8.88
  11  -5   3  163.86    7.84
  11   5   3  147.01    8.25
  11  -5   3  183.65    8.68
  11  -5   3  156.76    8.15
  11  -5   4   57.53    4.77
  11  -5   4   50.96    4.27
  11   5   4   53.09    4.75
  11  -5   4   51.88    4.24
  11   5   4   51.58    4.70
  11  -5   4   48.48    4.33
  11  -5   4   55.70    4.67
  11   5   5    0.39    0.66
  11  -5   5    1.61    1.01
  11  -5   5    2.81    1.12
  11   5   5    3.01    1.24
  11  -5   5    3.23    1.18
  11  -5   5    1.70    0.95
  11   5   6   28.02    3.57
  11  -5   6   27.20    3.27
  11  -5   7    0.36    0.87
  11  -5   7    1.11    0.82
  11  -5   8   38.65    4.07
  11  -5   8   38.80    4.14
  11  -5   8   42.75    4.36
  11  -5   9    6.15    1.87
  11  -5  10   15.10    2.75
  11  -5  11   24.61    3.53
  11  -5  12    3.78    1.56
  11  -5  12    0.40    1.05
  11   5  13   25.05    3.23
  11  -5  13   30.40    3.65
  11   5  14    0.31    0.69
  11  -5  14    1.34    1.00
  11  -5  14    0.95    1.00
  11   5  15   15.31    2.15
  11  -5  15   19.92    2.50
  11  -5  15   17.40    2.24
  11   5  16   -0.19    0.50
  11  -5  16    0.20    0.45
 -11  -7  15    2.08    0.75
  11  -7 -15    2.53    0.82
  11  -7 -14   29.90    2.87
 -11  -7  13    1.57    0.97
  11  -7 -13    0.86    0.76
 -11  -7  12   58.61    4.60
  11  -7 -12   51.97    4.48
 -11  -7  11    3.55    1.50
  11  -7 -11    7.33    1.82
 -11  -7  10  103.66    6.93
  11  -7 -10  106.38    7.04
 -11  -7   9   14.57    2.71
  11  -7  -9   11.06    2.35
 -11  -7   8   13.25    2.71
  11  -7  -8   15.96    2.84
 -11  -7   7    7.47    2.14
  11  -7  -7    6.77    1.93
  11  -7  -6   48.75    4.72
 -11  -7   6   43.77    4.59
  11  -7  -6   41.89    4.49
 -11  -7   5    5.57    1.81
  11  -7  -5    6.86    1.88
  11  -7  -5    6.71    1.96
 -11   7   4   82.15    6.82
  11  -7  -4   68.51    5.83
  11  -7  -4   77.85    5.99
 -11  -7   4   81.97    6.01
  11  -7  -4   74.45    5.98
 -11   7   3    0.49    0.98
  11  -7  -3    1.23    0.91
  11  -7  -3    1.21    0.90
  11  -7  -3    0.40    1.11
 -11   7   2   97.48    7.30
  11  -7  -2   80.04    6.11
  11  -7  -2   74.69    5.95
  11  -7  -2   69.08    5.41
  11  -7  -2   85.94    6.24
  11  -7  -2   83.81    6.01
 -11   7   1   15.85    3.00
  11  -7  -1   13.75    2.53
  11  -7  -1   12.91    2.46
  11  -7  -1   18.10    2.86
  11  -7  -1   19.15    2.96
 -11   7   1   18.56    2.93
  11  -7  -1   13.39    2.42
 -11   7   0   76.28    6.36
  11  -7   0   63.64    5.43
  11  -7   0   56.53    4.93
 -11   7   0   61.62    5.22
  11  -7   0   60.07    5.28
  11  -7   0   68.74    5.43
  11  -7   1   11.31    2.32
  11   7   1   16.57    2.86
  11  -7   1   10.37    2.13
 -11   7  -1   13.51    2.54
  11   7   1    9.81    2.42
  11  -7   1   14.17    2.62
  11  -7   1   12.06    2.39
  11  -7   2  207.85   10.32
  11   7   2  221.57   11.18
  11  -7   2  198.30    9.90
  11   7   2  194.87   10.73
  11  -7   2  204.31   10.31
  11  -7   2  208.95   10.34
  11   7   3   -0.46    0.91
  11   7   3    0.46    1.22
  11  -7   3    0.81    0.98
  11  -7   3   -0.40    0.80
  11   7   4  233.69   11.77
  11   7   4  259.61   12.46
  11  -7   4  255.93   11.69
  11  -7   4  231.26   11.20
  11  -7   5    0.41    0.90
  11   7   5    0.44    0.76
  11   7   5    0.48    1.06
  11  -7   6  192.67    9.93
  11   7   6  197.30   10.80
  11  -7   7    3.88    1.54
  11   7   7    3.32    1.56
  11   7   8  124.26    8.21
  11   7   9    3.92    1.56
  11   7  10   52.74    4.99
  11  -7  11    8.63    1.86
  11  -7  11   10.08    2.01
  11  -7  12   26.90    2.96
  11  -7  12   25.44    2.95
  11  -7  13    0.24    0.58
  11  -7  13    0.49    0.77
  11  -7  14   12.18    1.67
  11  -7  14   14.44    1.80
 -11  -9  12    0.31    0.51
  11  -9 -12   -0.17    0.47
 -11  -9  11   27.78    2.56
  11  -9 -11   27.91    2.63
 -11  -9  10    2.41    0.99
  11  -9 -10    0.75    0.70
 -11  -9   9   55.60    4.22
  11  -9  -9   51.72    4.15
 -11  -9   8    1.20    0.94
  11  -9  -8    0.31    0.62
 -11  -9   7   59.34    4.76
  11  -9  -7   67.84    5.08
 -11  -9   6    3.60    1.38
  11  -9  -6    2.09    1.15
  11  -9  -5  101.00    6.59
  11  -9  -4    2.91    1.40
  11  -9  -4    0.74    0.73
  11  -9  -3  126.74    7.55
  11  -9  -3  129.34    7.64
 -11   9   3  127.01    7.40
  11   9  -2    9.04    2.25
  11  -9  -2    9.99    2.15
  11  -9  -2    9.80    2.12
 -11   9   2    8.90    1.99
  11   9  -1  121.37    8.21
  11  -9  -1  127.79    7.51
  11  -9  -1  124.97    7.51
 -11   9   1  130.10    7.74
  11   9   0   20.02    3.28
  11  -9   0   14.56    2.52
  11  -9   0   13.73    2.43
  11  -9   0   21.26    3.00
 -11   9   0   22.04    3.21
  11   9   1   73.31    6.27
  11  -9   1   93.81    6.22
 -11   9  -1   91.74    6.47
  11   9   2    0.43    1.14
  11  -9   2    1.82    1.14
 -11   9  -2    2.33    1.39
  11   9   3   23.48    3.38
  11  -9   3   28.27    3.41
 -11   9  -3   18.73    2.96
  11   9   4    5.39    1.58
  11  -9   4    4.25    1.53
 -11   9  -4    1.86    1.28
  11  -9   5    4.08    1.43
 -11   9  -5    1.78    1.17
  11  -9   6    0.32    0.83
 -11   9  -6   -0.34    0.82
  11  -9   7    1.15    0.95
 -11   9  -7    1.85    1.01
  11  -9   8    0.50    0.78
 -11   9  -8    0.27    0.72
 -11   9  -9    5.41    1.33
 -11   9 -10   -0.19    0.50
  11  11  -4    4.96    1.09
  11  11  -3    0.42    0.55
 -11  11   2   12.12    1.67
  11  11  -2   12.86    1.86
 -11  11   1    1.37    0.75
  11  11  -1    0.68    0.59
 -11  11   0   29.98    2.62
  11  11   0   24.74    2.54
 -11  11  -1    2.16    0.87
  11  11   1    2.31    0.86
 -11  11  -2   42.28    3.05
  11  11   2   38.31    2.95
 -11  11  -3    2.84    0.86
 -12   0  19    0.38    0.60
  12   0 -19   -0.41    0.68
 -12   0  18   30.47    3.09
  12   0 -18   33.20    3.27
 -12   0  17    0.34    0.83
 -12   0  16   31.46    3.85
 -12   0  15   -0.43    1.20
 -12   0  14   12.91    2.70
 -12   0  13    0.89    1.32
  12   0 -12   19.39    3.07
 -12   0  12   19.18    3.29
  12   0 -11    1.16    0.86
 -12   0  11    1.83    1.70
  12   0 -10   40.45    3.99
 -12   0  10   40.79    4.46
  12   0  -9    0.31    0.61
  12   0  -9    0.33    0.65
  12   0  -8  369.36   13.38
  12   0  -8  395.12   13.73
  12   0  -8  367.30   13.81
  12   0  -7    0.53    0.46
  12   0  -7    0.29    0.58
  12   0  -6  132.62    6.74
  12   0  -6  138.30    6.60
  12   0  -6  148.75    6.85
  12   0  -6  142.73    6.65
  12   0  -5    0.24    0.41
  12   0  -5   -0.22    0.48
  12   0  -5    0.91    0.55
  12   0  -5    0.22    0.44
  12   0  -4  694.73   20.05
  12   0  -4  655.69   19.78
  12   0  -3    0.58    0.61
  12   0  -3   -0.20    0.49
  12   0  -3    0.40    0.49
  12   0  -2 1378.19   33.62
  12   0  -2 1289.53   33.58
  12   0  -2 1296.93   33.47
  12   0  -1    0.19    0.39
  12   0  -1    0.37    0.55
  12   0   0 1248.27   32.11
  12   0   0 1249.89   31.81
  12   0   0 1261.37   31.93
  12   0   1    0.18    0.47
  12   0   2  659.00   18.37
  12   0   2  667.07   18.82
  12   0   3    3.35    1.02
  12   0   3    0.20    0.56
  12   0   4 1249.17   32.49
  12   0   5    0.23    0.56
  12   0   5    0.24    0.58
  12   0   6  658.39   19.85
  12   0   6  658.89   19.82
  12   0   7    0.62    0.97
  12   0   7    0.59    0.77
  12   0   7   -0.30    0.59
  12   0   7    0.30    0.66
  12   0   7   -0.61    0.80
  12   0   7   -0.29    0.91
  12   0   8   21.19    2.85
  12   0   8   18.91    2.68
  12   0   8   30.83    3.32
  12   0   8   23.37    2.92
  12   0   8   15.42    2.49
  12   0   8   24.84    3.08
  12   0   9    1.75    0.92
  12   0   9    0.35    1.15
  12   0   9   -0.36    0.71
  12   0   9   -0.37    0.81
  12   0   9   -0.35    0.79
  12   0  10   12.00    2.36
  12   0  10   12.95    2.40
  12   0  10   10.75    2.25
  12   0  10    8.61    1.99
  12   0  11   -0.40    1.42
  12   0  11   -0.80    0.89
  12   0  11   -0.42    1.10
  12   0  11   -0.42    1.11
  12   0  12   62.13    5.42
  12   0  12   58.96    5.42
  12   0  12   59.49    5.26
  12   0  13   -0.44    1.06
  12   0  13    0.40    0.90
  12   0  13    0.41    1.46
  12   0  14    9.50    2.08
  12   0  14    9.58    2.20
  12   0  15    0.38    0.92
  12   0  16   18.11    2.62
  12   0  17   -0.26    0.57
  12   0  18    9.34    1.42
 -12   2  19   18.74    1.92
  12   2 -19   21.11    2.02
  12   2 -18    1.71    0.84
 -12   2  18   -0.22    0.80
 -12  -2  18    0.44    0.69
 -12   2  18    0.73    0.76
  12   2 -17   46.46    4.14
  12  -2 -17   44.86    3.96
 -12   2  17   42.07    3.91
  12   2 -16    3.75    1.53
  12  -2 -16    1.07    0.94
 -12   2  16    4.08    1.56
 -12  -2  15   55.10    4.91
  12  -2 -15   53.75    4.98
 -12  -2  15   56.01    5.11
 -12   2  15   58.82    5.34
 -12  -2  14    0.42    0.84
 -12  -2  14    0.82    1.28
 -12  -2  13  176.38    9.61
 -12  -2  13  163.01    9.37
 -12  -2  12   15.78    3.05
  12   2 -12   20.15    3.09
 -12  -2  12   16.17    2.82
  12  -2 -12   24.67    3.41
  12  -2 -11  396.42   15.28
  12   2 -11  371.23   15.17
 -12   2  11  394.23   15.90
 -12  -2  11  387.65   15.78
 -12  -2  11  366.43   15.25
  12   2 -11  386.35   14.81
  12  -2 -11  385.61   15.32
  12   2 -10    1.42    1.00
 -12  -2  10   -0.40    1.18
  12   2 -10    0.38    0.76
 -12  -2  10    2.11    1.51
  12  -2 -10    1.11    1.10
 -12   2  10    0.43    1.34
 -12   2  10    2.99    1.43
  12  -2 -10    0.39    0.67
  12   2  -9  591.14   19.38
 -12  -2   9  571.19   19.85
  12   2  -9  564.36   19.42
  12  -2  -9  607.18   19.64
 -12   2   9  585.03   19.58
  12  -2  -9  611.06   19.89
  12   2  -8   58.39    4.64
  12  -2  -8   58.98    4.55
  12  -2  -8   56.94    4.63
 -12   2   8   59.62    4.72
  12   2  -8   61.20    4.70
  12   2  -7  707.37   20.79
  12  -2  -7  670.60   20.66
  12   2  -7  624.70   20.19
  12  -2  -7  666.74   20.34
  12   2  -6   30.88    3.04
  12   2  -6   28.61    2.90
  12  -2  -6   33.67    3.09
  12   2  -5  198.65    8.12
  12  -2  -5  174.81    7.39
  12   2  -5  168.88    7.57
  12  -2  -5  180.52    7.71
  12   2  -4   29.54    2.75
  12  -2  -4   37.75    2.98
  12  -2  -4   29.39    2.90
  12   2  -4   36.22    2.96
  12  -2  -4   32.66    2.81
  12   2  -3  222.29    8.37
  12  -2  -3  207.64    8.49
  12  -2  -3  228.71    8.48
  12   2  -3  202.29    8.08
  12  -2  -3  212.29    8.12
  12  -2  -2    9.50    1.55
  12  -2  -2   10.41    1.59
  12   2  -2   11.99    1.59
  12  -2  -1   18.55    1.98
  12  -2  -1   20.50    2.21
  12  -2  -1   23.97    2.36
  12   2   0   11.85    1.60
  12  -2   0    5.82    1.18
  12  -2   0   10.72    1.60
  12  -2   0    9.82    1.59
  12  -2   0    6.11    1.21
  12   2   1   34.08    2.75
  12  -2   1   35.50    2.78
  12  -2   1   35.25    2.87
  12  -2   1   38.59    3.06
  12  -2   1   37.66    2.79
  12  -2   1   35.65    2.85
  12  -2   2   67.72    3.99
  12   2   2   65.47    3.96
  12  -2   2   62.59    3.74
  12  -2   2   63.83    4.03
  12  -2   2   58.09    3.88
  12  -2   3  178.42    7.19
  12  -2   3  186.18    7.79
  12  -2   3  167.02    7.37
  12   2   4    1.99    0.85
  12  -2   4    1.09    0.69
  12  -2   4    1.14    0.72
  12   2   5  230.81    9.13
  12  -2   5  225.45    9.01
  12  -2   6    3.64    1.21
  12  -2   6    6.32    1.63
  12  -2   6    6.06    1.44
  12   2   6    4.18    1.26
  12   2   6    5.35    1.38
  12  -2   6    6.21    1.50
  12  -2   7  136.68    7.12
  12  -2   7  131.96    7.16
  12   2   7  121.43    6.79
  12  -2   7  145.06    7.33
  12  -2   7  123.80    7.33
  12   2   7  129.47    6.95
  12  -2   7  132.34    6.94
  12   2   7  141.19    7.50
  12   2   7  143.80    7.65
  12   2   7  130.16    7.09
  12  -2   7  143.23    7.35
  12  -2   7  126.21    7.29
  12  -2   7  130.24    7.22
  12  -2   8   15.82    2.57
  12  -2   8   17.48    2.64
  12  -2   8   16.41    2.47
  12  -2   8   16.37    2.71
  12   2   8   17.83    2.63
  12   2   8   12.25    2.17
  12  -2   8   11.89    2.16
  12   2   8   13.05    2.22
  12   2   8   18.37    2.79
  12  -2   8   13.82    2.30
  12   2   8   16.42    2.53
  12  -2   8   18.09    2.63
  12  -2   8   14.04    2.41
  12  -2   9  248.69   10.86
  12   2   9  239.98   10.77
  12   2   9  226.64   10.57
  12  -2   9  237.75   10.70
  12  -2   9  243.96   11.38
  12   2   9  236.09   11.13
  12   2   9  241.52   10.91
  12  -2   9  250.63   11.01
  12  -2   9  228.99   11.05
  12  -2   9  256.21   11.37
  12  -2  10   11.88    2.42
  12  -2  10   10.93    2.33
  12  -2  10   11.81    2.33
  12   2  10   13.70    2.58
  12   2  10    7.81    1.95
  12   2  10   10.78    2.21
  12   2  10    7.95    1.96
  12  -2  10    8.69    2.00
  12  -2  10   11.49    2.32
  12  -2  10   14.38    2.59
  12  -2  11  184.72    9.38
  12   2  11  166.15    9.04
  12  -2  11  151.04    9.05
  12   2  11  166.66    9.42
  12   2  11  173.83    9.37
  12  -2  11  180.35    9.48
  12  -2  11  160.84    9.25
  12   2  12   -0.45    0.99
  12   2  12   -0.42    1.02
  12  -2  12    2.04    1.46
  12  -2  12    1.73    1.21
  12  -2  12    0.78    0.95
  12   2  12   -0.39    1.23
  12  -2  13   84.16    6.40
  12   2  13   90.86    6.81
  12   2  13   95.59    6.70
  12  -2  13   97.12    6.75
  12   2  14    5.71    1.81
  12   2  14    5.77    1.71
  12  -2  14    3.77    1.40
  12  -2  15   24.47    3.09
  12   2  15   18.76    2.73
  12   2  15   25.39    3.28
  12   2  16    0.28    0.49
  12  -2  16   -0.28    0.73
  12   2  16    0.30    0.52
  12   2  17   12.60    1.80
  12  -2  17   17.28    2.08
  12   2  17   13.40    1.92
 -12  -4  18   13.67    1.61
 -12   4  18   13.01    1.66
 -12  -4  17    3.47    1.08
 -12  -4  16   23.38    2.86
 -12   4  15    7.95    1.89
 -12  -4  15    9.49    2.19
 -12  -4  14    7.52    2.16
 -12  -4  13    2.99    1.75
 -12  -4  12   32.19    4.12
 -12   4  11   26.72    3.60
 -12  -4  11   21.70    3.58
 -12   4  10  115.51    7.44
 -12  -4  10  117.91    7.81
  12   4 -10  102.36    7.04
 -12   4   9    9.29    2.11
 -12  -4   9    9.99    2.42
  12   4  -9   10.24    2.15
 -12   4   8   39.43    4.12
 -12  -4   8   34.37    4.04
  12   4  -8   48.18    4.47
  12  -4  -7   29.44    3.31
 -12   4   7   30.01    3.50
 -12  -4   7   28.98    3.55
  12   4  -7   25.79    3.22
 -12   4   6  188.58    9.11
  12  -4  -6  172.95    8.51
 -12   4   6  171.98    8.65
 -12  -4   6  158.75    8.59
  12   4  -6  189.43    8.94
  12   4  -5   79.22    5.29
  12  -4  -5   73.25    5.18
  12   4  -4  496.68   16.19
  12   4  -4  473.40   16.18
  12  -4  -3  201.08    8.54
  12  -4  -3  189.72    8.56
  12  -4  -2  848.92   24.51
  12  -4  -2  826.60   24.69
  12  -4  -1    0.81    0.81
  12  -4  -1    0.25    0.71
  12  -4   0 1118.83   30.78
  12  -4   0 1134.99   30.40
  12  -4   1    5.40    1.38
  12  -4   1    3.31    1.03
  12  -4   1    3.33    1.08
  12  -4   2  513.47   16.56
  12  -4   2  475.06   15.66
  12  -4   2  483.82   15.38
  12  -4   3    6.61    1.60
  12  -4   3    4.41    1.26
  12   4   3    7.67    1.79
  12  -4   3    6.13    1.50
  12  -4   3    6.46    1.49
  12   4   4  369.40   14.51
  12  -4   4  413.17   14.33
  12  -4   4  412.66   14.49
  12  -4   4  426.56   14.94
  12  -4   4  406.76   15.00
  12  -4   5    0.96    0.84
  12  -4   5    0.31    0.76
  12  -4   5    0.33    0.74
  12  -4   5   -0.34    0.76
  12   4   5    0.35    0.61
  12  -4   6  133.19    7.55
  12  -4   6  138.72    7.54
  12  -4   6  147.02    8.07
  12  -4   6  145.25    7.83
  12   4   6  123.87    7.45
  12  -4   7   22.45    3.01
  12  -4   7   23.86    3.21
  12  -4   7   24.83    3.24
  12   4   7   19.53    2.94
  12  -4   8   27.74    3.52
  12  -4   8   29.25    3.60
  12  -4   8   39.28    4.05
  12   4   9    3.23    1.39
  12  -4   9    7.52    1.99
  12  -4   9    6.16    1.68
  12  -4  10   43.33    4.69
  12   4  10   34.54    4.10
  12  -4  10   43.17    4.60
  12   4  11   16.22    2.87
  12  -4  11   23.88    3.45
  12  -4  11   21.25    3.33
  12   4  12    0.42    0.72
  12  -4  12    2.19    1.37
  12   4  13   11.45    2.34
  12  -4  13   13.37    2.56
  12  -4  13   15.99    2.74
  12   4  14    0.71    0.78
  12  -4  14    0.36    0.79
  12  -4  14   -0.33    0.73
  12   4  15    2.40    1.07
  12  -4  15    3.23    1.20
  12   4  16    1.88    0.84
  12  -4  16    3.10    1.01
 -12  -6  16    6.69    1.26
 -12  -6  15   19.63    2.37
 -12  -6  14    3.22    1.23
  12  -6 -14    1.91    0.90
 -12  -6  13   40.22    3.92
 -12  -6  13   33.66    3.55
  12  -6 -13   37.90    3.74
 -12  -6  12    0.70    0.98
 -12  -6  12    0.37    1.21
  12  -6 -12    0.36    1.01
 -12  -6  11   80.64    6.08
 -12  -6  11   76.15    5.82
  12  -6 -11   78.67    5.94
  12  -6 -10    1.62    1.27
 -12   6   9  293.15   12.91
  12  -6  -9  323.87   13.58
 -12   6   8    2.39    1.31
  12  -6  -8    2.08    1.31
 -12   6   7  168.60    9.20
  12  -6  -7  174.58    9.41
 -12   6   6   41.33    4.26
  12   6  -6   40.05    4.41
 -12   6   6   41.79    4.69
  12  -6  -6   40.37    4.30
  12  -6  -5   68.19    5.61
 -12   6   5   79.04    6.45
  12   6  -5   67.63    5.77
  12  -6  -5   81.04    6.01
 -12   6   4   30.16    3.99
  12  -6  -4   29.97    3.65
  12  -6  -4   35.70    3.94
  12  -6  -4   29.51    3.61
  12  -6  -4   29.23    3.36
 -12   6   3   15.09    2.95
  12  -6  -3   13.59    2.45
  12  -6  -3   12.84    2.32
  12  -6  -3    9.25    2.06
  12  -6  -3   11.77    2.10
  12  -6  -2   86.01    6.21
  12  -6  -2   96.82    6.47
  12  -6  -2   92.42    6.27
  12  -6  -2   80.84    5.66
  12  -6  -1   54.72    4.82
  12  -6  -1   55.05    4.54
  12  -6  -1   49.82    4.39
  12  -6  -1   45.01    4.40
  12  -6  -1   55.90    4.74
  12  -6   0  112.88    7.23
  12  -6   0  112.55    6.75
  12  -6   0  117.19    6.89
  12   6   0  102.24    7.32
  12  -6   0  118.52    7.23
  12  -6   0  120.81    7.26
  12  -6   1   13.58    2.49
  12   6   1   16.26    2.77
  12  -6   1   17.58    2.65
  12  -6   1   12.79    2.27
  12   6   1   17.25    2.95
  12  -6   1   16.77    2.72
  12  -6   1   18.75    2.82
  12  -6   2   64.71    5.42
  12   6   2   64.03    5.54
  12  -6   2   62.31    4.93
  12   6   2   68.60    5.79
  12  -6   2   63.94    5.29
  12  -6   2   57.43    5.00
  12  -6   3   10.63    2.19
  12   6   3   18.18    3.02
  12  -6   3   13.63    2.34
  12   6   3   12.65    2.58
  12  -6   3   12.97    2.42
  12  -6   3   13.00    2.39
  12  -6   4   23.94    3.24
  12   6   4   17.24    3.00
  12  -6   4   17.88    2.74
  12   6   4   17.84    3.02
  12  -6   4   19.25    3.03
  12  -6   4   20.95    3.11
  12   6   5   50.01    5.06
  12  -6   5   44.70    4.36
  12   6   5   48.67    4.88
  12  -6   5   53.64    5.00
  12  -6   5   49.99    4.71
  12  -6   6   19.42    2.91
  12   6   6   18.65    3.03
  12   6   6   14.15    2.74
  12  -6   7  117.92    7.26
  12   6   7  111.19    7.71
  12  -6   8   27.73    3.62
  12   6   8   24.36    3.60
  12  -6   9  114.90    7.51
  12  -6  10   10.85    2.30
  12  -6  11   57.48    5.00
  12  -6  12    1.73    1.09
  12  -6  12    5.23    1.66
  12  -6  13   30.82    3.28
  12  -6  13   35.54    3.50
  12  -6  14    0.25    0.60
  12  -6  14    0.24    0.63
  12  -6  15   12.17    1.60
  12  -6  15   14.01    1.75
 -12  -8  13    6.66    1.20
  12  -8 -13    8.58    1.41
 -12  -8  12    1.83    0.82
  12  -8 -12    1.95    0.80
 -12  -8  11   19.81    2.55
  12  -8 -11   15.13    2.26
 -12  -8  10    6.90    1.71
  12  -8 -10    7.73    1.73
 -12  -8   9   53.28    4.66
  12  -8  -9   57.09    4.73
 -12  -8   8   27.02    3.38
  12  -8  -8   19.92    2.96
 -12  -8   7   65.40    5.30
  12  -8  -7   52.73    4.94
 -12  -8   6  116.75    7.41
  12  -8  -6  130.17    7.92
 -12  -8   5   35.72    3.96
  12  -8  -5   34.35    3.99
  12  -8  -4  194.48    9.99
  12  -8  -4  192.10   10.04
  12  -8  -3    0.40    0.79
  12  -8  -3    0.84    0.93
  12  -8  -2   51.27    4.87
  12  -8  -2   59.28    5.33
 -12   8   1   11.38    2.41
  12  -8  -1    8.97    2.09
  12  -8  -1   10.07    2.29
  12   8  -1   11.19    2.61
 -12   8   0   62.09    5.31
  12  -8   0   67.05    5.46
  12  -8   0   59.93    5.34
  12   8   0   52.20    5.38
 -12   8  -1   11.80    2.47
  12  -8   1   17.51    2.86
  12  -8   1   15.59    2.72
  12   8   1   11.13    2.51
 -12   8  -2  138.62    8.26
  12  -8   2  134.84    8.08
  12  -8   2  146.03    8.38
  12   8   2  125.58    8.45
  12   8   3    0.46    0.92
  12  -8   3   -0.40    1.06
 -12   8  -3    1.24    1.16
  12   8   4   97.91    7.12
 -12   8  -4  109.85    7.27
  12  -8   4   99.90    6.86
  12   8   4  110.09    7.82
  12   8   5   12.05    2.50
  12  -8   5   14.31    2.65
 -12   8  -5   21.45    3.25
  12   8   5   15.73    2.92
  12  -8   6   19.88    2.95
 -12   8  -6   20.79    3.16
  12   8   6   14.35    2.74
  12  -8   7   38.22    3.84
  12   8   7   26.44    3.56
  12   8   8    7.52    1.89
 -12   8  -9   41.77    3.84
  12   8   9   29.12    3.48
 -12   8 -10    0.81    0.85
  12   8  10    0.92    0.91
  12  -8  10    0.51    0.67
  12  -8  11   18.14    2.15
 -12   8 -11   13.97    1.95
  12  -8  12    0.36    0.50
 -12   8 -12   -0.17    0.55
 -12 -10   8    3.46    0.89
  12 -10  -8    3.38    0.95
  12 -10  -7    8.54    1.46
  12 -10  -6    8.65    1.62
  12 -10  -5    2.49    0.96
  12  10  -5    2.72    1.08
  12 -10  -4   19.77    2.42
  12  10  -4   19.83    2.63
  12 -10  -3    4.79    1.24
  12  10  -3    2.56    1.19
  12  10  -2   27.73    3.27
 -12  10   2   26.88    2.91
  12  10  -1   -0.34    0.67
 -12  10   1    1.12    0.88
  12  10   0   30.08    3.41
 -12  10   0   34.90    3.38
  12  10   1    0.98    0.92
 -12  10  -1    0.29    0.75
  12  10   2   34.53    3.47
 -12  10  -2   32.48    3.26
  12  10   3    6.31    1.49
 -12  10  -3    5.46    1.44
  12  10   4   37.29    3.28
 -12  10  -4   24.80    2.81
 -12  10  -5   15.27    2.09
 -12  10  -6   20.44    2.28
 -12  10  -7   17.50    1.95
 -13   1  19   19.17    1.93
 -13  -1  19   21.38    2.02
  13   1 -19   21.73    2.16
  13  -1 -19   23.24    2.16
  13   1 -18    0.25    0.56
  13  -1 -18    0.74    0.65
 -13  -1  18    1.40    0.87
 -13   1  18    0.24    0.70
 -13   1  18    0.25    0.70
 -13   1  17   25.09    3.06
  13   1 -17   29.86    3.33
  13  -1 -17   23.76    3.04
 -13  -1  16    2.95    1.42
 -13   1  16    3.37    1.49
  13  -1 -16    3.01    1.40
  13   1 -16    1.93    1.08
 -13  -1  15   29.80    3.86
 -13   1  15   33.39    4.03
  13   1 -15   34.54    4.20
  13  -1 -15   23.20    3.56
 -13  -1  14   48.19    4.86
 -13   1  14   44.58    4.82
  13  -1 -14   43.11    4.78
 -13  -1  13   22.62    3.43
 -13  -1  12   55.81    5.23
  13   1 -12   51.32    5.19
  13  -1 -12   52.59    5.16
 -13  -1  12   64.08    5.52
  13  -1 -12   57.44    5.34
 -13   1  11  150.25    9.16
 -13  -1  11  154.11    9.24
  13  -1 -11  141.00    8.45
  13   1 -11  148.31    8.73
 -13  -1  11  142.78    8.55
  13   1 -11  148.10    8.20
  13  -1 -11  145.23    8.47
 -13   1  10   78.76    6.36
 -13  -1  10   77.43    6.35
  13   1 -10   79.72    6.03
  13  -1 -10   80.15    5.99
 -13  -1  10   77.03    6.01
  13  -1 -10   90.56    6.26
  13   1 -10   83.52    5.84
  13   1  -9   45.17    4.28
  13  -1  -9   40.65    4.06
  13  -1  -9   43.32    4.10
 -13   1   9   36.61    3.86
  13   1  -9   38.10    3.82
  13   1  -8  243.20   10.72
  13  -1  -8  247.03   10.69
  13   1  -8  262.77   11.32
  13  -1  -8  228.97   10.72
  13  -1  -8  242.18   10.57
 -13   1   8  250.17   10.62
  13   1  -8  258.07   10.65
  13   1  -7   18.40    2.47
  13  -1  -7   20.44    2.61
  13   1  -7   17.04    2.45
  13  -1  -7   16.10    2.41
  13  -1  -6  413.01   14.30
  13   1  -6  387.62   14.04
  13  -1  -6  412.91   14.24
  13  -1  -5   36.86    3.08
  13  -1  -5   33.73    3.17
  13   1  -5   34.93    3.18
  13  -1  -5   33.86    3.13
  13   1  -5   41.82    3.42
  13  -1  -4  397.90   12.91
  13  -1  -4  353.19   12.84
  13   1  -4  372.15   12.61
  13   1  -4  376.33   12.91
  13  -1  -4  396.45   13.03
  13   1  -4  431.40   13.31
  13  -1  -3    2.62    0.95
  13  -1  -3    1.97    0.78
  13   1  -3    2.24    0.86
  13  -1  -3    0.88    0.73
  13   1  -3    1.26    0.59
  13   1  -2  239.26    9.14
  13  -1  -2  261.98    9.42
  13  -1  -2  245.91    9.44
  13   1  -2  241.00    8.85
  13  -1  -1  335.96   11.40
  13  -1  -1  333.02   11.52
  13  -1   0  364.66   12.26
  13  -1   0  366.88   12.17
  13   1   0  365.80   12.09
  13  -1   0  373.92   12.14
  13  -1   1  464.23   14.65
  13   1   1  473.95   14.76
  13  -1   1  496.63   14.89
  13  -1   2  306.19   10.76
  13   1   2  316.53   10.92
  13  -1   2  309.90   10.84
  13  -1   3  899.13   24.84
  13   1   3  925.53   25.38
  13  -1   3  937.77   25.39
  13  -1   4  231.71    9.07
  13   1   4  223.69    9.00
  13  -1   5  487.71   16.19
  13   1   5  520.83   16.39
  13  -1   5  535.61   16.50
  13  -1   6   66.27    4.92
  13  -1   6   70.71    5.14
  13   1   6   80.34    5.17
  13  -1   6   76.05    5.03
  13   1   6   76.94    5.35
  13  -1   6   74.33    5.35
  13   1   6   82.13    5.39
  13   1   6   82.30    5.36
  13  -1   6   72.14    5.00
  13  -1   6   75.79    5.07
  13  -1   7  204.74    9.17
  13   1   7  192.92    8.97
  13  -1   7  185.62    8.72
  13  -1   7  188.37    9.22
  13   1   7  178.19    8.76
  13  -1   7  201.08    9.07
  13   1   7  196.71    9.27
  13   1   7  193.19    9.17
  13  -1   7  203.17    9.32
  13   1   7  193.21    9.24
  13  -1   7  192.33    9.04
  13  -1   8    0.32    0.77
  13  -1   8    0.37    0.81
  13   1   8    1.06    1.05
  13   1   8    1.70    1.12
  13  -1   8    1.36    0.95
  13   1   8    1.44    0.95
  13  -1   8    1.37    0.96
  13   1   8    0.35    0.69
  13   1   8   -0.35    0.86
  13  -1   8    2.45    1.15
  13  -1   8    1.43    0.87
  13  -1   9   51.32    4.68
  13   1   9   55.49    4.83
  13  -1   9   55.85    4.98
  13   1   9   54.43    4.80
  13  -1   9   57.14    4.89
  13   1   9   55.96    4.85
  13  -1   9   61.00    5.16
  13   1   9   53.62    4.87
  13  -1   9   53.86    4.86
  13   1   9   57.57    4.98
  13  -1  10   16.61    2.91
  13   1  10   17.04    2.87
  13  -1  10   24.17    3.32
  13   1  10   14.04    2.58
  13  -1  10   16.68    2.75
  13  -1  10   10.11    2.33
  13   1  10   12.46    2.45
  13   1  10   18.42    3.03
  13   1  11   17.18    2.95
  13   1  11   18.78    3.08
  13  -1  11   16.05    2.93
  13  -1  11   23.66    3.36
  13   1  11   22.53    3.34
  13   1  12   29.03    3.80
  13  -1  12   29.10    3.76
  13   1  12   31.58    3.94
  13  -1  12   25.16    3.57
  13   1  12   29.73    3.78
  13   1  13   71.76    5.93
  13   1  13   62.65    5.57
  13  -1  13   74.85    6.03
  13  -1  13   74.51    5.84
  13   1  13   79.96    6.12
  13   1  14    4.67    1.73
  13   1  14    2.77    1.52
  13  -1  14    2.35    1.23
  13   1  15   19.71    2.81
  13   1  15   18.21    2.77
  13  -1  15   19.42    2.87
  13   1  16    5.23    1.39
  13  -1  16    4.62    1.35
  13   1  16    5.28    1.41
  13   1  17    0.22    0.54
  13  -1  17    0.22    0.49
  13   1  17   -0.21    0.54
 -13   3  18    0.56    0.55
 -13   3  18    1.22    0.83
 -13  -3  17   12.42    1.89
 -13   3  17   13.53    2.05
 -13  -3  16    5.78    1.66
 -13   3  16    2.60    1.21
 -13  -3  15    9.36    2.15
 -13   3  15    6.43    1.85
 -13  -3  14   40.80    4.48
 -13  -3  13   17.66    3.16
 -13  -3  12   85.89    6.66
 -13  -3  11    1.76    1.75
 -13  -3  10  128.27    8.23
 -13   3  10  123.41    7.78
  13   3 -10  127.51    7.74
 -13  -3   9   11.94    2.70
 -13   3   9   16.78    2.78
  13   3  -9   18.13    2.77
 -13  -3   8  366.42   14.89
  13   3  -8  398.86   14.76
 -13   3   8  382.24   14.72
  13   3  -7   33.31    3.56
 -13   3   7   25.27    3.18
  13   3  -6  518.40   16.99
 -13   3   6  477.73   16.73
  13   3  -5   53.76    4.22
  13   3  -4  611.06   18.27
  13  -3  -4  589.87   17.81
  13  -3  -3  494.82   16.53
  13  -3  -3  537.74   16.54
  13  -3  -2  805.74   22.21
  13  -3  -2  776.55   22.18
  13  -3  -1  296.25   11.14
  13  -3  -1  327.99   11.68
  13  -3  -1  330.81   11.65
  13  -3   0  259.92    9.69
  13  -3   0  257.54    9.96
  13  -3   0  246.98    9.78
  13  -3   0  267.77   10.23
  13  -3   1   85.23    4.90
  13  -3   1   82.28    5.06
  13  -3   1   78.79    4.80
  13  -3   1   85.95    5.21
  13  -3   2   61.54    4.16
  13  -3   2   60.78    4.40
  13  -3   2   61.70    4.41
  13  -3   3  102.34    6.01
  13  -3   3  111.40    5.89
  13   3   4    6.47    1.68
  13  -3   4    8.42    1.76
  13  -3   4   12.18    2.02
  13  -3   4   10.75    1.96
  13  -3   4    9.92    1.91
  13  -3   4    7.91    1.67
  13   3   5  156.41    8.18
  13  -3   5  146.92    7.69
  13  -3   5  152.37    7.65
  13   3   5  151.79    7.69
  13  -3   5  148.23    8.02
  13   3   6   13.70    2.36
  13  -3   6   10.27    2.08
  13  -3   6   17.64    2.53
  13   3   6   16.49    2.51
  13  -3   6   17.61    2.69
  13  -3   7   44.11    4.43
  13   3   7   48.01    4.51
  13  -3   7   54.55    4.57
  13  -3   7   52.96    4.63
  13   3   7   47.37    4.45
  13  -3   7   47.77    4.46
  13  -3   8    0.41    1.08
  13   3   8    1.87    1.11
  13   3   8    1.55    1.02
  13  -3   8    2.89    1.19
  13  -3   8    1.95    1.16
  13  -3   9   86.73    6.18
  13  -3   9   75.19    6.17
  13  -3   9   86.29    6.35
  13   3   9   81.42    6.27
  13  -3  10    6.73    1.99
  13   3  10    5.19    1.67
  13  -3  11   45.51    4.80
  13  -3  11   41.67    4.46
  13   3  11   37.98    4.43
  13  -3  12   43.71    4.71
  13  -3  12   36.99    4.12
  13   3  12   50.94    5.00
  13  -3  13    5.68    1.80
  13   3  13    3.71    1.48
  13  -3  14   12.49    2.28
  13   3  14   11.95    2.30
  13  -3  15    0.29    0.58
  13   3  15    0.32    0.77
  13   3  16   12.47    1.94
  13   3  17    0.18    0.40
 -13   5  17   30.17    2.45
 -13  -5  17   29.08    2.45
 -13  -5  16    2.32    1.01
 -13  -5  15   48.21    4.06
 -13  -5  14    1.36    0.96
 -13  -5  13   65.62    5.44
 -13  -5  12   20.14    3.16
 -13  -5  11   59.79    5.46
 -13   5  11   68.93    5.75
  13  -5 -10  104.62    6.92
 -13  -5  10  101.81    7.23
 -13   5  10   93.75    6.82
  13  -5  -9   52.84    4.91
 -13   5   9   58.64    5.25
 -13  -5   9   58.92    5.42
  13  -5  -8   83.19    6.21
 -13   5   8   76.54    6.01
 -13  -5   8   81.26    6.30
  13   5  -8   81.59    6.25
 -13   5   7   26.66    3.53
  13  -5  -7   28.68    3.57
  13   5  -7   23.41    3.30
 -13   5   6   42.55    4.31
  13  -5  -6   35.62    3.92
 -13   5   6   41.80    4.51
  13   5  -6   41.76    4.17
  13  -5  -5    1.43    1.01
 -13   5   5    0.42    1.18
  13  -5  -5    1.48    0.90
  13  -5  -4   47.30    4.34
  13  -5  -4   57.04    4.82
  13  -5  -3    0.34    0.76
  13  -5  -3    0.36    0.61
  13  -5  -3    0.68    0.68
  13  -5  -3    2.18    0.98
  13  -5  -2    3.30    1.23
  13  -5  -2    1.88    0.88
  13  -5  -2    2.48    1.06
  13   5  -2    2.23    1.11
  13  -5  -2    2.72    1.12
  13  -5  -2    1.60    0.95
  13  -5  -1   55.62    4.44
  13  -5  -1   58.83    4.85
  13   5  -1   55.57    4.92
  13  -5  -1   55.68    4.64
  13  -5  -1   53.02    4.48
  13  -5   0   55.04    4.74
  13   5   0   55.79    4.98
  13  -5   0   53.74    4.35
  13  -5   0   55.70    4.32
  13  -5   0   50.14    4.44
  13  -5   0   45.73    4.26
  13  -5   1  180.73    9.18
  13  -5   1  179.49    8.65
  13  -5   1  177.11    8.35
  13   5   1  167.51    9.13
  13  -5   1  187.18    9.15
  13  -5   1  177.43    8.90
  13  -5   2   21.75    3.05
  13   5   2   23.10    3.23
  13  -5   2   18.97    2.56
  13  -5   2   29.16    3.25
  13   5   2   22.68    3.22
  13  -5   2   19.50    2.86
  13  -5   2   18.85    2.77
  13  -5   3  187.40    9.10
  13   5   3  202.80   10.09
  13  -5   3  201.50    9.64
  13   5   3  206.29   10.32
  13  -5   3  200.29    9.79
  13  -5   3  188.16    9.67
  13  -5   4   30.13    3.62
  13  -5   4   25.27    3.16
  13   5   4   28.06    3.62
  13  -5   4   22.37    3.05
  13   5   4   25.04    3.60
  13  -5   4   25.91    3.30
  13  -5   4   25.28    3.34
  13   5   5  295.21   13.01
  13  -5   5  290.00   12.53
  13  -5   5  329.03   12.92
  13  -5   5  277.86   12.04
  13   5   5  292.12   12.88
  13  -5   5  286.36   12.78
  13   5   6    5.79    1.80
  13  -5   6    8.87    2.02
  13  -5   6   11.33    2.27
  13   5   7  235.86   11.34
  13  -5   7  250.36   11.34
  13  -5   7  247.53   11.61
  13  -5   8    4.70    1.78
  13  -5   8    5.15    1.76
  13  -5   9  173.21    9.70
  13  -5  10   13.48    2.64
  13  -5  11   61.11    5.39
  13  -5  11   58.74    5.30
  13  -5  12    0.39    0.86
  13  -5  12   -0.38    0.84
  13  -5  13   26.44    3.21
  13  -5  13   21.83    2.89
  13   5  13   26.53    3.08
  13  -5  14    2.88    1.14
  13  -5  14    2.98    1.04
  13   5  14    0.26    0.69
  13  -5  15   10.05    1.62
  13  -5  15    7.24    1.37
  13   5  15    8.59    1.45
  13  -7 -14    8.35    1.40
 -13  -7  13    0.23    0.81
  13  -7 -13    0.99    0.74
 -13  -7  12   31.01    3.23
  13  -7 -12   35.64    3.46
 -13  -7  11    0.33    1.14
  13  -7 -11    0.33    0.88
 -13  -7  10  127.67    7.50
  13  -7 -10  119.65    7.30
 -13  -7   9    2.72    1.49
  13  -7  -9    2.75    1.29
 -13  -7   8  219.83   10.75
  13  -7  -8  211.21   10.56
  13  -7  -7    0.42    1.02
 -13  -7   7    0.41    1.07
 -13   7   7   -0.39    0.95
  13  -7  -6  270.49   12.37
 -13  -7   6  260.83   12.01
 -13   7   6  271.41   12.13
  13  -7  -5   20.20    3.20
 -13   7   5   22.58    3.36
  13  -7  -4  274.50   12.61
  13  -7  -3   14.08    2.61
  13  -7  -3   19.74    3.09
  13  -7  -2   41.08    4.27
  13  -7  -2   35.99    4.21
  13   7  -2   36.70    4.41
  13  -7  -1    1.72    1.28
  13   7  -1    0.48    0.95
  13  -7   0   39.38    4.29
  13  -7   0   37.79    4.33
  13   7   0   44.27    4.88
 -13   7  -1    6.71    1.92
  13   7   1    5.30    1.79
  13  -7   1    4.69    1.70
  13  -7   1    4.87    1.71
  13   7   2  113.15    8.07
  13  -7   2  119.10    7.65
  13  -7   2  135.69    8.19
  13   7   3   36.93    4.47
  13   7   3   42.08    4.78
  13  -7   3   41.70    4.43
  13  -7   3   43.43    4.54
  13  -7   4   64.97    5.47
  13   7   4   49.09    5.07
  13   7   4   58.44    5.68
  13  -7   5   29.50    3.72
  13   7   5   29.40    3.96
  13   7   5   35.24    4.36
  13  -7   6    1.95    1.16
  13   7   6    0.85    0.84
  13   7   6    0.94    1.14
  13  -7   7   -0.38    0.84
  13   7   7    1.81    1.27
  13  -7   8   13.01    2.41
  13   7   8   12.38    2.56
  13  -7   9    6.05    1.66
  13  -7  10   16.50    2.50
  13  -7  11    1.39    0.83
  13  -7  11    1.77    0.92
  13  -7  12    7.76    1.54
  13  -7  12    8.30    1.54
  13  -7  13    0.19    0.50
 -13  -9  11   13.28    1.61
  13  -9 -11   16.46    1.83
 -13  -9  10    1.02    0.70
  13  -9 -10    1.72    0.77
 -13  -9   9    9.72    1.71
  13  -9  -9    9.74    1.73
 -13  -9   8    1.05    0.90
  13  -9  -8    0.56    0.62
 -13  -9   7    7.01    1.60
  13  -9  -7    4.27    1.39
 -13  -9   6    0.29    0.81
  13  -9  -6   -0.32    0.97
  13  -9  -5   -0.34    0.68
  13  -9  -4    1.06    0.93
  13   9  -4    1.14    1.07
  13  -9  -3    7.55    1.86
  13   9  -3    6.82    1.87
  13  -9  -2    2.17    1.24
  13   9  -2    3.32    1.43
 -13   9   1   21.28    2.84
  13  -9  -1   16.16    2.63
  13   9  -1   21.13    3.25
 -13   9   0    3.11    1.37
  13  -9   0    3.90    1.41
  13   9   0    2.96    1.39
  13  -9   1   64.38    5.05
  13   9   1   56.32    5.20
 -13   9  -2    7.30    1.83
  13   9   2    2.42    1.20
 -13   9  -3   84.96    5.86
  13   9   3   79.97    5.99
 -13   9  -4    3.99    1.44
  13   9   4    2.48    1.27
 -13   9  -5   99.57    6.12
  13   9   5   98.35    6.16
 -13   9  -6    2.65    1.34
 -13   9  -7   53.75    4.16
 -13   9  -8    4.45    1.21
 -13   9  -9   27.16    2.50
 -14   0  19    0.15    0.48
  14   0 -19    0.16    0.49
 -14   0  18   23.42    2.48
  14   0 -18   24.30    2.61
 -14   0  17   -0.30    0.85
  14   0 -17    0.31    0.76
 -14   0  16   92.98    6.32
  14   0 -16   96.21    6.57
 -14   0  15   -0.40    1.13
  14   0 -15    0.84    1.18
 -14   0  14   93.13    6.87
  14   0 -14   99.46    7.24
 -14   0  13   -1.76    1.38
  14   0 -13   -0.47    1.40
  14   0 -12  427.76   17.29
  14   0 -11   -0.45    1.01
  14   0 -11   -0.43    1.05
 -14   0  11   -0.48    1.44
  14   0 -10  236.25   11.45
  14   0 -10  222.78   10.95
  14   0  -9   -0.41    0.90
  14   0  -9   -0.38    0.53
  14   0  -8  148.71    8.32
  14   0  -8  156.22    8.25
  14   0  -7    0.35    0.69
  14   0  -7    0.32    0.72
  14   0  -6  336.91   12.38
  14   0  -6  344.77   12.79
  14   0  -5    0.80    0.65
  14   0  -5    1.40    0.73
  14   0  -4   98.52    5.61
  14   0  -4   99.91    5.60
  14   0  -3    0.50    0.50
  14   0  -2  446.19   14.12
  14   0  -2  420.73   14.11
  14   0  -1   -0.23    0.55
  14   0  -1    2.44    0.90
  14   0   0   85.93    4.86
  14   0   0   85.36    4.93
  14   0   1    0.22    0.44
  14   0   1    0.71    0.67
  14   0   2   12.77    1.82
  14   0   2   13.47    1.96
  14   0   3   -0.26    0.57
  14   0   4  452.05   14.88
  14   0   5    0.57    0.79
  14   0   5   -0.29    0.58
  14   0   5    0.29    0.58
  14   0   6  151.69    8.01
  14   0   6  151.85    7.68
  14   0   6  138.88    7.53
  14   0   6  151.15    7.78
  14   0   6  147.64    7.75
  14   0   7    0.36    0.87
  14   0   7    0.34    0.67
  14   0   7    0.33    0.66
  14   0   7   -0.34    0.84
  14   0   8  117.55    7.13
  14   0   8  111.24    7.11
  14   0   8  116.20    7.08
  14   0   8  102.98    6.79
  14   0   8  129.52    7.43
  14   0   9    0.38    1.14
  14   0   9   -0.39    0.76
  14   0   9   -0.39    0.67
  14   0   9   -0.40    0.79
  14   0  10   75.97    6.14
  14   0  10   94.73    6.62
  14   0  10   99.17    6.92
  14   0  10   97.96    6.72
  14   0  11    0.41    1.22
  14   0  11   -0.41    0.82
  14   0  11    0.43    1.05
  14   0  12  136.85    8.25
  14   0  12  129.60    7.97
  14   0  12  125.42    8.04
  14   0  13   -0.42    1.17
  14   0  13   -0.39    0.94
  14   0  13    0.79    1.11
  14   0  14   78.95    5.92
  14   0  14   75.28    5.56
  14   0  15   -0.34    0.82
  14   0  16   22.78    2.70
  14   0  17   -0.20    0.57
 -14   2  18    0.84    0.75
 -14   2  18   -0.37    0.63
 -14  -2  18    0.18    0.60
  14   2 -18    0.20    0.57
  14   2 -17   32.60    3.24
  14  -2 -17   28.30    2.90
 -14   2  17   28.76    3.07
  14   2 -16    3.72    1.38
  14  -2 -16    2.25    1.24
 -14   2  16    4.44    1.55
  14   2 -15   16.43    2.74
  14  -2 -15   17.89    2.77
 -14  -2  15   16.11    2.67
 -14   2  15   18.03    2.91
 -14  -2  15   18.38    2.85
  14  -2 -14    1.23    1.07
  14   2 -14    0.43    1.20
 -14  -2  14    0.39    1.11
 -14  -2  14    1.59    1.25
  14   2 -13   10.37    2.38
  14  -2 -13    9.01    2.18
 -14  -2  13   11.39    2.55
  14   2 -12   28.74    3.95
  14  -2 -12   23.00    3.50
  14   2 -11    0.42    0.93
 -14  -2  11   -0.47    1.54
  14   2 -11    0.45    0.89
  14  -2 -11    0.43    0.85
 -14  -2  11    0.43    1.43
  14   2 -11    0.40    0.56
  14   2 -10   27.62    3.49
  14   2 -10   34.06    4.02
  14  -2 -10   22.91    3.26
 -14   2  10   32.45    4.15
  14  -2 -10   26.29    3.40
  14   2 -10   26.48    3.48
 -14  -2  10   31.74    4.07
 -14   2  10   34.18    4.01
 -14  -2  10   28.32    3.87
  14   2  -9    8.14    1.92
  14   2  -9    7.75    1.95
  14  -2  -9   12.39    2.37
  14   2  -9    6.78    1.72
  14  -2  -9    8.34    1.91
 -14   2   9    9.02    2.12
 -14  -2   9    8.49    2.31
  14  -2  -8    4.38    1.50
  14   2  -8    3.15    1.39
  14   2  -8    1.74    1.04
 -14   2   8    4.93    1.56
  14   2  -8    3.82    1.52
  14   2  -7  298.74   12.29
  14   2  -7  312.28   12.06
  14   2  -7  270.75   11.51
  14  -2  -7  284.93   11.55
 -14   2   7  305.39   12.07
  14  -2  -7  277.26   11.84
  14   2  -6    5.97    1.55
  14   2  -6    8.13    1.63
  14   2  -6    7.85    1.70
  14  -2  -6    7.19    1.66
 -14   2   6    7.05    1.65
  14   2  -6    7.02    1.58
  14  -2  -6   12.64    2.09
  14  -2  -5  574.45   17.14
  14  -2  -5  489.29   17.26
  14   2  -5  596.97   17.75
  14   2  -5  506.89   17.05
  14  -2  -5  523.89   17.01
  14  -2  -4    5.84    1.45
  14  -2  -4    3.34    1.28
  14   2  -4    8.26    1.56
  14   2  -4    4.74    1.26
  14  -2  -4    6.85    1.47
  14  -2  -3  803.55   22.48
  14  -2  -3  746.91   22.52
  14   2  -3  767.50   22.01
  14  -2  -2   70.00    4.58
  14  -2  -2   70.55    4.72
  14  -2  -1  873.94   24.82
  14  -2  -1  885.56   24.85
  14   2  -1  855.65   24.37
  14  -2  -1  899.89   24.47
  14  -2   0   31.18    2.99
  14  -2   0   31.45    3.01
  14  -2   0   30.34    2.70
  14   2   0   28.26    2.76
  14  -2   0   26.03    2.62
  14  -2   1  893.53   25.64
  14  -2   1  917.80   24.90
  14   2   1  939.27   25.55
  14  -2   1  923.71   25.42
  14  -2   2   25.95    2.54
  14   2   2   27.50    2.76
  14  -2   2   24.86    2.65
  14  -2   2   27.45    2.81
  14  -2   2   24.86    2.70
  14  -2   3  426.93   14.49
  14  -2   3  439.20   14.68
  14   2   4   36.15    3.62
  14  -2   4   34.79    3.47
  14  -2   4   36.99    3.64
  14   2   4   40.99    3.67
  14  -2   4   34.61    3.40
  14  -2   5  541.44   17.64
  14   2   5  538.88   18.46
  14  -2   5  575.70   18.60
  14  -2   5  558.06   18.57
  14   2   5  554.77   17.93
  14   2   5  586.91   18.49
  14  -2   5  549.46   17.88
  14  -2   5  555.68   18.08
  14  -2   5  550.98   17.85
  14  -2   6    0.65    0.85
  14  -2   6    1.87    1.03
  14  -2   6    1.43    1.01
  14  -2   6    1.40    0.85
  14   2   6    0.35    0.78
  14   2   6   -0.31    0.69
  14   2   6    1.69    1.00
  14   2   6    0.64    0.71
  14  -2   6   -0.30    0.60
  14  -2   6   -0.31    0.76
  14  -2   6    0.33    0.66
  14  -2   7  301.80   12.33
  14   2   7  316.33   12.59
  14  -2   7  307.61   12.60
  14  -2   7  325.96   12.70
  14  -2   7  302.25   12.86
  14  -2   7  325.75   13.37
  14   2   7  332.29   13.28
  14   2   7  305.01   12.36
  14  -2   7  301.50   12.25
  14   2   7  313.88   12.97
  14   2   7  324.38   12.78
  14  -2   7  318.29   12.73
  14  -2   7  323.20   13.02
  14  -2   8   10.19    2.04
  14  -2   8    7.60    1.88
  14  -2   8    9.38    2.19
  14  -2   8    7.79    1.90
  14   2   8    5.49    1.66
  14   2   8    7.58    1.87
  14  -2   8    9.54    2.02
  14   2   8   11.83    2.30
  14  -2   8    9.42    2.07
  14  -2   8    8.57    2.05
  14   2   8   11.45    2.28
  14   2   8    9.30    2.08
  14  -2   8    7.45    1.87
  14  -2   9    7.69    2.04
  14  -2   9    6.86    1.84
  14   2   9    9.58    2.19
  14   2   9    6.54    1.71
  14  -2   9   11.30    2.25
  14   2   9    9.80    2.17
  14  -2   9    9.60    2.09
  14  -2   9    4.18    1.50
  14   2   9    9.38    2.06
  14  -2   9   10.84    2.20
  14   2   9    7.90    2.09
  14  -2  10    6.59    2.04
  14   2  10    5.46    1.98
  14  -2  10   10.09    2.31
  14   2  10    6.08    1.78
  14   2  10    9.82    2.19
  14  -2  10    7.60    2.07
  14  -2  11    3.53    1.51
  14   2  11    2.37    1.57
  14  -2  11    3.51    1.44
  14   2  11    5.75    1.86
  14   2  11    2.91    1.37
  14  -2  11    4.89    1.62
  14  -2  12    6.55    1.95
  14   2  12    0.78    1.16
  14   2  12    4.35    1.67
  14   2  12    2.46    1.41
  14  -2  12    4.81    1.78
  14  -2  12    5.49    1.73
  14   2  13   -0.41    1.08
  14   2  13   -0.39    0.94
  14  -2  13    0.38    0.75
  14  -2  13    0.78    0.86
  14   2  14    1.75    1.15
  14  -2  14    2.40    1.18
  14   2  14    3.34    1.52
  14  -2  15   -0.58    0.76
  14   2  15   -0.59    0.72
  14   2  15    0.63    0.77
  14   2  16    0.23    0.61
  14  -2  16    1.15    0.79
  14   2  16   -0.25    0.56
  14   2  17    4.06    0.98
 -14  -4  17    7.17    1.33
 -14  -4  16   43.53    3.67
 -14   4  16   46.08    3.75
 -14   4  15    4.18    1.43
 -14  -4  15    3.81    1.41
 -14  -4  14   62.69    5.18
 -14  -4  13    3.67    1.76
 -14  -4  12  157.45    9.26
 -14  -4  11    0.44    1.59
 -14   4  10  271.91   12.40
 -14  -4  10  260.45   12.50
 -14   4   9   20.95    3.34
 -14  -4   9   16.17    3.04
  14   4  -9   24.80    3.36
 -14   4   8  226.53   11.05
 -14  -4   8  229.62   11.41
  14   4  -8  261.66   11.65
 -14   4   7    9.92    2.15
 -14  -4   7    7.25    2.16
  14   4  -7    7.62    1.86
 -14   4   6  114.81    7.15
  14  -4  -6  103.73    6.88
  14  -4  -5   28.05    3.33
  14  -4  -4   77.41    5.15
  14  -4  -4   71.07    5.26
  14  -4  -3   12.09    2.08
  14  -4  -3   10.59    1.89
  14  -4  -3   11.09    2.11
  14  -4  -2   27.92    3.20
  14  -4  -2   26.00    2.99
  14  -4  -2   28.23    3.12
  14  -4  -2   28.21    3.07
  14  -4  -1   72.75    5.28
  14  -4  -1   80.39    5.20
  14  -4  -1   67.12    4.98
  14  -4  -1   83.63    5.49
  14  -4   0   32.46    3.53
  14   4   0   37.51    3.83
  14  -4   0   40.33    3.59
  14  -4   0   35.02    3.48
  14  -4   0   38.22    3.72
  14  -4   1   98.48    6.33
  14   4   1  101.54    6.53
  14  -4   1  102.08    5.96
  14  -4   1   98.76    6.15
  14  -4   1   86.71    5.87
  14  -4   2   17.30    2.62
  14  -4   2   17.48    2.42
  14   4   2   17.20    2.72
  14  -4   2   17.69    2.57
  14  -4   2   14.38    2.35
  14  -4   2   15.78    2.39
  14  -4   3   72.09    5.47
  14  -4   3   67.75    5.03
  14  -4   3   64.67    4.92
  14  -4   3   52.81    4.58
  14   4   3   66.83    5.40
  14  -4   3   68.05    5.11
  14  -4   3   72.35    5.37
  14   4   4   42.43    4.27
  14  -4   4   47.35    4.19
  14  -4   4   39.21    3.93
  14  -4   4   38.16    3.91
  14  -4   4   38.05    3.92
  14  -4   4   36.74    3.92
  14  -4   5   11.86    2.25
  14  -4   5   12.88    2.42
  14   4   5    9.89    2.16
  14  -4   5   11.78    2.28
  14  -4   5    6.98    1.78
  14  -4   6  104.01    7.00
  14  -4   6  106.93    7.03
  14   4   6  111.55    7.23
  14  -4   6   87.97    6.21
  14  -4   6  104.40    6.85
  14   4   7   16.69    2.80
  14  -4   7   17.84    2.87
  14  -4   7   16.73    2.90
  14  -4   7   20.58    3.20
  14  -4   7   18.48    2.91
  14  -4   8   78.88    5.92
  14   4   8   66.56    5.65
  14   4   8   68.28    5.60
  14  -4   8   83.97    6.38
  14  -4   8   76.13    6.16
  14   4   9   26.77    3.58
  14  -4   9   30.97    3.99
  14  -4   9   35.83    4.31
  14   4  10  167.03    9.31
  14  -4  10  171.24    9.68
  14  -4  10  165.87    9.48
  14   4  11    0.41    1.00
  14  -4  11    0.44    1.06
  14  -4  11   -0.42    1.02
  14   4  12   39.37    4.25
  14  -4  12   43.94    4.43
  14  -4  12   54.71    5.08
  14   4  13    0.35    0.93
  14  -4  13   -0.37    0.81
  14  -4  13    1.02    0.83
  14   4  14   29.67    3.25
  14  -4  14   23.45    2.91
  14   4  15    0.25    0.55
  14  -4  15   -0.24    0.59
  14   4  16   13.32    1.69
 -14  -6  15    4.28    1.09
 -14  -6  14   12.25    1.98
 -14  -6  13    4.16    1.30
 -14  -6  13    6.31    1.61
 -14  -6  12   18.61    2.75
 -14  -6  12   23.99    3.11
  14  -6 -12   20.23    2.74
 -14  -6  11    2.20    1.31
 -14  -6  11    1.46    1.02
  14  -6 -11    1.07    0.94
  14  -6 -10   34.60    3.92
 -14   6  10   37.68    4.12
  14  -6  -9   22.54    3.26
 -14   6   9   26.08    3.49
  14  -6  -8   79.88    6.13
 -14   6   8   81.58    6.23
  14  -6  -7   25.15    3.44
 -14   6   7   37.15    4.19
  14  -6  -6  110.55    7.43
 -14   6   6  106.26    7.23
  14  -6  -5  196.87   10.22
 -14   6   4  109.60    7.77
  14  -6  -4   96.32    6.91
  14  -6  -4  101.96    6.64
  14  -6  -4  101.39    6.93
  14  -6  -3  425.49   16.57
  14  -6  -3  427.09   16.43
  14  -6  -3  432.53   15.91
  14  -6  -2    7.54    1.87
  14  -6  -2    8.36    1.84
  14  -6  -2    5.12    1.55
  14  -6  -2    5.81    1.75
  14   6  -2    7.89    2.04
  14  -6  -2    6.86    1.80
  14  -6  -2    4.79    1.47
  14  -6  -1  124.19    7.40
  14  -6  -1  133.30    7.55
  14  -6  -1  122.58    7.78
  14   6  -1  130.62    8.23
  14  -6  -1  113.08    7.43
  14  -6  -1  118.96    7.41
  14  -6   0    2.49    1.12
  14  -6   0    1.48    1.10
  14  -6   0    0.42    1.02
  14   6   0    2.26    1.35
  14  -6   0    2.05    1.15
  14  -6   0    3.91    1.55
  14  -6   1  245.74   11.49
  14   6   1  233.65   11.67
  14  -6   1  213.96   10.24
  14  -6   1  242.66   10.93
  14  -6   1  225.00   11.08
  14  -6   1  237.20   11.15
  14  -6   2    2.53    1.39
  14  -6   2    1.43    1.01
  14   6   2    0.92    1.12
  14  -6   2    0.42    0.83
  14  -6   2    2.40    1.32
  14   6   3  388.54   15.93
  14  -6   3  392.69   15.75
  14   6   3  356.53   15.58
  14  -6   3  392.47   15.66
  14  -6   3  382.61   15.22
  14   6   4    0.91    1.28
  14  -6   4    4.44    1.65
  14  -6   4    3.33    1.37
  14   6   4    3.21    1.64
  14   6   5  225.28   11.39
  14  -6   5  236.39   11.06
  14  -6   5  219.06   10.77
  14  -6   5  220.36   10.49
  14   6   5  223.31   11.40
  14   6   6    4.83    1.69
  14  -6   6    6.54    1.82
  14  -6   6    6.09    1.73
  14   6   6    8.19    2.26
  14   6   7   33.62    4.01
  14  -6   7   36.98    4.18
  14  -6   7   37.34    4.04
  14  -6   8   18.20    2.91
  14  -6   8   19.06    3.08
  14  -6   9    3.88    1.44
  14  -6   9    4.43    1.65
  14  -6  10    9.62    2.09
  14  -6  10   11.42    2.28
  14  -6  11    2.38    1.17
  14  -6  11    4.16    1.38
  14  -6  12    7.80    1.72
  14  -6  12    5.74    1.47
  14  -6  13    0.50    0.66
  14  -6  13   -0.25    0.49
  14  -6  14    3.67    0.96
  14  -6  14    4.30    1.02
 -14  -8  12   27.87    2.54
  14  -8 -12   34.84    2.82
 -14  -8  11   -0.24    0.67
  14  -8 -11    0.73    0.73
 -14  -8  10   34.45    3.33
  14  -8 -10   39.15    3.58
 -14  -8   9    0.62    0.92
  14  -8  -9    1.27    0.89
 -14  -8   8   46.25    4.22
  14  -8  -8   50.86    4.50
 -14  -8   7    7.66    1.93
  14  -8  -7    6.27    1.68
 -14  -8   6   37.27    3.93
  14  -8  -6   36.35    3.98
  14  -8  -5   31.96    3.82
 -14   8   5   30.69    3.60
  14   8  -4   11.84    2.53
  14  -8  -4   13.87    2.64
 -14   8   4   15.47    2.61
  14  -8  -3   43.53    4.53
  14   8  -3   35.90    4.33
  14  -8  -2    1.67    1.25
  14   8  -2    0.46    1.02
  14  -8  -1   29.17    3.74
  14   8  -1   24.29    3.61
  14  -8   0   12.39    2.47
  14   8   0   11.73    2.61
  14  -8   1   42.37    4.44
 -14   8  -1   36.25    3.97
  14   8   1   29.43    3.96
  14  -8   2   15.19    2.74
 -14   8  -2   17.17    2.83
  14   8   2   17.41    3.04
 -14   8  -3   57.35    4.94
  14   8   3   48.30    4.96
 -14   8  -4    3.03    1.41
  14   8   4    4.64    1.62
 -14   8  -5   32.86    3.73
  14   8   5   28.30    3.57
 -14   8  -6   11.33    2.18
  14   8   6   14.31    2.47
 -14   8  -7    9.96    2.12
 -14   8  -8   26.70    3.08
 -14   8  -9    6.16    1.49
  14  -8  10   23.69    2.41
 -14   8 -10   27.84    2.68
  14  -8  11    0.17    0.45
 -14   8 -11    0.89    0.61
  14 -10  -7    9.80    1.45
  14  10  -7    8.40    1.31
  14 -10  -6   33.89    2.76
  14  10  -6   23.35    2.31
  14 -10  -5   20.98    2.29
  14  10  -4   29.99    2.87
  14 -10  -4   29.21    2.81
  14  10  -3   34.15    3.21
  14 -10  -3   30.69    2.92
  14  10  -2    9.49    1.79
  14 -10  -2   11.17    1.76
  14  10  -1   27.01    3.00
  14  10   0    3.15    1.17
 -14  10   0    4.83    1.29
  14  10   1   21.47    2.62
 -14  10  -1   18.53    2.27
  14  10   2   -0.53    0.69
 -14  10  -2    0.68    0.72
  14  10   3   26.11    2.75
 -14  10  -3   32.13    2.89
  14  10   4    1.06    0.70
 -14  10  -4    2.07    0.89
 -14  10  -5   24.58    2.33
  15  -1 -18   20.13    2.16
  15   1 -18   17.18    2.05
 -15  -1  18   21.03    2.18
 -15   1  18   18.99    2.08
 -15   1  18   15.89    2.02
  15  -1 -17   -0.55    0.66
 -15   1  17    0.28    0.73
  15   1 -16   54.23    4.69
  15  -1 -16   56.29    4.69
 -15  -1  16   56.01    4.61
 -15   1  16   66.24    5.07
  15  -1 -15    8.57    2.06
  15   1 -15   14.38    2.64
 -15   1  15   13.18    2.53
 -15  -1  15   13.77    2.49
  15   1 -14   65.38    5.73
  15  -1 -14   60.80    5.44
 -15  -1  14   63.05    5.44
 -15   1  14   61.63    5.56
  15   1 -13   24.48    3.58
  15  -1 -13   18.93    3.26
 -15  -1  13   22.70    3.35
 -15  -1  12   40.87    4.55
  15   1 -12   48.31    5.09
  15  -1 -12   50.77    5.09
 -15  -1  12   44.22    4.65
  15   1 -11   94.89    7.11
  15  -1 -11   86.16    6.75
 -15  -1  11   85.83    6.62
  15   1 -10   20.81    3.16
  15  -1 -10   22.86    3.23
 -15  -1  10   19.83    3.27
  15  -1 -10   28.74    3.78
  15   1 -10   25.03    3.61
  15   1  -9   57.35    5.10
  15  -1  -9   63.56    5.28
  15   1  -9   59.08    5.32
  15  -1  -9   74.53    5.88
 -15   1   9   68.75    5.45
  15   1  -9   62.88    5.17
  15   1  -8   12.12    2.24
  15  -1  -8   10.14    2.16
  15   1  -8    8.81    2.15
  15   1  -8    6.67    1.73
  15  -1  -8    9.08    1.95
 -15   1   8    7.65    1.90
  15  -1  -8    9.20    1.90
  15   1  -7  263.62   11.41
  15  -1  -7  271.79   11.42
  15   1  -7  286.22   11.66
  15   1  -7  255.18   11.60
  15  -1  -7  286.61   12.00
  15  -1  -7  259.06   11.26
  15  -1  -6    2.55    1.00
  15   1  -6    3.58    1.25
  15   1  -6    3.75    1.20
  15   1  -6    4.56    1.44
  15  -1  -6    3.42    1.27
  15  -1  -6    1.95    1.02
  15  -1  -5  510.73   17.51
  15   1  -5  507.48   17.40
  15  -1  -5  532.73   17.59
  15   1  -4   -0.27    0.46
  15  -1  -4    0.81    0.71
  15  -1  -4    1.20    0.84
  15   1  -4    0.85    0.75
  15  -1  -4    0.28    0.55
  15   1  -3  414.40   14.26
  15  -1  -3  452.76   14.57
  15  -1  -3  403.75   14.47
  15  -1  -2   69.13    4.57
  15  -1  -2   61.11    4.51
  15  -1  -1  303.83   11.50
  15  -1  -1  300.09   11.14
  15   1  -1  294.63   11.08
  15  -1  -1  286.75   10.93
  15  -1   0  225.71    9.29
  15   1   0  229.33    9.30
  15  -1   0  223.18    9.19
  15  -1   1  409.53   14.00
  15   1   1  424.18   14.16
  15  -1   1  411.74   14.01
  15  -1   2  108.27    5.92
  15   1   2  102.93    5.91
  15  -1   2  117.64    6.24
  15   1   3    2.28    0.98
  15  -1   3    3.63    1.13
  15   1   4  175.63    8.79
  15  -1   4  179.62    8.79
  15  -1   4  189.11    8.87
  15  -1   4  193.56    9.02
  15   1   4  186.30    8.70
  15  -1   4  193.18    8.63
  15   1   4  189.48    8.78
  15  -1   4  192.14    8.72
  15  -1   4  194.02    8.67
  15   1   5    0.68    0.96
  15  -1   5    1.03    1.13
  15  -1   5    2.38    1.17
  15  -1   5    0.33    0.73
  15   1   5    3.18    1.18
  15  -1   5    1.26    1.04
  15  -1   5    1.84    0.96
  15   1   5    0.97    0.85
  15  -1   5    0.30    0.79
  15   1   6  305.92   12.62
  15  -1   6  334.46   12.91
  15   1   6  333.39   13.43
  15  -1   6  340.03   13.51
  15  -1   6  320.38   13.08
  15  -1   6  327.07   13.29
  15  -1   6  346.45   13.03
  15   1   6  357.99   13.46
  15  -1   6  332.53   13.09
  15   1   6  328.85   13.12
  15  -1   6  342.90   12.95
  15   1   7    5.33    1.65
  15  -1   7    3.53    1.40
  15   1   7    3.55    1.32
  15  -1   7    6.52    1.79
  15   1   7    4.99    1.50
  15  -1   7    2.12    1.05
  15  -1   7    5.07    1.57
  15   1   7    3.66    1.41
  15  -1   7    3.10    1.24
  15   1   7    4.46    1.48
  15  -1   7    4.03    1.38
  15  -1   8  190.08    9.50
  15   1   8  191.49    9.56
  15  -1   8  186.45    9.24
  15  -1   8  172.15    9.44
  15   1   8  188.54    9.68
  15   1   8  183.80    9.53
  15  -1   8  199.85    9.86
  15  -1   8  184.69    9.56
  15   1   8  180.33    9.32
  15  -1   8  173.73    9.16
  15   1   8  187.79    9.76
  15  -1   9   12.11    2.39
  15   1   9   11.81    2.54
  15  -1   9   11.40    2.45
  15   1   9    9.09    2.23
  15   1   9    9.97    2.23
  15  -1   9   14.37    2.58
  15   1   9   12.11    2.41
  15   1   9    9.89    2.29
  15  -1   9   13.43    2.53
  15  -1   9    8.60    2.09
  15   1  10   62.48    5.48
  15  -1  10   57.15    5.27
  15   1  10   69.46    5.79
  15   1  10   62.78    5.53
  15  -1  10   65.37    5.61
  15   1  10   58.99    5.39
  15  -1  10   72.85    5.84
  15   1  11   12.09    2.51
  15   1  11   13.39    2.76
  15  -1  11   13.64    2.69
  15  -1  11   13.86    2.67
  15   1  11   14.34    2.77
  15   1  12   33.78    4.03
  15  -1  12   22.10    3.37
  15   1  12   30.65    3.85
  15  -1  12   32.97    3.89
  15   1  12   27.97    3.75
  15   1  13   24.21    3.34
  15  -1  13   21.97    3.21
  15   1  13   20.38    3.01
  15   1  13   27.78    3.53
  15  -1  13   29.11    3.57
  15   1  14   10.31    2.16
  15  -1  14   10.55    2.28
  15   1  14   16.72    2.69
  15   1  15   13.52    2.14
  15  -1  15    9.24    1.86
  15   1  15    9.88    1.91
  15   1  16    0.71    0.70
  15  -1  16    3.05    1.01
  15   1  16    2.68    0.94
 -15   3  17    0.45    0.59
 -15  -3  17    1.78    0.83
 -15  -3  16   63.97    4.51
 -15   3  16   63.11    4.64
 -15   3  15    1.74    1.04
 -15  -3  15    1.30    1.12
 -15  -3  14   79.84    5.95
 -15  -3  13   15.34    2.84
 -15  -3  12   43.37    4.78
 -15  -3  11   37.18    4.52
 -15   3  10   15.07    2.90
 -15  -3  10   15.66    3.09
  15  -3  -9   25.83    3.53
 -15   3   9   23.15    3.29
 -15  -3   9   24.03    3.61
  15   3  -9   23.32    3.26
  15  -3  -8   28.61    3.60
 -15   3   8   23.75    3.30
 -15  -3   8   29.02    3.91
  15   3  -8   22.66    3.17
 -15   3   7   38.92    4.08
  15  -3  -7   48.36    4.55
  15   3  -7   36.71    3.89
 -15   3   6    5.29    1.61
  15  -3  -6    8.50    1.98
  15   3  -6    7.86    1.80
 -15   3   5  189.74    9.18
  15  -3  -5  192.04    8.74
  15  -3  -5  180.35    9.11
  15   3  -5  191.39    8.92
  15  -3  -4   48.50    4.08
  15  -3  -4   45.87    4.18
  15  -3  -3  298.39   11.46
  15  -3  -3  266.04   11.31
  15  -3  -2  100.15    6.06
  15  -3  -2  100.15    6.10
  15  -3  -1   16.24    2.22
  15  -3  -1   13.38    2.18
  15  -3  -1   16.66    2.37
  15   3  -1   15.18    2.30
  15  -3   0   93.28    5.51
  15   3   0   92.86    5.63
  15  -3   0   90.29    5.54
  15  -3   0   90.89    5.67
  15  -3   0   90.29    5.76
  15  -3   0   97.91    5.81
  15   3   1   36.94    3.70
  15  -3   1   37.23    3.36
  15  -3   1   38.52    3.55
  15  -3   1   34.03    3.47
  15  -3   1   31.44    3.30
  15  -3   2  278.76   11.78
  15  -3   2  301.86   11.72
  15  -3   2  308.05   11.48
  15   3   2  282.63   11.98
  15  -3   2  279.73   11.63
  15  -3   2  316.37   12.08
  15  -3   2  327.17   12.23
  15  -3   2  279.82   11.54
  15  -3   3   18.68    2.64
  15  -3   3   12.03    2.05
  15   3   3   16.05    2.63
  15  -3   3   17.09    2.51
  15  -3   3   20.10    2.75
  15  -3   3   22.09    2.88
  15  -3   3   19.95    2.74
  15   3   4  402.84   15.29
  15  -3   4  383.44   14.48
  15  -3   4  388.01   14.45
  15  -3   4  405.06   15.01
  15  -3   4  415.97   15.23
  15   3   5    1.53    1.01
  15  -3   5    0.35    0.78
  15  -3   5    1.02    0.96
  15   3   5    1.71    1.02
  15  -3   5    1.12    0.98
  15  -3   5    1.12    0.91
  15  -3   6  165.55    9.09
  15  -3   6  178.31    9.38
  15   3   6  181.99    9.43
  15  -3   6  172.76    8.95
  15  -3   6  178.85    8.94
  15   3   6  156.32    8.58
  15  -3   6  154.49    8.64
  15  -3   7    0.84    0.93
  15  -3   7    0.41    0.92
  15   3   7    0.41    0.99
  15  -3   7    1.16    0.94
  15  -3   7    0.74    0.98
  15   3   7    3.12    1.45
  15  -3   7   -0.40    0.56
  15  -3   8   76.20    6.17
  15  -3   8   93.87    6.92
  15   3   8   88.02    6.45
  15  -3   8   94.53    6.51
  15   3   8   85.19    6.36
  15  -3   8   89.81    6.57
  15  -3   9    8.30    2.04
  15   3   9    4.09    1.52
  15   3   9    7.69    1.99
  15  -3   9    5.85    1.90
  15  -3   9    6.52    1.89
  15   3  10   77.67    6.24
  15  -3  10   75.37    6.12
  15  -3  10   79.46    6.44
  15   3  11   31.29    3.92
  15  -3  11   26.34    3.67
  15  -3  11   23.94    3.38
  15   3  12   28.99    3.69
  15  -3  12   34.11    3.84
  15  -3  12   29.99    3.78
  15   3  13    6.34    1.70
  15  -3  13    6.96    1.79
  15   3  14   11.66    2.17
  15  -3  14   12.61    2.13
  15   3  15    2.11    0.87
  15   3  16    6.09    1.22
 -15  -5  16    3.05    0.98
 -15   5  15    8.71    1.62
 -15  -5  15   11.97    1.94
 -15  -5  14    8.17    1.88
 -15  -5  13   23.36    3.14
 -15  -5  13   25.41    3.02
 -15  -5  12    5.78    1.99
 -15  -5  11   49.74    4.92
 -15   5  10    2.06    1.53
 -15  -5  10    2.13    1.63
 -15   5   9  190.23   10.05
 -15  -5   9  189.31   10.16
 -15   5   8    8.40    2.29
 -15  -5   8    8.10    2.29
  15  -5  -7  407.29   15.76
 -15   5   7  401.60   15.92
  15  -5  -6   20.66    3.09
  15  -5  -6   19.37    2.95
 -15   5   6   24.89    3.44
 -15   5   5  247.62   11.97
  15  -5  -5  241.72   11.36
  15  -5  -4   36.40    4.06
  15  -5  -3  388.38   15.00
  15  -5  -3  376.39   14.34
  15  -5  -3  362.48   14.22
  15  -5  -2    8.58    2.05
  15  -5  -2    7.02    1.75
  15  -5  -2    4.48    1.44
  15  -5  -2    5.39    1.64
  15  -5  -1  394.18   15.39
  15   5  -1  405.54   15.71
  15  -5  -1  411.19   14.95
  15  -5  -1  381.07   15.03
  15  -5  -1  388.56   14.97
  15  -5   0   17.07    2.81
  15   5   0   16.26    2.74
  15  -5   0   18.62    2.73
  15  -5   0   18.37    2.84
  15  -5   0   18.40    2.79
  15  -5   1  120.83    7.58
  15  -5   1  113.33    6.92
  15   5   1  111.54    7.54
  15  -5   1  112.28    7.25
  15  -5   1  128.64    7.69
  15  -5   2   62.81    5.39
  15  -5   2   54.70    4.67
  15  -5   2   52.39    4.65
  15   5   2   63.61    5.52
  15  -5   2   55.46    5.08
  15  -5   2   49.78    4.75
  15  -5   3  168.36    8.74
  15  -5   3  162.04    9.18
  15   5   3  166.03    9.44
  15  -5   3  154.69    8.87
  15  -5   3  159.01    8.85
  15  -5   3  164.35    8.73
  15   5   4   55.73    5.29
  15  -5   4   47.94    4.74
  15  -5   4   52.18    4.79
  15  -5   4   43.35    4.56
  15  -5   4   50.56    4.63
  15  -5   4   54.56    4.81
  15   5   5   85.86    6.62
  15  -5   5   87.25    6.45
  15  -5   5  103.36    6.81
  15  -5   5   98.83    6.74
  15   5   6   48.88    5.07
  15  -5   6   53.69    5.06
  15  -5   6   58.32    5.20
  15  -5   6   56.77    5.06
  15   5   7    5.61    1.87
  15  -5   7    4.21    1.62
  15  -5   7    3.47    1.43
  15  -5   7    1.19    1.18
  15   5   8    6.63    1.89
  15  -5   8    8.98    2.17
  15  -5   8    4.79    1.89
  15  -5   8    6.35    1.85
  15  -5   9   29.58    3.82
  15  -5   9   32.67    4.01
  15  -5  10   12.69    2.58
  15  -5  10   11.46    2.42
  15  -5  11   21.77    3.13
  15  -5  11   18.87    2.86
  15  -5  12    7.18    1.84
  15  -5  12    9.99    1.96
  15  -5  13   12.81    2.14
  15  -5  13   12.50    2.05
  15  -5  14    1.85    0.95
  15  -5  14    2.77    0.92
 -15  -7  13    0.40    0.62
 -15  -7  12   35.91    3.26
  15  -7 -12   36.85    3.27
 -15  -7  11    4.44    1.44
  15  -7 -11    0.87    0.81
  15  -7 -10   14.77    2.38
 -15  -7  10   19.96    2.83
 -15   7  10   22.47    2.88
  15  -7  -9    6.47    1.71
 -15  -7   9    5.77    1.68
 -15   7   9    4.47    1.53
  15  -7  -8    3.07    1.27
 -15  -7   8    4.93    1.68
 -15   7   8    2.95    1.27
  15  -7  -7    5.64    1.84
 -15  -7   7    7.01    1.98
 -15   7   7    8.89    2.07
  15  -7  -6    1.66    1.24
 -15   7   6    5.98    1.81
  15  -7  -5   28.05    3.65
 -15   7   5   23.23    3.33
  15  -7  -4   11.23    2.40
  15  -7  -3   37.09    4.30
  15   7  -3   39.48    4.53
  15  -7  -2   48.64    4.94
  15   7  -2   47.79    5.03
  15  -7  -1    1.76    1.31
  15   7  -1    3.32    1.41
  15  -7   0   51.27    5.02
  15   7   0   48.86    5.26
  15  -7   1    5.66    1.79
  15   7   1    7.70    2.14
  15  -7   2  110.19    7.51
  15   7   2   99.88    7.44
  15   7   3    1.88    1.14
  15   7   4   68.41    5.94
  15   7   5    0.44    0.97
  15   7   6   84.05    6.32
  15  -7   7   -0.70    0.85
  15   7   7    0.38    0.83
  15  -7   8   57.64    4.74
  15  -7   9    6.28    1.59
  15  -7  10   49.19    4.02
  15  -7  11    4.13    1.18
  15  -7  12   20.97    2.19
  15  -7  12   19.06    2.01
 -15  -9  10    2.72    0.83
  15  -9 -10    2.37    0.79
  15   9  -9   44.87    3.21
 -15  -9   9   49.32    3.34
  15  -9  -9   53.77    3.61
  15   9  -8    1.35    0.77
  15  -9  -8    2.14    0.92
 -15  -9   8    1.73    0.88
  15  -9  -7   78.20    4.93
 -15  -9   7   63.82    4.29
  15  -9  -6    3.17    1.15
  15  -9  -5  100.17    6.10
  15  -9  -4   10.49    2.01
  15   9  -4   12.54    2.20
  15   9  -3  112.11    6.97
  15  -9  -3  131.95    7.24
 -15   9   3  128.71    6.90
  15   9  -2    6.91    1.85
  15  -9  -2    6.92    1.74
 -15   9   2    8.59    1.83
  15  -9  -1   93.29    6.03
  15   9  -1   88.70    6.23
  15  -9   0    0.33    0.79
  15   9   0   -0.37    0.83
  15   9   1   21.74    3.10
 -15   9  -1   24.17    2.91
  15   9   2    0.36    0.61
 -15   9  -2    0.88    0.83
  15   9   3   26.31    3.22
 -15   9  -3   23.11    2.80
  15   9   4    4.34    1.38
 -15   9  -4    4.18    1.33
  15   9   5    6.11    1.54
 -15   9  -5   12.63    1.98
 -15   9  -6    0.48    0.79
 -15   9  -7    0.21    0.56
 -15   9  -8   -0.18    0.51
 -16   0  18   23.61    2.27
  16   0 -18   24.05    2.34
  16   0 -17    0.26    0.64
 -16   0  17   -0.25    0.62
  16   0 -16   35.45    3.67
 -16   0  16   35.20    3.64
  16   0 -15    0.38    1.01
 -16   0  15   -0.36    0.89
  16   0 -14   13.68    2.67
 -16   0  14   12.85    2.51
  16   0 -13    0.46    1.01
 -16   0  13    0.85    1.11
  16   0 -12    8.42    2.28
  16   0 -11    0.47    1.04
  16   0 -10   19.13    3.23
  16   0 -10   24.71    3.44
  16   0  -9   -0.44    0.75
  16   0  -9   -0.41    0.70
  16   0  -8   24.10    3.38
  16   0  -8   19.06    2.87
  16   0  -7   -0.39    0.78
  16   0  -7   -0.37    0.63
  16   0  -6  357.45   14.15
  16   0  -6  361.84   13.83
  16   0  -5    0.32    0.56
  16   0  -5    0.35    0.60
  16   0  -5    0.86    0.70
  16   0  -4  358.93   13.57
  16   0  -4  368.02   12.93
  16   0  -3    1.93    0.91
  16   0  -3    0.61    0.85
  16   0  -2  193.41    8.88
  16   0  -1    0.28    0.48
  16   0  -1    0.29    0.64
  16   0   0  251.96   10.19
  16   0   0  256.54   10.39
  16   0   1   -0.85    1.05
  16   0   1    0.81    0.66
  16   0   1   -0.29    0.63
  16   0   1   -0.58    1.00
  16   0   2 1167.89   32.47
  16   0   2 1133.86   31.91
  16   0   2 1192.75   32.04
  16   0   2 1181.67   32.01
  16   0   2 1134.89   31.88
  16   0   3    0.32    0.90
  16   0   3   -0.31    0.68
  16   0   3    1.22    0.91
  16   0   3    0.91    0.91
  16   0   3   -0.57    0.74
  16   0   4  492.24   17.19
  16   0   4  510.83   16.95
  16   0   4  469.36   16.17
  16   0   4  499.54   16.91
  16   0   4  497.29   16.89
  16   0   5    0.36    0.80
  16   0   5   -0.34    0.89
  16   0   6  250.45   11.40
  16   0   6  244.61   11.12
  16   0   6  246.20   11.08
  16   0   6  254.38   11.09
  16   0   7    0.81    1.06
  16   0   7    0.38    0.65
  16   0   7    0.39    0.85
  16   0   7    1.51    1.06
  16   0   7    1.15    1.08
  16   0   8  156.24    8.86
  16   0   8  182.66    9.66
  16   0   8  170.13    9.09
  16   0   8  165.18    9.03
  16   0   8  166.92    9.20
  16   0   9   -0.42    0.94
  16   0   9   -0.41    0.81
  16   0   9   -0.41    1.21
  16   0  10   11.26    2.44
  16   0  10    9.57    2.16
  16   0  10    9.94    2.37
  16   0  11   -0.43    1.28
  16   0  11   -0.41    0.91
  16   0  11   -0.82    1.29
  16   0  12    0.42    0.92
  16   0  12    0.78    1.02
  16   0  12    0.39    1.04
  16   0  13   -1.15    1.27
  16   0  13   -0.35    0.86
  16   0  13   -0.36    1.09
  16   0  14   -0.34    0.75
  16   0  14   -0.31    0.68
  16   0  15   -0.56    0.92
  16   0  16    0.21    0.56
 -16   2  18    0.83    0.49
  16   2 -17   16.67    2.12
 -16   2  17   12.73    1.94
  16  -2 -16    0.83    0.78
  16   2 -16    0.29    0.71
  16   2 -15   83.04    5.82
  16  -2 -15   85.57    5.78
 -16  -2  15   77.78    5.46
 -16   2  15   77.06    5.70
  16  -2 -14   -0.38    0.75
  16   2 -14    0.40    0.88
 -16  -2  14    2.19    1.36
  16   2 -13  144.55    8.79
  16  -2 -13  168.70    9.18
 -16  -2  13  158.28    8.90
  16   2 -12    1.35    1.41
  16  -2 -12    1.71    1.47
 -16  -2  12    2.59    1.87
  16   2 -11  284.53   13.30
  16  -2 -11  312.41   13.50
 -16  -2  11  288.94   13.29
  16   2 -10    0.45    1.00
  16  -2 -10   -0.43    0.95
 -16  -2  10    2.21    1.91
 -16  -2   9  187.29   10.11
  16  -2  -9  185.64    9.76
  16   2  -9  181.88    9.84
  16   2  -9  154.96    8.97
  16   2  -9  182.55    9.55
 -16   2   9  178.49    9.52
  16  -2  -9  159.73    9.12
  16   2  -8    5.41    1.72
  16  -2  -8   10.69    2.30
  16   2  -8   13.13    2.40
  16   2  -8   10.45    2.15
  16  -2  -8   11.18    2.13
 -16   2   8    9.15    2.12
  16  -2  -8    9.17    2.10
  16  -2  -7  155.54    8.59
  16   2  -7  158.72    8.84
  16   2  -7  152.55    8.02
  16   2  -7  183.61    8.99
  16   2  -7  139.92    8.05
  16  -2  -7  168.72    8.58
 -16   2   7  155.82    8.48
  16  -2  -7  156.16    8.64
  16   2  -6   39.79    4.10
  16  -2  -6   32.55    3.66
  16   2  -6   38.34    3.69
  16   2  -6   31.97    3.53
  16   2  -6   32.75    3.55
  16  -2  -6   33.58    3.54
 -16   2   6   31.77    3.57
  16  -2  -6   34.08    3.79
  16   2  -5  371.74   13.81
  16   2  -5  332.86   13.85
  16  -2  -5  387.09   13.90
  16  -2  -5  357.60   14.07
  16   2  -5  411.53   14.26
  16   2  -4    3.06    1.17
  16  -2  -4    2.15    0.96
  16  -2  -4    2.75    1.23
  16   2  -4    4.04    1.27
  16   2  -3  240.24   10.57
  16   2  -3  256.45   10.55
  16  -2  -3  266.04   10.69
  16  -2  -3  238.14   10.58
  16   2  -2   16.98    2.41
  16  -2  -2   15.92    2.38
  16   2  -2   16.79    2.52
  16  -2  -2   21.86    2.72
  16  -2  -2   13.61    2.26
  16   2  -2   16.96    2.43
  16   2  -1   16.12    2.33
  16  -2  -1   15.13    2.26
  16   2  -1   15.36    2.25
  16  -2  -1   15.51    2.30
  16  -2  -1   17.73    2.50
  16   2  -1   12.51    2.05
  16   2   0    1.71    0.89
  16   2   0    2.79    1.23
  16   2   0    1.76    1.01
  16  -2   0    0.29    0.90
  16   2   0    1.70    0.84
  16   2   0    2.87    1.07
  16  -2   0    1.14    0.69
  16  -2   0    1.53    0.86
  16  -2   0    1.25    0.82
  16  -2   1   25.59    2.96
  16   2   1   31.52    3.33
  16   2   1   28.98    3.08
  16  -2   1   22.87    2.76
  16   2   1   29.03    3.27
  16   2   1   25.61    2.94
  16   2   1   28.69    3.09
  16   2   1   36.08    3.41
  16  -2   1   28.92    3.19
  16  -2   1   25.85    3.04
  16   2   2   27.26    3.07
  16  -2   2   26.75    3.00
  16   2   2   23.90    3.06
  16  -2   2   26.58    3.13
  16  -2   2   26.65    3.06
  16   2   2   29.54    3.15
  16   2   2   29.44    3.20
  16  -2   2   35.24    3.48
  16   2   3   52.57    4.57
  16  -2   3   61.32    4.86
  16  -2   3   61.24    4.89
  16   2   3   65.37    4.85
  16   2   3   50.68    4.30
  16  -2   3   55.52    4.42
  16  -2   3   54.36    4.47
  16   2   4   11.68    2.24
  16  -2   4    8.63    1.94
  16  -2   4    8.53    1.88
  16   2   4   10.02    2.02
  16  -2   4   11.13    2.08
  16   2   4   13.04    2.26
  16  -2   4   10.94    2.12
  16  -2   4   13.99    2.26
  16   2   5  153.94    8.56
  16  -2   5  148.26    8.26
  16  -2   5  141.21    8.18
  16   2   5  146.84    7.94
  16  -2   5  149.67    7.91
  16   2   5  159.69    8.38
  16  -2   5  154.22    8.15
  16  -2   5  140.92    7.77
  16   2   6   16.71    2.76
  16  -2   6   17.68    2.90
  16  -2   6   20.33    3.03
  16   2   6   17.33    2.68
  16  -2   6   17.73    2.71
  16   2   6   16.63    2.70
  16  -2   6   21.03    2.95
  16  -2   6   13.20    2.34
  16   2   7  192.52    9.72
  16  -2   7  198.57    9.73
  16  -2   7  191.39    9.85
  16  -2   7  213.87   10.02
  16  -2   7  194.16   10.14
  16  -2   7  190.18   10.19
  16   2   7  227.89   10.77
  16  -2   7  221.06   10.26
  16   2   7  194.23    9.86
  16   2   7  208.35   10.34
  16  -2   7  201.43   10.04
  16  -2   8    1.50    0.98
  16  -2   8    0.78    1.09
  16  -2   8    0.44    0.75
  16  -2   8    0.83    1.01
  16   2   8    2.52    1.32
  16  -2   8    0.38    0.93
  16   2   8   -0.39    0.94
  16   2   8    0.40    0.88
  16  -2   8    0.78    0.95
  16   2   8    2.52    1.32
  16  -2   8   -0.42    0.83
  16   2   9   92.10    6.70
  16  -2   9   80.18    6.33
  16  -2   9   85.17    6.60
  16   2   9   93.11    6.81
  16   2   9   79.37    6.17
  16  -2   9   81.58    6.17
  16  -2   9   94.04    6.52
  16   2   9   97.15    6.67
  16  -2  10    0.79    1.03
  16   2  10    2.39    1.43
  16   2  10    2.46    1.35
  16  -2  10    0.44    0.98
  16   2  10    0.83    0.82
  16  -2  10    1.22    1.06
  16   2  10    0.88    0.87
  16  -2  11  101.81    7.29
  16   2  11  122.62    7.89
  16   2  11  114.47    7.44
  16  -2  11  130.06    7.78
  16  -2  11  124.87    7.57
  16   2  11  108.13    7.17
  16  -2  12   -0.73    1.48
  16   2  12   -1.10    1.55
  16   2  12    0.77    0.85
  16  -2  12   -0.38    0.84
  16   2  12   -0.41    0.99
  16  -2  12    0.40    0.68
  16   2  13   40.11    4.07
  16  -2  13   50.54    4.47
  16   2  13   52.20    4.66
  16   2  14    0.30    0.66
  16  -2  14   -0.29    0.71
  16   2  14    0.96    0.78
  16   2  15   20.77    2.40
  16  -2  15   21.95    2.47
  16   2  15   21.19    2.50
  16  -2  16    0.34    0.48
  16   2  16   -0.19    0.53
 -16   4  16    6.43    1.34
 -16  -4  16    6.43    1.35
 -16   4  15    8.81    1.84
 -16  -4  15    8.52    1.74
 -16  -4  14    0.99    1.27
 -16  -4  13   40.22    4.21
 -16  -4  12    0.41    1.35
 -16  -4  11   26.94    3.97
 -16   4  10    0.85    1.19
 -16  -4  10    0.45    1.40
 -16   4   9    1.70    1.33
 -16  -4   9    1.79    1.66
 -16   4   8   37.25    4.32
 -16  -4   8   48.56    5.02
  16  -4  -7   17.34    2.90
 -16   4   7   16.76    2.86
 -16  -4   7   14.19    2.79
  16   4  -7   15.85    2.69
 -16   4   6  299.09   13.13
  16  -4  -6  318.03   13.44
 -16   4   5   73.55    5.75
  16  -4  -5   70.03    5.64
  16  -4  -4  285.04   11.69
  16  -4  -4  257.08   11.69
  16  -4  -3  106.88    6.71
  16  -4  -3  121.30    7.18
  16  -4  -2  321.68   12.64
  16  -4  -2  298.32   12.48
  16  -4  -2  324.78   12.97
  16  -4  -1    0.66    0.73
  16  -4  -1   -0.37    0.73
  16  -4  -1    0.36    0.61
  16   4   0  162.71    8.70
  16  -4   0  147.52    7.85
  16  -4   0  153.16    8.43
  16  -4   0  153.64    8.36
  16  -4   1   61.77    5.23
  16  -4   1   70.44    5.15
  16   4   1   70.23    5.57
  16  -4   1   61.69    5.05
  16  -4   1   71.28    5.49
  16  -4   1   58.23    4.84
  16  -4   2  179.07    9.31
  16  -4   2  176.95    8.94
  16  -4   2  177.11    8.83
  16   4   2  193.58    9.85
  16  -4   2  164.53    8.96
  16  -4   2  191.93    9.29
  16  -4   2  180.55    9.24
  16   4   3    0.83    0.71
  16  -4   3    1.80    1.07
  16  -4   3    0.72    0.80
  16  -4   3    1.14    0.84
  16  -4   3    0.38    0.64
  16  -4   3   -0.39    0.77
  16  -4   4  167.90    9.16
  16  -4   4  184.39    9.64
  16  -4   4  197.87    9.87
  16   4   4  183.41    9.94
  16  -4   4  197.82    9.64
  16  -4   4  194.36    9.67
  16  -4   5   20.17    3.09
  16  -4   5   32.26    3.80
  16   4   5   33.72    4.05
  16  -4   5   33.25    3.75
  16  -4   5   25.69    3.40
  16   4   6  141.04    8.57
  16  -4   6  136.83    8.10
  16  -4   6  134.60    8.11
  16  -4   6  141.87    8.51
  16  -4   6  132.07    8.15
  16  -4   6  122.59    7.92
  16  -4   7    4.79    1.78
  16  -4   7   11.79    2.45
  16  -4   7    7.45    2.05
  16   4   7    6.96    1.94
  16  -4   8   92.89    6.63
  16   4   8   90.26    6.68
  16  -4   8   84.52    6.59
  16  -4   8  108.94    7.37
  16   4   8   85.22    6.41
  16   4   9    4.48    1.57
  16   4   9    2.44    1.34
  16  -4   9    3.10    1.59
  16  -4   9    3.93    1.56
  16   4  10    1.60    1.19
  16  -4  10    2.58    1.48
  16  -4  10    3.77    1.44
  16   4  11    3.03    1.41
  16  -4  11    7.27    1.97
  16  -4  11    7.37    1.89
  16   4  12    1.38    1.03
  16  -4  12    4.00    1.45
  16  -4  12    3.78    1.36
  16   4  13    1.81    0.95
  16  -4  13    3.43    1.20
  16  -4  13    2.86    1.10
  16   4  14   -0.49    0.55
  16  -4  14    0.25    0.61
  16   4  15    0.74    0.55
 -16  -6  14    3.56    1.08
 -16  -6  13   40.75    3.41
 -16  -6  13   41.74    3.58
 -16  -6  12    2.63    1.23
 -16  -6  12    1.78    1.10
 -16  -6  11   87.78    6.02
 -16  -6  11   95.93    6.16
 -16   6  10   -0.37    0.89
  16  -6  -9  106.67    6.92
 -16   6   9  110.75    7.19
  16  -6  -8    2.76    1.30
 -16   6   8    3.25    1.51
  16  -6  -7   82.56    6.24
 -16   6   7   86.86    6.46
  16  -6  -6   16.31    2.90
 -16   6   6   16.41    2.97
  16  -6  -5  158.07    9.05
 -16   6   5  155.01    9.04
  16  -6  -4   35.13    4.19
  16  -6  -3   65.63    5.71
  16  -6  -2  110.90    7.49
  16   6  -2  105.39    7.38
  16  -6  -1   46.44    4.88
  16   6  -1   48.39    5.01
  16  -6   0  113.46    7.64
  16   6   0  108.94    7.66
  16  -6   1   47.26    4.50
  16  -6   1   50.45    5.00
  16  -6   2   62.16    5.13
  16  -6   2   50.53    5.01
  16   6   2   54.97    5.40
  16   6   3   70.35    6.16
  16  -6   3   75.04    5.72
  16   6   4   26.14    3.78
  16  -6   4   24.93    3.30
  16   6   5   51.85    5.15
  16  -6   5   45.97    4.48
  16   6   6   27.17    3.69
  16  -6   6   30.87    3.72
  16  -6   6   28.86    3.57
  16   6   7   57.82    5.17
  16  -6   7   50.17    4.77
  16  -6   7   49.43    4.56
  16  -6   8   19.50    2.86
  16  -6   8   18.18    2.82
  16   6   8   17.06    2.84
  16  -6   9   55.24    4.81
  16  -6   9   60.73    4.93
  16  -6  10    5.51    1.55
  16  -6  10    9.03    1.88
  16  -6  11   42.89    3.86
  16  -6  11   51.49    4.15
  16  -6  12    0.24    0.64
  16  -6  12    1.22    0.77
  16  -6  13   22.76    2.24
  16  -8 -11   22.30    2.20
 -16  -8  11   16.32    1.95
  16  -8 -10    8.84    1.56
 -16  -8  10   11.62    1.81
  16   8 -10    7.37    1.38
 -16  -8   9   21.37    2.61
  16   8  -9   17.21    2.29
  16  -8  -8   28.06    3.09
 -16  -8   8   25.08    2.95
  16   8  -8   26.25    2.94
  16  -8  -7   18.43    2.66
 -16  -8   7   18.59    2.65
 -16   8   7   17.24    2.52
  16  -8  -6   33.99    3.67
 -16  -8   6   31.36    3.38
 -16   8   6   32.22    3.49
  16  -8  -5   27.96    3.48
 -16   8   5   40.20    3.96
  16  -8  -4   92.82    6.37
 -16   8   4   79.42    5.81
  16   8  -3   29.34    3.67
  16  -8  -3   27.27    3.56
 -16   8   3   34.94    3.87
  16   8  -2  135.83    8.20
  16  -8  -2  129.73    7.85
  16   8  -1   13.65    2.69
  16  -8  -1   11.41    2.29
  16   8   0   59.98    5.42
  16  -8   0   68.45    5.54
  16   8   1    3.87    1.54
  16  -8   1    0.77    1.01
  16   8   2   14.30    2.69
  16   8   3   -0.41    0.70
 -16   8  -3   -0.33    0.88
  16   8   4   34.12    3.86
 -16   8  -4   32.17    3.48
  16   8   5    0.35    0.86
 -16   8  -5    0.32    0.94
  16   8   6   31.24    3.47
 -16   8  -6   41.13    3.79
 -16   8  -7    0.83    0.95
 -16   8  -8   10.15    1.77
 -16   8  -9    5.94    1.32
 -16   8 -10    2.22    0.80
  16 -10  -5    1.84    0.68
  16 -10  -4   29.65    2.52
  16  10  -3    3.33    0.95
  16  10  -2   23.43    2.42
  16  10  -1    0.89    0.77
  16  10   0   31.45    2.89
  16  10   1    0.66    0.57
 -16  10  -1    2.49    0.81
  16  10   2   28.56    2.62
 -16  10  -2   26.01    2.31
  16  10   3    3.33    0.94
  17  -1 -17    9.11    1.59
  17   1 -17    9.38    1.68
  17   1 -16    0.88    0.83
  17  -1 -16    0.57    0.70
 -17  -1  16    0.27    0.65
 -17   1  16    0.29    0.70
  17  -1 -15   26.60    3.25
  17   1 -15   19.48    2.85
 -17   1  15   19.52    2.86
 -17  -1  15   24.34    2.99
  17   1 -14   16.94    2.86
  17  -1 -14   20.05    3.05
 -17   1  14   19.29    3.02
  17   1 -13  126.88    8.09
  17  -1 -13  117.31    7.74
  17   1 -12  117.84    7.98
  17  -1 -12  112.19    7.74
 -17  -1  12  114.33    7.59
  17   1 -11  126.36    8.42
  17  -1 -11  140.50    8.72
 -17  -1  11  137.72    8.45
  17   1 -10  203.45   10.90
  17  -1 -10  209.59   10.95
 -17  -1  10  192.77   10.41
  17  -1  -9   31.22    3.80
  17   1  -9   22.92    3.33
  17   1  -9   36.21    4.36
  17  -1  -9   30.44    3.97
  17   1  -8   89.14    6.46
  17  -1  -8   96.22    6.67
  17   1  -8   87.61    6.67
  17  -1  -8   99.42    7.03
  17   1  -7   16.63    2.72
  17  -1  -7   18.59    2.84
  17   1  -7   21.26    3.23
  17  -1  -7   20.32    3.10
  17  -1  -7   15.71    2.58
  17   1  -6   73.90    5.53
  17  -1  -6   71.43    5.44
  17  -1  -6   81.49    5.98
  17   1  -6   66.41    5.54
  17  -1  -6   68.56    5.39
  17   1  -6   71.60    5.22
  17   1  -5    7.59    1.86
  17  -1  -5   14.82    2.56
  17  -1  -5    8.00    1.82
  17   1  -5   10.89    2.05
  17  -1  -5   11.48    2.08
  17   1  -4  285.79   12.27
  17  -1  -4  312.45   12.62
  17  -1  -4  267.76   11.85
  17  -1  -4  301.58   11.86
  17   1  -4  305.87   11.95
  17   1  -3    2.46    1.26
  17  -1  -3   -0.34    1.02
  17  -1  -3    1.46    0.87
  17  -1  -3    1.59    1.00
  17  -1  -3    2.77    1.19
  17   1  -3    1.24    0.82
  17  -1  -3    1.53    0.91
  17   1  -2  461.00   15.76
  17  -1  -2  435.13   15.54
  17   1  -2  448.26   16.18
  17  -1  -2  457.82   16.23
  17   1  -2  443.62   15.82
  17  -1  -2  439.95   15.74
  17   1  -2  481.52   15.97
  17  -1  -2  489.69   15.87
  17  -1  -2  462.78   15.93
  17  -1  -2  448.47   16.07
  17   1  -1   50.43    4.23
  17   1  -1   58.20    4.73
  17  -1  -1   49.56    4.34
  17   1  -1   66.32    4.87
  17  -1  -1   51.55    4.30
  17   1  -1   51.83    4.30
  17  -1  -1   52.46    4.28
  17  -1  -1   59.91    4.56
  17   1   0  135.84    7.35
  17  -1   0  150.78    8.03
  17   1   0  157.52    8.18
  17   1   0  160.84    8.05
  17  -1   0  157.46    7.93
  17   1   0  156.53    7.87
  17   1   0  167.16    8.08
  17  -1   0  169.94    8.12
  17  -1   0  162.13    8.02
  17  -1   0  152.03    7.76
  17   1   1  121.86    6.64
  17   1   1  115.29    6.93
  17  -1   1  126.88    7.17
  17   1   1  108.98    6.59
  17  -1   1  117.83    6.80
  17   1   1  119.64    6.77
  17   1   1  124.07    6.87
  17  -1   1  122.38    6.84
  17  -1   1  110.90    6.54
  17  -1   1  128.90    7.02
  17   1   2   30.26    3.35
  17  -1   2   27.97    3.27
  17   1   2   34.93    3.65
  17  -1   2   26.37    3.12
  17   1   2   31.13    3.42
  17  -1   2   32.26    3.46
  17   1   2   29.03    3.27
  17  -1   2   29.46    3.29
  17   1   2   35.36    3.61
  17  -1   2   30.23    3.35
  17   1   3  242.19   10.90
  17  -1   3  244.29   10.88
  17  -1   3  245.56   10.85
  17   1   3  245.34   10.67
  17   1   3  252.87   10.89
  17   1   3  253.54   10.82
  17  -1   3  258.40   10.83
  17  -1   3  233.05   10.41
  17   1   4   22.68    3.11
  17  -1   4   17.31    2.81
  17   1   4   17.84    2.62
  17  -1   4   18.40    2.78
  17   1   4   20.10    2.84
  17  -1   4   13.74    2.42
  17  -1   4   16.63    2.57
  17   1   4   18.27    2.75
  17  -1   4   17.04    2.56
  17   1   5  263.52   11.88
  17  -1   5  267.32   11.92
  17  -1   5  286.78   12.04
  17  -1   5  272.71   11.95
  17  -1   5  266.96   11.52
  17   1   5  258.63   11.52
  17  -1   5  250.68   11.31
  17   1   5  251.66   11.44
  17  -1   5  257.12   11.24
  17   1   6    5.72    1.72
  17  -1   6    2.03    1.14
  17  -1   6    3.10    1.28
  17   1   6    3.84    1.57
  17  -1   6    2.66    1.36
  17  -1   6    4.77    1.63
  17   1   6    4.67    1.59
  17  -1   6    1.79    1.07
  17   1   7  167.98    9.33
  17  -1   7  145.61    8.56
  17  -1   7  145.91    8.78
  17  -1   7  171.17    8.96
  17   1   7  161.89    9.04
  17  -1   7  164.02    9.00
  17   1   7  158.95    9.00
  17  -1   7  172.83    9.12
  17   1   7  177.73    9.26
  17  -1   7  177.14    9.01
  17  -1   8    5.65    1.79
  17   1   8    3.02    1.36
  17   1   8    2.84    1.40
  17  -1   8    2.16    1.29
  17   1   8    2.93    1.50
  17  -1   8    2.48    1.23
  17  -1   8    2.73    1.23
  17   1   8    2.11    1.19
  17  -1   8    0.75    0.99
  17   1   9   47.56    4.84
  17  -1   9   31.67    4.05
  17   1   9   38.39    4.37
  17   1   9   35.96    4.22
  17  -1   9   48.18    4.79
  17  -1   9   41.78    4.45
  17   1   9   46.22    4.67
  17  -1  10    3.27    1.67
  17   1  10    5.35    1.83
  17  -1  10    3.82    1.46
  17   1  10    6.00    1.86
  17  -1  10    4.23    1.57
  17   1  10    9.04    2.18
  17   1  11   35.41    4.14
  17   1  11   39.65    4.37
  17  -1  11   48.19    4.77
  17  -1  11   44.27    4.54
  17   1  11   49.38    4.74
  17   1  12   13.71    2.66
  17  -1  12   13.93    2.63
  17   1  12   17.92    2.86
  17  -1  12   17.04    2.80
  17   1  12   15.30    2.74
  17   1  13   10.92    2.17
  17  -1  13   12.19    2.33
  17   1  13   10.07    2.05
  17  -1  13   13.99    2.44
  17   1  13    8.06    2.04
  17   1  14    9.62    1.88
  17  -1  14   10.40    1.95
  17   1  14   12.92    2.11
  17   1  15    2.15    0.86
  17  -1  15    0.95    0.71
  17   1  15    1.84    0.91
  17   1  16    7.98    1.33
  17  -1  16    8.50    1.34
 -17   3  17   10.84    1.53
 -17  -3  16    0.22    0.75
 -17   3  16   -0.24    0.59
 -17  -3  15   11.51    2.10
 -17   3  15   11.26    2.08
 -17  -3  14   42.14    4.16
 -17  -3  13    3.07    1.61
 -17  -3  12  104.78    7.28
 -17  -3  11   11.93    2.75
 -17  -3  10  139.82    8.66
 -17   3  10  121.45    7.94
 -17  -3   9   85.62    6.76
 -17   3   9   73.56    6.05
  17   3  -8  100.00    6.90
  17   3  -8  103.66    6.63
 -17  -3   8   91.85    7.05
 -17   3   8   85.96    6.50
  17   3  -7    1.10    0.81
  17  -3  -7    0.85    0.94
 -17   3   7    1.99    1.25
  17   3  -7    1.97    0.96
  17   3  -6  147.62    8.25
 -17   3   6  148.77    8.48
  17  -3  -6  164.64    9.06
  17   3  -5    0.36    0.88
 -17   3   5    0.37    0.82
  17  -3  -5    1.03    0.68
  17  -3  -5    1.20    0.79
  17  -3  -4  310.79   12.27
  17   3  -4  295.56   12.24
  17  -3  -3    5.22    1.55
  17  -3  -3    4.14    1.54
  17   3  -3    4.21    1.40
  17  -3  -2  315.39   12.20
  17  -3  -2  289.99   12.56
  17   3  -2  309.10   12.60
  17  -3  -1   35.03    3.47
  17  -3  -1   36.59    3.81
  17  -3  -1   30.48    3.50
  17  -3  -1   38.60    3.72
  17   3  -1   33.54    3.59
  17  -3   0  178.65    8.32
  17  -3   0  166.89    8.39
  17  -3   0  179.09    8.90
  17   3   1  108.04    6.92
  17  -3   1  114.18    6.86
  17  -3   1  122.27    7.22
  17  -3   1  112.57    6.74
  17  -3   1  121.88    7.17
  17   3   2  118.24    7.26
  17  -3   2  106.07    6.68
  17  -3   2  125.71    7.33
  17   3   3   83.23    6.20
  17  -3   3   79.73    5.79
  17  -3   3   86.06    5.93
  17  -3   3   91.34    6.19
  17  -3   3   73.39    5.73
  17  -3   3   90.35    6.28
  17   3   4   34.32    4.08
  17  -3   4   34.39    3.83
  17  -3   4   31.00    3.69
  17   3   4   28.77    3.44
  17  -3   4   31.73    3.82
  17  -3   4   35.45    3.97
  17   3   5   12.33    2.54
  17  -3   5    8.52    2.08
  17  -3   5   11.28    2.28
  17   3   5   12.88    2.39
  17  -3   5   15.28    2.70
  17  -3   5   11.97    2.40
  17   3   6    2.60    1.36
  17  -3   6    2.80    1.37
  17  -3   6    2.70    1.27
  17   3   6    2.38    1.18
  17  -3   6    3.01    1.42
  17  -3   6    2.56    1.41
  17   3   7   16.61    2.94
  17  -3   7   19.16    3.03
  17  -3   7   17.30    2.87
  17   3   7   26.04    3.53
  17  -3   7   19.99    3.24
  17  -3   7   24.45    3.49
  17   3   8    0.87    1.14
  17  -3   8    1.19    1.11
  17   3   8    1.27    1.03
  17  -3   8    0.90    1.00
  17  -3   8    1.32    0.97
  17   3   9   64.34    5.54
  17  -3   9   51.04    5.07
  17  -3   9   66.12    5.76
  17   3   9   58.52    5.33
  17   3  10    2.51    1.44
  17  -3  10    4.79    1.78
  17  -3  10    3.72    1.53
  17   3  10    3.96    1.57
  17  -3  11    9.37    2.11
  17  -3  11    9.11    2.07
  17   3  11   11.14    2.41
  17  -3  12   10.97    2.18
  17   3  12    6.92    1.85
  17  -3  13    0.93    0.87
  17   3  13    0.96    0.84
  17   3  14    6.05    1.44
  17   3  15    0.40    0.56
 -17  -5  15   26.82    2.54
 -17   5  15   24.15    2.37
 -17  -5  14   13.48    2.07
 -17  -5  13   54.05    4.36
 -17  -5  13   42.54    3.69
 -17  -5  12   15.21    2.61
 -17  -5  11   51.98    4.78
 -17   5  10   45.22    4.60
 -17  -5  10   46.04    4.78
 -17   5   9   68.20    5.74
  17   5  -9   56.29    4.85
 -17  -5   9   59.77    5.45
 -17   5   8   20.69    3.21
  17   5  -8   15.11    2.61
 -17  -5   8   18.69    3.31
 -17   5   7   21.67    3.30
 -17   5   6   13.57    2.68
 -17   5   5   -0.42    0.93
  17  -5  -4   24.16    3.42
  17  -5  -3   70.66    5.59
  17  -5  -3   72.69    5.83
  17  -5  -2   23.99    3.24
  17  -5  -2   21.26    3.29
  17  -5  -2   18.10    2.91
  17   5  -1  106.89    7.01
  17  -5  -1  109.68    7.09
  17  -5  -1  105.88    7.30
  17  -5  -1  119.44    7.52
  17   5   0   16.68    2.88
  17  -5   0   15.64    2.59
  17  -5   0   16.48    2.86
  17  -5   0   13.94    2.53
  17  -5   1   77.51    5.87
  17   5   1   93.04    6.89
  17  -5   1   69.13    5.83
  17  -5   1   83.11    6.35
  17  -5   2    2.71    1.33
  17  -5   2    3.88    1.66
  17   5   2    1.82    1.36
  17   5   3  179.89   10.13
  17  -5   3  185.23    9.57
  17  -5   3  178.72    9.41
  17   5   4    3.23    1.71
  17  -5   4    2.04    1.28
  17  -5   4    0.79    0.87
  17  -5   4    0.79    0.96
  17   5   5  171.53    9.85
  17  -5   5  195.39    9.99
  17  -5   5  158.71    9.02
  17  -5   5  183.09    9.62
  17   5   6   -0.45    0.89
  17  -5   6    1.23    1.00
  17  -5   6    0.43    0.94
  17  -5   6    0.40    1.12
  17   5   7  173.18    9.64
  17  -5   7  167.15    9.38
  17  -5   7  171.90    9.36
  17  -5   7  167.08    9.12
  17   5   8    4.07    1.57
  17  -5   8    1.22    0.99
  17  -5   8    2.08    1.37
  17  -5   8    3.07    1.37
  17  -5   9  104.52    7.00
  17   5   9  100.51    6.71
  17  -5  10    3.67    1.41
  17  -5  10    4.39    1.50
  17  -5  11   55.18    4.56
  17  -5  11   41.51    3.98
  17  -5  12    1.98    1.05
  17  -5  12    2.19    0.98
  17  -5  13    9.83    1.57
 -17  -7  12   21.17    2.26
 -17  -7  11    2.26    1.06
  17   7 -10   53.53    4.01
 -17  -7  10   54.57    4.30
  17  -7 -10   46.98    3.93
  17   7  -9    2.69    1.11
 -17   7   9    2.81    1.20
 -17  -7   9    3.19    1.31
  17  -7  -9    3.10    1.23
  17   7  -8   65.99    5.05
  17  -7  -8   72.37    5.40
 -17  -7   8   71.27    5.35
 -17   7   8   68.57    5.26
  17  -7  -7    0.37    0.81
 -17  -7   7    1.42    1.11
 -17   7   7    0.36    0.81
 -17   7   6  109.23    7.03
  17  -7  -6  105.07    6.97
 -17   7   5    5.51    1.88
  17  -7  -5    5.63    1.70
 -17   7   4  121.02    7.63
  17  -7  -4  116.05    7.56
  17  -7  -3   10.99    2.35
  17  -7  -2  175.61    9.68
  17   7  -2  189.25   10.12
  17  -7  -1   14.96    2.80
  17   7  -1   16.14    2.94
  17  -7   0  173.26    9.40
  17   7   0  144.06    8.98
  17  -7   1   30.53    3.83
  17   7   1   24.29    3.57
  17   7   2    9.99    2.39
  17   7   3    7.56    1.98
  17   7   4    9.00    2.18
  17   7   5    5.29    1.67
  17   7   6    6.02    1.80
  17   7   7    3.05    1.21
  17  -7   7    3.39    1.26
  17  -7   8    2.01    0.90
  17  -7   9    2.08    0.93
  17  -7  10    3.81    1.09
  17  -7  11    1.09    0.65
 -17   7 -11    1.26    0.65
  17  -9  -8   -0.18    0.62
  17   9  -8   -0.17    0.42
  17  -9  -7    2.10    0.81
  17   9  -7    0.61    0.53
  17  -9  -6   -0.23    0.66
  17   9  -6    0.67    0.59
  17   9  -5    2.63    0.92
  17  -9  -5    1.52    0.79
 -17   9   5    1.13    0.77
  17   9  -4    0.25    0.64
 -17   9   4   -0.24    0.68
  17  -9  -4    0.53    0.88
 -17   9   3   10.57    1.90
  17  -9  -3   10.54    1.88
  17   9  -3   13.24    2.08
 -17   9   2    0.54    0.75
  17  -9  -2    0.28    0.56
  17   9  -2    0.30    0.59
 -17   9   1   19.38    2.49
  17   9  -1   17.47    2.50
  17   9   0    2.79    1.15
  17   9   1   33.49    3.47
  17   9   2    2.37    1.10
  17   9   3   54.00    4.21
 -17   9  -4    3.19    1.01
  17   9   4    1.02    0.80
 -17   9  -5   45.37    3.27
  17   9   5   39.88    3.26
 -17   9  -6    1.06    0.66
  18   0 -17   -0.62    0.74
 -18   0  17   -0.19    0.47
  18   0 -16   41.06    3.61
 -18   0  16   40.53    3.49
  18   0 -15   -0.33    1.05
 -18   0  15   -0.31    0.75
  18   0 -14  119.09    7.39
 -18   0  14  109.64    6.86
  18   0 -13    0.43    1.03
 -18   0  13    0.77    1.21
  18   0 -12  398.56   16.32
  18   0 -11    0.47    1.31
  18   0 -10  381.99   16.08
  18   0  -9    0.46    1.02
  18   0  -8  174.09    9.66
  18   0  -8  145.91    8.70
  18   0  -7   -0.43    0.86
  18   0  -7   -0.40    0.80
  18   0  -6   40.38    4.38
  18   0  -6   39.33    3.87
  18   0  -5    0.40    0.56
  18   0  -5   -0.37    0.64
  18   0  -5    0.67    0.81
  18   0  -4  155.02    8.69
  18   0  -4  157.18    8.51
  18   0  -4  176.03    8.57
  18   0  -3   -0.38    0.91
  18   0  -3    0.32    0.85
  18   0  -3    0.65    0.65
  18   0  -2  191.15    9.41
  18   0  -2  185.79    9.50
  18   0  -2  218.92    9.66
  18   0  -2  191.12    9.15
  18   0  -1   -0.35    1.08
  18   0  -1    0.36    0.88
  18   0  -1   -0.32    0.72
  18   0  -1    0.64    0.71
  18   0   0   59.40    4.87
  18   0   0   61.07    5.01
  18   0   0   67.93    5.09
  18   0   0   65.49    5.03
  18   0   0   62.55    4.80
  18   0   1    0.63    0.70
  18   0   1    0.36    0.81
  18   0   1   -0.35    0.85
  18   0   1    0.67    0.88
  18   0   1   -0.34    0.88
  18   0   2    3.19    1.22
  18   0   2    6.24    1.65
  18   0   2    6.18    1.67
  18   0   2    7.18    1.69
  18   0   3    0.37    0.81
  18   0   3    0.72    0.79
  18   0   3    0.36    0.79
  18   0   3   -0.36    0.87
  18   0   3   -0.33    0.81
  18   0   4   14.72    2.62
  18   0   4   15.89    2.58
  18   0   4    9.23    2.02
  18   0   4   10.32    2.18
  18   0   4   12.52    2.22
  18   0   5    0.41    1.07
  18   0   5    0.38    0.85
  18   0   5    1.16    1.01
  18   0   5   -0.38    0.76
  18   0   6   71.40    5.97
  18   0   6   63.84    5.50
  18   0   6   78.42    5.97
  18   0   6   75.88    5.84
  18   0   7    0.42    1.09
  18   0   7    0.82    1.15
  18   0   7    0.41    0.99
  18   0   7    0.88    0.97
  18   0   8  236.28   11.38
  18   0   8  218.93   10.95
  18   0   8  221.33   10.95
  18   0   9    0.43    0.96
  18   0   9    0.42    1.17
  18   0  10   41.66    4.46
  18   0  10   49.37    4.88
  18   0  10   46.30    4.76
  18   0  11    0.41    0.99
  18   0  11   -0.39    1.01
  18   0  11    2.34    1.45
  18   0  12  101.54    6.54
  18   0  12   83.52    6.17
  18   0  12  102.06    6.64
  18   0  13   -0.66    0.99
  18   0  13    0.30    0.85
  18   0  13   -0.32    1.04
  18   0  14   31.89    3.19
  18   0  15   -0.21    0.56
  18   2 -17   11.56    1.56
 -18   2  17   12.31    1.64
  18   2 -16    0.24    0.74
 -18   2  16   -0.25    0.64
 -18  -2  15    4.52    1.37
  18   2 -15    3.57    1.18
  18  -2 -15    2.26    0.97
 -18   2  15    3.04    1.28
  18   2 -14   -0.35    1.21
  18  -2 -14    0.33    1.10
 -18  -2  14    1.62    1.16
  18   2 -13    7.52    1.97
  18  -2 -13    6.77    1.87
 -18  -2  13    6.72    2.03
  18   2 -12   35.04    4.14
  18  -2 -12   31.28    3.88
 -18  -2  12   38.21    4.44
  18   2 -11    2.23    1.40
  18  -2 -11    1.70    1.19
 -18  -2  11    2.18    1.93
  18   2 -10    0.91    1.01
  18  -2 -10    2.16    1.35
 -18  -2  10    0.90    1.40
 -18  -2   9   34.23    4.36
  18   2  -9   31.21    3.97
  18  -2  -9   25.38    3.55
 -18   2   9   28.71    3.72
  18   2  -8    3.29    1.47
 -18   2   8    6.80    2.03
  18   2  -8    7.55    1.97
  18  -2  -8    5.49    1.83
  18   2  -7   41.81    4.17
 -18   2   7   54.89    4.95
  18  -2  -7   49.39    4.88
  18   2  -7   46.14    4.75
  18  -2  -7   51.74    4.89
  18   2  -6   11.67    2.38
  18  -2  -6    6.76    1.81
  18  -2  -6    6.25    1.81
  18   2  -6    7.58    1.80
  18  -2  -5  223.54   10.66
  18   2  -5  209.38   10.56
  18  -2  -5  202.80   10.46
  18   2  -4    8.57    2.02
  18  -2  -4   10.45    2.20
  18   2  -4   12.08    2.24
  18  -2  -4   12.79    2.27
  18  -2  -4   11.13    2.34
  18   2  -3  380.24   14.73
  18  -2  -3  402.04   14.89
  18   2  -3  381.60   15.08
  18  -2  -3  430.80   15.53
  18   2  -3  395.54   14.88
  18  -2  -3  409.05   15.05
  18  -2  -3  374.67   15.07
  18   2  -2    0.70    0.99
  18  -2  -2    0.34    1.22
  18   2  -2    0.74    1.16
  18  -2  -2    0.36    1.32
  18  -2  -2    0.36    0.79
  18  -2  -2    1.52    1.00
  18   2  -2    0.69    0.76
  18   2  -1  541.87   18.51
  18   2  -1  540.74   18.92
  18  -2  -1  575.18   19.11
  18   2  -1  545.56   18.64
  18  -2  -1  540.02   18.47
  18  -2  -1  570.40   18.52
  18  -2  -1  568.33   19.00
  18   2   0    1.74    1.14
  18  -2   0    0.34    1.01
  18   2   0   -0.36    1.14
  18  -2   0    0.71    1.16
  18   2   0    2.36    1.11
  18  -2   0    0.33    0.81
  18  -2   0    0.36    0.87
  18   2   0    0.33    0.80
  18  -2   0    0.34    0.68
  18  -2   1  431.64   15.72
  18   2   1  436.21   16.15
  18   2   1  414.91   15.59
  18  -2   1  409.86   15.44
  18   2   1  450.61   15.81
  18  -2   1  456.85   15.77
  18   2   1  439.81   15.71
  18  -2   1  436.49   15.92
  18  -2   1  433.81   15.73
  18   2   2   17.67    2.84
  18  -2   2    8.21    1.87
  18  -2   2   19.99    2.92
  18   2   2   16.88    2.62
  18  -2   2   16.99    2.59
  18  -2   2   16.33    2.66
  18   2   3  406.17   15.79
  18  -2   3  418.57   15.78
  18   2   3  411.04   15.28
  18  -2   3  407.88   15.18
  18   2   3  402.57   15.33
  18  -2   3  412.72   15.49
  18  -2   3  421.04   15.29
  18   2   4    0.41    1.00
  18  -2   4    2.40    1.26
  18   2   4    0.74    1.15
  18  -2   4   -0.36    0.88
  18   2   4    1.14    1.13
  18  -2   4    1.50    1.12
  18  -2   4    0.71    0.79
  18   2   5  185.31    9.82
  18  -2   5  171.50    9.40
  18  -2   5  180.29    9.66
  18   2   5  164.31    8.96
  18  -2   5  175.60    9.09
  18   2   5  177.59    9.33
  18  -2   5  166.02    9.00
  18  -2   5  165.86    8.80
  18   2   6   13.07    2.64
  18  -2   6    8.30    2.26
  18  -2   6    9.32    2.15
  18   2   6   10.28    2.23
  18  -2   6    9.29    2.08
  18   2   6    6.58    1.84
  18  -2   6    9.47    2.26
  18  -2   6    6.74    1.79
  18   2   7   38.48    4.42
  18  -2   7   41.65    4.48
  18  -2   7   38.88    4.39
  18   2   7   38.60    4.23
  18  -2   7   52.05    4.82
  18   2   7   39.08    4.37
  18  -2   7   43.54    4.39
  18   2   7   39.49    4.30
  18  -2   7   42.08    4.40
  18  -2   7   37.62    4.02
  18   2   8    4.41    1.64
  18  -2   8    1.19    1.18
  18   2   8    2.82    1.44
  18  -2   8    2.70    1.41
  18  -2   8    4.70    1.64
  18   2   8    3.72    1.53
  18  -2   8    4.84    1.65
  18   2   8    3.46    1.55
  18  -2   8    3.82    1.42
  18  -2   8    3.60    1.54
  18   2   9   42.14    4.59
  18  -2   9   37.86    4.23
  18  -2   9   34.66    4.19
  18   2   9   31.26    3.92
  18  -2   9   42.19    4.41
  18   2   9   37.63    4.31
  18  -2   9   35.69    4.02
  18   2   9   39.06    4.27
  18   2  10    1.60    1.05
  18  -2  10    1.56    1.16
  18   2  10    3.37    1.57
  18   2  10    1.62    1.21
  18  -2  10    4.17    1.60
  18   2  10    0.77    1.33
  18  -2  10    4.26    1.64
  18   2  11    1.88    1.12
  18  -2  11    2.20    1.15
  18   2  11    3.18    1.42
  18  -2  11    1.78    1.22
  18   2  11    2.17    1.39
  18  -2  11    1.18    1.03
  18   2  12    6.46    1.72
  18  -2  12    3.99    1.44
  18   2  12    3.25    1.30
  18  -2  12    7.07    1.89
  18   2  12    9.48    2.08
  18   2  13    0.29    0.65
  18  -2  13    0.57    0.75
  18   2  13    0.31    0.82
  18   2  14    0.70    0.66
  18  -2  14    1.85    0.92
  18   2  14    1.28    0.88
  18  -2  15    1.52    0.65
  18   2  15    0.76    0.54
 -18   4  16   19.17    1.96
 -18  -4  16   23.87    2.12
 -18   4  15    1.17    0.81
 -18  -4  15    5.12    1.27
 -18  -4  14   81.36    5.28
 -18  -4  13    1.98    1.35
 -18  -4  12   84.02    6.10
 -18  -4  11    3.25    1.66
 -18   4  10  141.57    8.47
 -18  -4  10  143.60    8.75
 -18   4   9    7.57    2.13
 -18  -4   9    5.31    2.16
 -18   4   8  206.94   10.60
 -18  -4   8  199.44   10.74
  18   4  -8  201.42   10.00
 -18   4   7   29.14    3.91
 -18  -4   7   28.48    3.95
  18   4  -7   25.67    3.43
  18   4  -6  152.29    8.58
 -18   4   6  141.74    8.55
  18   4  -5    2.81    1.32
 -18   4   5    4.10    1.63
  18   4  -4   96.57    6.62
 -18   4   4   84.85    6.35
  18  -4  -4   98.71    6.62
  18  -4  -4   95.03    6.79
  18  -4  -3    0.74    0.73
  18   4  -3    1.97    0.96
  18  -4  -3    0.77    0.77
  18  -4  -3    0.81    0.90
  18  -4  -2    2.19    0.96
  18   4  -2    1.16    1.01
  18  -4  -2    2.75    1.17
  18  -4  -1   44.49    4.29
  18  -4  -1   55.20    4.96
  18   4  -1   48.90    4.58
  18   4   0    0.82    1.28
  18  -4   0    1.62    1.06
  18  -4   0    0.36    0.62
  18  -4   1  123.77    7.37
  18  -4   1  105.12    6.78
  18   4   1  126.10    7.92
  18  -4   1  113.07    7.45
  18  -4   1  107.49    7.22
  18  -4   2    0.38    1.00
  18  -4   2   -0.39    0.87
  18   4   2    1.74    1.30
  18  -4   3   22.31    3.17
  18  -4   3   22.80    3.23
  18  -4   3   21.99    3.22
  18   4   3   19.57    3.19
  18  -4   4    2.41    1.44
  18  -4   4    1.20    1.12
  18  -4   4    6.14    1.82
  18  -4   4    2.94    1.45
  18   4   4    3.17    1.62
  18  -4   5   24.57    3.35
  18  -4   5   22.52    3.31
  18  -4   5   20.29    3.15
  18  -4   5   18.98    3.12
  18   4   5   21.40    3.38
  18  -4   6   20.66    3.25
  18  -4   6   21.81    3.21
  18  -4   6   14.27    2.81
  18  -4   6   20.13    3.22
  18   4   6   18.53    3.20
  18  -4   7   48.10    4.72
  18  -4   7   36.74    4.36
  18  -4   7   46.21    4.81
  18   4   7   41.59    4.58
  18  -4   8   73.66    5.78
  18   4   8   66.94    5.53
  18  -4   8   64.70    5.64
  18  -4   8   85.37    6.40
  18   4   8   70.78    5.91
  18   4   9    2.67    1.25
  18  -4   9    0.42    1.17
  18  -4   9    1.64    1.15
  18   4   9    5.13    1.62
  18   4  10   60.12    5.06
  18  -4  10   75.21    5.75
  18  -4  10   65.48    5.41
  18   4  10   69.80    5.39
  18  -4  11    0.70    0.85
  18  -4  11    0.34    0.66
  18   4  11   -0.33    0.80
  18  -4  12   36.86    3.45
  18   4  12   34.69    3.40
  18   4  13    0.71    0.66
  18  -4  14   12.90    1.62
  18   4  14   13.47    1.67
 -18  -6  13    0.20    0.57
 -18  -6  13    0.19    0.55
 -18  -6  12   12.34    1.94
 -18  -6  12    9.31    1.72
 -18  -6  11    3.67    1.35
 -18  -6  11    3.20    1.29
  18   6 -10   28.52    3.08
 -18   6  10   26.10    3.19
  18   6  -9    6.89    1.63
 -18   6   9    7.92    1.93
  18   6  -8   39.55    4.03
 -18   6   8   37.49    4.12
  18   6  -7   39.09    4.12
 -18   6   7   38.69    4.22
  18  -6  -6   49.07    4.70
  18   6  -6   39.95    4.31
 -18   6   6   48.79    4.85
  18  -6  -5  121.20    7.66
  18   6  -5  115.27    7.49
 -18   6   5  121.40    7.72
  18  -6  -4   34.94    4.14
  18   6  -4   31.72    3.88
 -18   6   4   32.84    4.01
  18   6  -3   91.31    6.58
  18  -6  -3   99.47    7.06
  18   6  -2    2.01    1.13
  18  -6  -2    3.03    1.49
  18   6  -1  289.51   12.49
  18  -6  -1  265.55   12.65
  18   6  -1  294.04   13.26
  18  -6   0   -0.38    1.13
  18  -6   0   -0.44    1.06
  18   6   0    0.91    1.28
  18  -6   1  312.05   13.06
  18  -6   1  316.16   13.88
  18   6   1  297.66   13.71
  18   6   2    5.10    1.78
  18  -6   2    5.75    1.75
  18   6   3  118.60    8.03
  18  -6   3  119.59    7.43
  18   6   4    1.81    1.19
  18  -6   4    1.89    1.25
  18   6   5   31.37    3.97
  18  -6   5   40.70    4.19
  18  -6   5   35.22    3.87
  18   6   6   14.05    2.61
  18  -6   6   13.42    2.38
  18  -6   6    8.62    2.03
  18   6   7    7.26    1.90
  18  -6   7    7.22    1.80
  18  -6   7    7.54    1.81
  18   6   8    2.40    1.18
  18  -6   8    4.77    1.51
  18  -6   9    9.35    1.89
  18  -6  10    8.51    1.67
  18  -6  11    1.84    0.82
  18  -6  12    3.48    0.86
  18  -8 -10   37.87    2.76
 -18  -8  10   36.32    2.76
  18   8 -10   37.40    2.67
  18  -8  -9    0.42    0.58
 -18  -8   9    0.62    0.68
  18   8  -9    0.41    0.53
  18  -8  -8   18.67    2.34
 -18   8   8   22.46    2.48
 -18  -8   8   20.89    2.43
  18   8  -8   22.87    2.52
  18  -8  -7    2.45    1.01
 -18   8   7    4.96    1.35
 -18  -8   7    4.23    1.24
  18   8  -7    4.01    1.22
  18   8  -6    6.07    1.47
  18  -8  -6    5.93    1.48
 -18   8   6    7.42    1.63
  18   8  -5    2.43    1.05
  18  -8  -5    2.53    1.13
 -18   8   5    5.48    1.51
  18   8  -4    4.36    1.35
  18  -8  -4    8.27    1.83
 -18   8   4    6.39    1.68
  18   8  -3    4.05    1.39
  18  -8  -3    6.83    1.76
 -18   8   3    4.96    1.54
  18   8  -2    5.98    1.57
  18  -8  -2    5.56    1.66
 -18   8   2    6.08    1.75
  18   8  -1   35.78    3.88
  18  -8  -1   34.29    3.69
  18   8   0    0.37    0.74
  18   8   1   66.12    5.31
  18   8   2    9.81    2.05
  18   8   3   18.52    2.76
  18   8   4   16.72    2.50
  18   8   5    8.36    1.74
 -18   8  -5    8.75    1.67
  18   8   6    5.79    1.39
 -18   8  -6    8.36    1.54
  18   8   7    8.58    1.52
 -18   8  -7    7.93    1.43
 -18   8  -8   10.96    1.55
  19   1 -17   -0.17    0.37
  19   1 -16   17.17    2.21
  19  -1 -16   17.81    2.19
 -19   1  16   19.82    2.30
  19   1 -15   -0.30    0.78
  19  -1 -15    0.29    0.70
 -19   1  15    0.56    0.74
  19   1 -14   11.99    2.36
  19  -1 -14   14.77    2.50
 -19   1  14   10.93    2.02
  19   1 -13   15.14    2.70
  19  -1 -13   13.20    2.49
  19   1 -12   42.40    4.59
  19  -1 -12   35.43    4.20
 -19  -1  12   46.76    4.66
  19   1 -11   80.53    6.53
  19  -1 -11   91.37    6.80
 -19  -1  11   80.25    6.34
  19   1 -10   24.23    3.69
  19  -1 -10   24.98    3.68
 -19  -1  10   29.93    4.06
  19   1  -9  133.67    8.68
  19  -1  -9  147.15    8.96
  19   1  -8    1.85    1.21
  19  -1  -8    1.80    1.18
  19   1  -7  250.86   12.37
  19  -1  -7  292.26   13.04
  19  -1  -7  248.92   12.03
  19   1  -7  283.92   11.83
  19   1  -6   22.82    3.37
  19  -1  -6   16.71    3.01
  19  -1  -6   22.20    3.22
  19   1  -6   17.38    2.72
  19   1  -5  153.93    9.04
  19  -1  -5  158.63    9.10
  19  -1  -5  170.87    9.33
  19   1  -5  184.36    9.10
  19  -1  -4   26.75    3.49
  19   1  -4   20.31    3.12
  19  -1  -4   16.67    2.84
  19   1  -4   27.02    3.33
  19   1  -3  322.51   13.00
  19   1  -3  339.80   13.91
  19  -1  -3  311.39   13.30
  19   1  -3  283.98   12.72
  19  -1  -3  302.68   12.96
  19  -1  -3  344.80   13.08
  19  -1  -3  296.19   13.07
  19   1  -2   15.91    2.63
  19  -1  -2   17.15    2.76
  19   1  -2   15.47    2.72
  19  -1  -2   14.78    2.67
  19  -1  -2   13.64    2.35
  19  -1  -2   19.14    2.85
  19   1  -2   15.85    2.54
  19   1  -1  222.98   10.33
  19   1  -1  225.37   10.97
  19  -1  -1  237.91   11.06
  19   1  -1  220.85   10.59
  19  -1  -1  234.18   10.78
  19   1  -1  243.21   10.75
  19  -1  -1  237.04   10.56
  19  -1  -1  229.45   10.62
  19   1   0   64.91    5.04
  19   1   0   68.55    5.49
  19  -1   0   73.58    5.68
  19   1   0   55.89    4.92
  19  -1   0   65.82    5.27
  19  -1   0   62.00    5.00
  19   1   0   57.03    4.84
  19  -1   0   53.79    4.79
  19  -1   1  167.91    8.81
  19   1   1  159.00    8.38
  19   1   1  189.31    9.74
  19  -1   1  158.50    8.93
  19   1   1  173.11    9.09
  19  -1   1  178.64    9.18
  19  -1   1  167.28    8.79
  19  -1   1  179.35    9.06
  19   1   1  189.68    9.24
  19   1   1  181.64    9.13
  19  -1   1  172.75    8.83
  19  -1   2  189.38    9.34
  19   1   2  188.52    9.33
  19  -1   2  185.13    9.28
  19   1   2  163.54    8.87
  19  -1   2  169.27    9.06
  19   1   3   21.76    3.18
  19  -1   3   18.11    2.76
  19   1   3   21.23    3.11
  19  -1   3   23.32    3.13
  19   1   3   24.17    3.23
  19  -1   3   19.74    2.99
  19   1   4  181.23    9.82
  19  -1   4  188.89    9.56
  19   1   4  185.77    9.62
  19  -1   4  181.97    9.48
  19   1   4  208.40   10.12
  19   1   4  186.56    9.50
  19  -1   4  179.00    9.59
  19   1   5   38.68    4.36
  19  -1   5   36.34    3.97
  19   1   5   32.29    3.90
  19  -1   5   34.34    3.94
  19   1   5   37.15    4.13
  19  -1   5   34.91    4.09
  19   1   6   54.41    5.05
  19  -1   6   47.21    4.74
  19  -1   6   48.64    4.71
  19   1   6   46.60    4.75
  19  -1   6   48.02    4.64
  19   1   6   52.13    5.10
  19   1   7    0.42    1.11
  19  -1   7    2.09    1.25
  19  -1   7    2.01    1.13
  19   1   7    0.86    1.12
  19  -1   7    4.27    1.49
  19   1   7    0.83    1.24
  19  -1   7    2.88    1.53
  19   1   7    2.69    1.66
  19   1   8   18.37    3.07
  19  -1   8   32.06    3.89
  19  -1   8   21.14    3.13
  19   1   8   26.72    3.64
  19  -1   8   20.61    3.05
  19  -1   8   22.73    3.32
  19   1   8   20.45    3.19
  19   1   8   19.17    3.20
  19   1   9    3.38    1.51
  19  -1   9    4.59    1.76
  19  -1   9    3.88    1.49
  19   1   9    4.25    1.58
  19  -1   9    3.65    1.71
  19   1   9    4.09    1.77
  19   1  10   51.21    4.90
  19  -1  10   58.63    5.12
  19   1  10   52.18    4.92
  19  -1  10   47.02    4.62
  19   1  10   46.29    4.64
  19   1  11    5.69    1.77
  19  -1  11    7.86    1.97
  19   1  11   11.35    2.32
  19  -1  11    7.94    2.00
  19   1  11   10.20    2.24
  19   1  12   17.67    2.68
  19  -1  12   14.44    2.38
  19   1  12   17.23    2.64
  19  -1  12   13.25    2.31
  19   1  12   15.34    2.49
  19   1  13   13.93    2.21
  19  -1  13   17.81    2.45
  19   1  13    9.72    1.82
  19   1  14    3.48    1.03
  19  -1  14    4.14    1.14
  19   1  14    3.62    1.08
 -19  -3  16   31.71    2.44
 -19   3  16   28.16    2.48
 -19   3  15    3.71    1.23
 -19  -3  15    3.38    1.07
 -19  -3  14   26.75    2.99
 -19  -3  13   11.12    2.30
 -19  -3  12   78.81    5.94
 -19  -3  11    4.57    1.89
 -19  -3  10   69.35    6.04
 -19   3   9   49.41    4.86
 -19  -3   9   51.98    5.42
 -19   3   8    2.50    1.37
  19   3  -8    6.01    1.67
 -19  -3   8    3.65    1.87
  19   3  -7  110.49    7.11
 -19   3   7  118.98    7.65
  19   3  -6    4.33    1.46
 -19   3   6    6.87    1.84
  19   3  -5   88.51    6.42
 -19   3   5  100.96    6.81
  19  -3  -5   93.35    6.48
  19  -3  -5   94.47    6.93
  19   3  -4    4.32    1.51
  19  -3  -4    5.02    1.58
  19  -3  -4    2.15    1.21
  19   3  -3   72.99    5.73
  19  -3  -3   85.10    6.15
  19  -3  -3   70.73    5.87
  19   3  -2    6.88    1.78
  19  -3  -2    5.81    1.58
  19  -3  -2    7.12    1.80
  19  -3  -2    7.00    1.79
  19  -3  -1   93.01    6.34
  19   3  -1   91.44    6.34
  19  -3  -1  103.54    6.89
  19   3   0   76.97    5.71
  19  -3   0   83.33    5.99
  19  -3   0   79.96    6.06
  19  -3   1   71.96    5.65
  19  -3   1   69.87    5.71
  19  -3   1   76.26    5.65
  19   3   1   78.49    6.03
  19  -3   2   99.10    6.78
  19  -3   2   97.15    6.79
  19  -3   2   93.21    6.44
  19   3   2  102.66    7.13
  19  -3   3   46.83    4.63
  19  -3   3   43.09    4.35
  19  -3   3   46.74    4.57
  19  -3   3   42.97    4.47
  19   3   3   45.88    4.77
  19  -3   4   98.38    6.78
  19  -3   4   83.78    6.19
  19   3   4   93.82    6.49
  19  -3   4   95.91    6.88
  19   3   4   87.77    6.76
  19  -3   5    7.41    2.00
  19  -3   5    4.37    1.58
  19   3   5    4.43    1.55
  19  -3   5    8.73    2.17
  19   3   5    4.96    1.79
  19  -3   6  107.81    7.14
  19  -3   6  111.10    7.41
  19   3   6  114.52    7.41
  19  -3   6  102.26    7.26
  19   3   6  108.61    7.58
  19  -3   7    0.41    1.00
  19  -3   7    0.39    0.96
  19   3   7   -0.42    1.01
  19  -3   7    0.89    0.99
  19  -3   7    0.44    0.87
  19   3   7   -0.45    0.99
  19  -3   8  119.88    7.38
  19   3   8  112.48    7.60
  19  -3   8  101.22    7.24
  19  -3   8  117.69    7.75
  19   3   8   98.87    6.98
  19   3   9   20.77    3.18
  19  -3   9   16.10    2.85
  19  -3   9   20.67    3.11
  19   3   9   16.90    2.85
  19   3  10   46.63    4.44
  19   3  10   42.20    4.29
  19  -3  10   38.98    4.04
  19   3  11    1.39    0.97
  19  -3  11    1.95    1.02
  19   3  12   16.96    2.47
  19   3  13    0.50    0.66
  19  -3  13    0.46    0.60
  19   3  14    9.56    1.47
 -19  -5  14    6.51    1.32
 -19  -5  13   18.05    2.32
 -19  -5  13   18.14    2.18
 -19  -5  12   -0.29    0.87
 -19  -5  11   48.77    4.39
 -19   5  10   11.91    2.44
 -19  -5  10   14.15    2.61
  19   5  -9   86.15    5.93
 -19  -5   9   80.76    6.15
 -19   5   8    0.81    1.06
  19   5  -8    3.34    1.43
 -19  -5   8    4.01    1.83
  19   5  -7  151.77    8.56
 -19   5   7  149.33    8.75
  19   5  -6    2.44    1.21
 -19   5   6    2.10    1.50
  19   5  -5  287.88   12.94
 -19   5   5  310.71   13.42
  19   5  -4   20.36    3.17
 -19   5   4   16.46    2.90
  19   5  -3  226.62   11.06
  19   5  -2    1.62    1.21
  19   5  -1   71.30    5.68
  19  -5  -1   73.72    6.01
  19  -5   0   26.95    3.62
  19   5   0   21.57    3.37
  19  -5   1   98.25    6.72
  19  -5   1   88.90    6.72
  19   5   1   95.66    7.10
  19  -5   2   60.93    5.29
  19   5   2   53.50    5.31
  19  -5   3   95.88    6.66
  19  -5   3   77.75    6.01
  19  -5   3   90.03    6.44
  19   5   3   91.66    6.97
  19  -5   4   33.73    3.95
  19  -5   4   26.34    3.59
  19  -5   4   36.64    4.06
  19   5   4   31.58    4.10
  19  -5   5    9.39    2.06
  19  -5   5    7.47    2.04
  19  -5   5   10.23    2.23
  19   5   5   12.12    2.49
  19  -5   6    4.22    1.57
  19  -5   6    2.43    1.27
  19   5   6    1.30    1.14
  19  -5   7    2.95    1.32
  19   5   7    2.04    1.40
  19  -5   7    3.55    1.41
  19   5   8    0.38    0.83
  19  -5   8    0.75    0.83
  19   5   9    7.99    1.75
  19  -5   9    6.19    1.64
  19  -5  10   15.25    2.33
  19  -5  11    8.25    1.59
  19  -5  12    5.85    1.22
 -19  -7  11    8.80    1.49
 -19  -7  10   11.43    1.81
  19   7 -10   11.17    1.67
 -19  -7   9   20.08    2.55
 -19   7   9   17.27    2.30
  19   7  -9   18.00    2.28
 -19  -7   8    8.64    1.85
 -19   7   8   14.82    2.27
  19   7  -8   11.99    2.02
  19  -7  -7    6.51    1.63
 -19  -7   7    4.86    1.57
  19   7  -7    6.60    1.62
 -19   7   7    5.47    1.54
  19   7  -6    2.35    1.16
 -19   7   6    2.39    1.31
  19  -7  -6    2.34    1.05
  19   7  -5   15.06    2.51
 -19   7   5   16.45    2.68
  19  -7  -5   16.63    2.65
  19   7  -4    0.71    0.79
 -19   7   4    0.74    1.04
  19  -7  -4    0.74    0.82
  19   7  -3   26.09    3.26
 -19   7   3   24.12    3.29
  19  -7  -3   26.18    3.39
  19   7  -2    2.10    1.10
  19  -7  -2    0.39    0.66
  19   7  -1    8.74    2.05
  19  -7  -1    6.63    1.82
  19   7   0   61.01    5.33
  19  -7   0   50.73    4.81
  19   7   1   -0.41    0.81
  19   7   2  103.82    7.04
  19   7   3    2.78    1.31
  19  -7   3    3.13    1.25
  19   7   4   65.98    5.39
  19  -7   4   72.73    5.12
  19   7   5    3.90    1.41
  19  -7   5    4.62    1.43
  19   7   6   23.90    3.02
 -19   7  -6   32.44    3.20
  19   7   7    1.42    0.94
 -19   7  -7    2.75    1.08
  19   7   8   23.31    2.62
 -19   7  -8   25.99    2.61
 -19   7  -9    0.77    0.63
  19   9  -6    6.47    1.11
  19  -9  -6    6.35    1.10
  19   9  -5   48.08    3.21
 -19   9   5   46.13    3.14
  19  -9  -5   55.09    3.49
 -19   9   4    5.18    1.15
  19   9  -4    4.71    1.02
 -19   9   3   46.96    3.38
 -19   9   2    2.35    0.97
 -19   9   1   36.22    3.07
  19   9  -1   34.34    3.05
 -19   9   0    1.31    0.75
  19   9   0    0.70    0.57
 -19   9  -1   19.65    2.25
  19   9   1   22.17    2.45
  19   9   2   -0.22    0.50
  19   9   3   10.19    1.56
  19   9   4    0.18    0.45
  20   0 -16    9.86    1.56
  20   0 -15   -0.54    0.89
  20   0 -14    0.66    0.86
  20   0 -13    0.38    0.99
  20   0 -12    0.83    1.01
  20   0 -11   -0.44    1.39
  20   0 -10   11.95    2.67
 -20   0  10   13.42    2.75
  20   0  -9   -0.47    1.23
  20   0  -8  179.64   10.22
  20   0  -7    0.46    0.91
  20   0  -6  283.61   13.16
  20   0  -6  285.04   12.17
  20   0  -5    0.44    0.76
  20   0  -5    0.37    0.83
  20   0  -4  158.34    9.14
  20   0  -4  174.25    8.96
  20   0  -3   -0.41    1.14
  20   0  -3   -1.28    1.40
  20   0  -3   -0.37    0.64
  20   0  -2  189.83   10.04
  20   0  -2  203.90   10.54
  20   0  -2  222.71   10.39
  20   0  -2  225.76   10.45
  20   0  -1   -0.40    1.19
  20   0  -1   -0.42    0.92
  20   0  -1    0.37    0.83
  20   0  -1    1.84    1.03
  20   0   0  421.21   16.56
  20   0   0  476.50   16.95
  20   0   0  465.54   17.43
  20   0   1   -0.40    1.20
  20   0   1    0.77    1.01
  20   0   1    0.77    1.14
  20   0   1   -0.37    0.82
  20   0   2  260.18   11.77
  20   0   2  273.10   12.05
  20   0   2  257.69   11.52
  20   0   3    0.40    0.89
  20   0   3    0.40    0.97
  20   0   3    0.40    1.12
  20   0   3    1.87    1.11
  20   0   4  220.18   11.07
  20   0   4  240.43   11.25
  20   0   4  237.55   11.21
  20   0   4  226.04   10.71
  20   0   5    0.44    0.97
  20   0   5    0.82    1.08
  20   0   5   -0.42    1.17
  20   0   6  221.65   11.05
  20   0   6  235.70   11.41
  20   0   6  243.40   11.49
  20   0   7    0.42    1.11
  20   0   7   -0.41    1.07
  20   0   7   -1.72    1.35
  20   0   7    0.42    1.18
  20   0   8   37.44    4.32
  20   0   8   46.52    4.64
  20   0   8   39.61    4.41
  20   0   9    0.41    0.82
  20   0   9    0.40    0.89
  20   0   9    0.40    1.26
  20   0  10   29.80    3.70
  20   0  10   33.39    3.81
  20   0  10   33.38    3.87
  20   0  11   -0.36    0.94
  20   0  11    0.34    0.82
  20   0  11    0.35    0.97
  20   0  12    0.32    0.70
  20   0  12   -0.30    0.90
  20   0  13    0.26    0.64
  20   0  14    0.61    0.57
 -20   2  16    0.90    0.62
  20   2 -16    0.68    0.48
 -20   2  15   21.46    2.42
  20   2 -15   23.86    2.57
 -20  -2  15   26.26    2.52
 -20   2  14    2.91    1.16
 -20  -2  14    1.34    0.96
  20   2 -14    2.33    1.08
  20  -2 -14    1.38    0.87
 -20  -2  13   63.03    4.89
  20   2 -13   53.72    4.59
  20  -2 -13   50.31    4.35
 -20  -2  12   -0.74    1.32
  20   2 -12   -0.38    0.76
  20  -2 -12    0.36    0.81
 -20  -2  11  128.71    7.94
  20   2 -11  107.27    7.38
  20  -2 -11  134.32    7.90
 -20  -2  10    2.16    1.82
  20   2 -10    4.37    1.74
  20  -2 -10    1.66    1.43
 -20  -2   9  208.56   10.98
  20   2  -9  212.00   10.98
  20  -2  -9  214.83   10.81
  20   2  -8    4.08    1.69
  20  -2  -8    6.90    2.06
  20   2  -7  249.36   12.30
  20  -2  -7  271.45   12.48
  20   2  -7  266.15   11.78
  20   2  -6    0.45    0.77
  20  -2  -6    0.85    0.73
  20   2  -6    0.78    0.94
  20   2  -5   99.97    7.25
  20  -2  -5  116.51    7.57
  20   2  -5  109.19    7.35
  20   2  -5  115.51    7.33
  20   2  -4    1.24    1.00
  20   2  -4    3.91    1.45
  20   2  -4    1.72    1.21
  20  -2  -4    1.65    1.08
  20  -2  -4    1.76    1.16
  20   2  -3  108.47    7.22
  20  -2  -3  119.13    7.40
  20   2  -3  101.98    6.82
  20   2  -3  111.77    7.50
  20  -2  -3  121.06    7.55
  20  -2  -3  102.22    7.24
  20  -2  -3  107.99    7.11
  20   2  -2   14.47    2.69
  20  -2  -2   10.52    2.24
  20   2  -2   13.77    2.47
  20   2  -2   12.12    2.50
  20  -2  -2    8.85    2.27
  20  -2  -2   13.10    2.32
  20  -2  -2   16.44    2.71
  20   2  -1    2.79    1.37
  20  -2  -1    6.19    1.84
  20   2  -1    6.39    1.83
  20  -2  -1    8.81    2.01
  20   2  -1    4.56    1.60
  20  -2  -1    4.40    1.64
  20  -2  -1    7.25    1.87
  20  -2  -1    6.82    1.87
  20   2   0   22.75    3.34
  20  -2   0   26.02    3.51
  20   2   0   23.52    3.12
  20  -2   0   19.70    2.98
  20  -2   0   23.45    3.12
  20  -2   0   17.64    2.87
  20   2   0   15.52    2.80
  20  -2   0   14.70    2.69
  20  -2   1   -0.39    0.77
  20   2   1   -0.38    0.92
  20  -2   1   -0.38    0.85
  20  -2   1   -0.40    1.05
  20   2   1   -0.40    1.05
  20  -2   1    0.39    1.09
  20  -2   2    0.40    0.78
  20   2   2    0.39    0.86
  20  -2   2    1.52    1.07
  20   2   2    2.27    1.06
  20  -2   2    0.79    0.88
  20   2   2    1.23    1.22
  20  -2   3   40.90    4.28
  20  -2   3   31.37    3.72
  20   2   3   38.12    4.17
  20  -2   3   37.02    4.02
  20  -2   3   35.09    4.02
  20   2   3   33.17    4.06
  20  -2   4    0.41    0.90
  20  -2   4    1.91    1.25
  20   2   4    1.20    1.05
  20  -2   4    0.78    0.87
  20  -2   4    1.26    1.17
  20   2   4    1.75    1.15
  20  -2   5   53.55    4.99
  20  -2   5   54.38    4.87
  20   2   5   50.40    4.81
  20  -2   5   45.39    4.57
  20   2   5   47.00    4.76
  20  -2   5   46.48    4.78
  20   2   5   47.06    4.91
  20  -2   6    5.72    1.82
  20  -2   6    6.10    1.86
  20   2   6    9.84    2.20
  20  -2   6    9.63    2.19
  20   2   6    8.93    2.12
  20  -2   6    4.73    1.77
  20   2   6    8.13    2.25
  20  -2   6    7.55    1.94
  20   2   6    9.34    2.18
  20   2   7   40.10    4.38
  20  -2   7   48.37    4.70
  20   2   7   57.15    5.18
  20  -2   7   46.30    4.64
  20   2   7   44.43    4.54
  20  -2   7   51.51    4.88
  20   2   7   39.86    4.63
  20   2   8    9.24    2.19
  20  -2   8    9.01    2.10
  20   2   8    7.15    1.96
  20   2   8    7.83    2.16
  20  -2   8    8.11    2.03
  20   2   8    6.70    1.92
  20   2   9   66.21    5.47
  20  -2   9   70.23    5.59
  20   2   9   80.21    6.08
  20  -2   9   70.64    5.52
  20   2   9   67.95    5.46
  20   2   9   75.88    6.05
  20   2  10    7.89    1.99
  20  -2  10   13.64    2.39
  20   2  10   12.14    2.36
  20  -2  10    9.46    2.05
  20  -2  10   10.93    2.23
  20   2  10    4.18    1.63
  20  -2  11   38.82    3.79
  20   2  11   43.04    4.00
  20  -2  11   29.79    3.40
  20   2  11   38.01    3.76
  20  -2  11   39.60    3.76
  20   2  11   50.03    4.37
  20  -2  12    0.79    0.90
  20   2  12    0.27    0.88
  20   2  12    0.28    0.61
  20  -2  12    2.43    1.00
  20   2  12    1.48    0.98
  20  -2  12    0.53    0.75
  20   2  13   21.42    2.35
  20  -2  13   25.24    2.49
  20   2  13   25.47    2.67
 -20  -4  15    4.69    1.03
 -20   4  15    5.18    1.06
 -20  -4  14    2.41    0.97
 -20   4  14    1.38    0.76
 -20  -4  13    5.71    1.48
 -20  -4  12   -0.32    1.10
 -20  -4  11   21.91    3.10
 -20  -4  10   27.80    3.67
 -20  -4   9   39.89    4.52
  20   4  -9   46.14    4.27
 -20   4   9   54.96    4.97
 -20  -4   8   65.08    5.81
  20   4  -8   61.83    5.15
 -20   4   8   62.92    5.47
 -20  -4   7   30.70    4.06
 -20   4   7   34.28    4.13
  20   4  -7   25.12    3.37
 -20   4   6   58.54    5.30
  20   4  -6   60.76    5.36
 -20   4   5    1.24    1.30
  20   4  -5    2.47    1.29
 -20   4   4  190.75    9.96
  20   4  -4  184.30    9.79
 -20   4   3    6.10    2.02
  20   4  -3    1.23    1.00
  20   4  -2  140.80    8.28
  20   4  -1    6.71    1.76
  20  -4   0  129.52    7.76
  20  -4   1   30.65    3.72
  20   4   1   29.97    3.89
  20  -4   2  220.69   10.70
  20  -4   2  222.06   10.79
  20   4   2  209.04   10.97
  20  -4   3    6.49    1.97
  20  -4   3    4.06    1.51
  20  -4   3    2.32    1.44
  20   4   3    3.17    1.42
  20  -4   4  166.05    9.19
  20  -4   4  169.05    9.31
  20  -4   4  170.72    9.26
  20   4   4  192.98   10.25
  20  -4   5    1.63    1.14
  20  -4   5    3.60    1.48
  20  -4   5    3.59    1.59
  20  -4   5    2.57    1.27
  20   4   5    0.45    1.00
  20  -4   6   75.43    5.85
  20  -4   6   75.31    5.95
  20  -4   6   77.37    6.10
  20   4   6   89.91    6.70
  20  -4   7   16.58    2.70
  20  -4   7   14.35    2.63
  20   4   7   22.77    3.42
  20   4   8   14.90    2.49
  20  -4   8   15.54    2.66
  20   4   8   16.13    2.81
  20   4   9    5.98    1.62
  20  -4   9    5.72    1.71
  20   4   9    7.46    1.84
  20   4  10    7.53    1.70
  20   4  10    7.06    1.70
  20  -4  11    0.27    0.60
  20  -4  12    3.48    1.01
 -20  -6  12    6.87    1.27
 -20  -6  11   61.43    4.17
  20   6 -10    4.77    1.23
  20   6  -9   54.00    4.22
 -20   6   9   51.25    4.42
  20   6  -8    0.32    0.63
 -20   6   8    0.34    0.82
  20   6  -7   61.97    4.98
 -20   6   7   64.65    5.20
  20   6  -6    7.66    1.85
 -20   6   6    9.38    2.18
  20   6  -5   56.71    4.94
 -20   6   5   57.26    5.06
  20   6  -4   10.38    2.17
 -20   6   4    8.29    2.12
  20   6  -3   35.36    4.04
  20  -6  -3   40.67    4.23
 -20   6   3   42.31    4.42
  20  -6  -2    9.58    2.10
  20   6  -2    6.42    1.77
  20  -6  -1    6.07    1.84
  20  -6  -1    7.34    1.86
  20   6   0   20.93    3.22
  20  -6   0   16.60    2.70
  20   6   1   25.98    3.57
  20  -6   1   19.89    2.92
  20   6   2   52.58    5.07
  20  -6   2   55.53    4.82
  20   6   3   26.57    3.62
  20  -6   3   25.14    3.26
  20   6   4   22.93    3.28
  20  -6   4   18.14    2.72
  20   6   5   40.97    4.27
  20  -6   5   36.19    3.77
  20   6   6    5.82    1.77
  20  -6   6    9.82    1.94
  20   6   7   16.78    2.53
  20   6   8    4.88    1.37
  20   6   9   22.24    2.54
  20  -6   9   22.11    2.34
  20  -6  10    2.54    0.83
  20   8  -8   11.70    1.57
  20   8  -7   22.84    2.36
  20  -8  -7   22.99    2.30
 -20   8   7   22.60    2.37
  20   8  -6   32.07    2.90
  20  -8  -6   27.05    2.66
 -20   8   6   27.37    2.76
  20   8  -5   28.09    2.78
  20  -8  -5   22.83    2.61
 -20   8   5   27.95    2.86
  20   8  -4   47.84    3.73
  20  -8  -4   46.49    3.78
 -20   8   4   43.41    3.74
  20   8  -3   11.69    1.89
 -20   8   3   16.53    2.29
  20  -8  -3   15.69    2.26
 -20   8   2   23.70    2.82
 -20   8   1   16.50    2.37
  20   8  -1   14.38    2.22
  20   8   0   33.16    3.37
  20   8   1    0.30    0.83
  20   8   2   59.10    4.50
  20   8   3   -0.28    0.55
  20   8   4   32.86    3.15
  20   8   5    1.83    0.85
  20   8   6    5.04    1.14
  21   1 -16    2.66    0.79
 -21   1  15   18.40    2.12
  21   1 -15   21.33    2.39
  21  -1 -15   23.14    2.42
  21   1 -14   14.36    2.21
  21  -1 -14   13.42    2.12
  21   1 -13   41.35    4.04
  21  -1 -13   44.56    4.11
 -21  -1  12   29.26    3.49
  21   1 -12   28.33    3.49
  21  -1 -12   23.87    3.24
 -21  -1  11   61.84    5.34
  21   1 -11   64.70    5.57
  21  -1 -11   64.68    5.51
 -21  -1  10   10.72    2.67
  21   1 -10   14.59    2.75
  21  -1 -10   14.22    2.75
  21   1  -9   42.10    4.77
  21  -1  -9   55.32    5.27
  21   1  -8   89.82    6.95
  21  -1  -8   87.60    6.89
  21  -1  -7    3.64    1.63
  21   1  -7    5.63    1.63
  21   1  -6  231.04   11.89
  21  -1  -6  227.37   11.69
  21   1  -6  258.16   11.41
  21   1  -5    2.75    1.29
  21  -1  -5    4.03    1.66
  21   1  -5    5.48    1.70
  21   1  -4   56.99    5.48
  21  -1  -4   58.79    5.47
  21   1  -4   68.91    5.47
  21   1  -3    4.47    1.66
  21  -1  -3    6.56    1.99
  21   1  -3    3.87    1.60
  21  -1  -3    3.38    1.51
  21   1  -3    2.75    1.30
  21   1  -2    6.40    2.12
  21  -1  -2    2.51    1.72
  21   1  -2    8.20    1.94
  21   1  -2    6.19    1.97
  21  -1  -2    7.80    2.11
  21  -1  -2   12.15    2.39
  21   1  -1   59.27    5.41
  21  -1  -1   65.00    5.60
  21   1  -1   68.66    5.48
  21  -1  -1   65.96    5.44
  21   1  -1   68.50    5.86
  21  -1  -1   63.78    5.58
  21   1   0   21.92    3.44
  21  -1   0   30.58    3.91
  21  -1   0   27.04    3.59
  21   1   0   24.27    3.28
  21  -1   0   23.94    3.30
  21   1   0   21.46    3.20
  21   1   0   23.26    3.45
  21  -1   0   23.32    3.45
  21  -1   1  163.58    8.94
  21   1   1  155.74    8.72
  21   1   1  147.18    8.33
  21   1   1  145.69    8.23
  21  -1   1  171.54    9.07
  21   1   1  139.13    8.53
  21  -1   1  158.44    8.94
  21  -1   2   68.05    5.69
  21   1   2   69.03    5.66
  21  -1   2   63.11    5.42
  21   1   2   74.75    5.80
  21  -1   2   57.69    5.18
  21  -1   3   62.27    5.31
  21   1   3   63.29    5.40
  21   1   3   55.43    5.17
  21  -1   3   61.40    5.39
  21  -1   3   60.70    5.34
  21   1   3   59.00    5.39
  21  -1   4    9.65    2.19
  21   1   4    7.96    2.09
  21  -1   4   10.77    2.30
  21   1   4   10.88    2.27
  21  -1   4    8.92    2.20
  21   1   4    7.41    2.04
  21  -1   5   87.94    6.39
  21   1   5  100.30    7.01
  21  -1   5  103.69    7.07
  21   1   5   83.90    6.31
  21  -1   5   82.22    6.48
  21   1   5  101.06    7.27
  21  -1   6   -0.39    0.87
  21   1   6    0.85    1.11
  21  -1   6   -0.42    1.02
  21  -1   6   -0.43    0.84
  21   1   6    0.45    1.33
  21  -1   7   95.31    6.80
  21   1   7  101.40    7.05
  21  -1   7   90.84    6.47
  21   1   7  101.12    7.04
  21  -1   7  110.96    7.28
  21   1   7  113.59    7.39
  21  -1   7   93.00    6.74
  21   1   7  105.90    7.37
  21   1   8    1.63    1.28
  21  -1   8    2.81    1.44
  21   1   8    0.82    1.08
  21  -1   8    0.40    0.89
  21  -1   8    0.40    1.11
  21   1   8   -0.80    1.54
  21  -1   9   42.57    4.31
  21   1   9   36.64    3.99
  21   1   9   44.95    4.47
  21  -1   9   43.18    4.33
  21   1   9   45.23    4.45
  21  -1   9   29.26    3.63
  21   1  10    4.29    1.63
  21  -1  10    3.88    1.53
  21   1  10    6.10    1.71
  21  -1  10    5.29    1.47
  21  -1  10    2.40    1.41
  21   1  10    6.24    1.92
  21  -1  11   31.94    3.40
  21   1  11   35.69    3.58
  21   1  11   32.43    3.42
  21  -1  11   30.74    3.36
  21   1  12    3.78    1.26
  21  -1  12    3.73    1.21
  21  -1  12    3.62    1.23
  21   1  12    3.13    1.24
  21   1  13    7.92    1.43
  21  -1  13    4.46    1.12
 -21   3  15    4.26    1.01
 -21  -3  15    3.85    0.90
 -21   3  14    4.42    1.23
 -21  -3  14    4.64    1.22
 -21  -3  13    6.34    1.58
 -21  -3  12   25.32    3.21
 -21  -3  11   27.17    3.54
 -21  -3  10   48.52    4.88
 -21  -3   9    4.26    1.98
 -21   3   8  134.60    8.09
  21   3  -8  142.24    7.99
 -21  -3   8  133.11    8.54
  21   3  -7    1.55    1.15
 -21   3   7    1.60    1.19
  21   3  -6  254.08   11.68
  21   3  -5    4.48    1.62
  21   3  -4  134.08    8.15
  21   3  -3   20.44    3.10
  21  -3  -3   20.78    3.06
  21   3  -2   39.93    4.28
  21  -3  -2   46.10    4.52
  21   3  -1    8.29    2.08
  21  -3  -1    8.32    2.01
  21   3   0  108.02    7.00
  21  -3   0  101.57    6.92
  21  -3   1   34.54    3.99
  21  -3   1   29.68    3.68
  21  -3   2  170.77    9.33
  21  -3   2  161.35    9.00
  21  -3   2  162.76    8.94
  21   3   2  160.41    9.32
  21  -3   3  145.94    8.54
  21  -3   3  142.69    8.34
  21  -3   3  129.06    8.07
  21   3   3  157.32    9.10
  21  -3   4   36.04    4.16
  21  -3   4   35.47    4.06
  21  -3   4   28.94    3.79
  21   3   4   38.04    4.48
  21  -3   5  100.38    7.04
  21  -3   5  115.41    7.31
  21  -3   5  103.93    7.18
  21   3   5  112.47    7.70
  21  -3   6    8.87    2.17
  21  -3   6   12.62    2.44
  21  -3   6   11.13    2.36
  21   3   6   10.14    2.41
  21  -3   7   31.97    3.71
  21  -3   7   40.36    4.22
  21  -3   7   26.08    3.47
  21   3   7   32.73    4.02
  21   3   8    0.38    1.06
  21  -3   8   -0.38    1.00
  21   3   8   -0.40    0.97
  21   3   9    3.52    1.31
  21  -3   9    1.06    0.93
  21   3   9    4.37    1.53
  21  -3  10    2.20    1.04
  21  -3  11    9.90    1.77
  21  -3  12    4.87    1.14
 -21  -5  13   22.67    2.21
 -21  -5  13   19.15    1.92
 -21  -5  12   15.25    2.05
 -21  -5  11   35.39    3.40
 -21  -5  10   12.76    2.25
 -21  -5   9   16.33    2.65
  21   5  -9   13.70    2.20
 -21  -5   8    1.78    1.32
 -21   5   8    4.30    1.51
  21   5  -8    4.66    1.44
 -21   5   7    2.26    1.29
  21   5  -7    0.36    0.80
 -21   5   6    3.88    1.49
  21   5  -6    1.90    1.07
 -21   5   5    0.79    1.11
  21   5  -5    1.17    0.87
 -21   5   4    6.81    1.99
  21   5  -4    6.76    1.90
 -21   5   3    1.21    1.06
  21   5  -3    1.59    1.04
  21   5  -2   26.22    3.43
  21   5  -1   26.56    3.40
  21  -5   0   -1.18    0.95
  21   5   1  145.81    8.56
  21  -5   1  129.42    7.86
  21   5   2    0.86    1.05
  21  -5   2    0.39    1.02
  21   5   3  130.23    8.20
  21  -5   3  124.95    7.54
  21  -5   3  106.31    6.98
  21   5   4    3.81    1.57
  21  -5   4    4.49    1.66
  21  -5   4    5.11    1.66
  21   5   5   65.84    5.59
  21  -5   5   65.95    5.23
  21   5   6    0.39    1.15
  21  -5   6    0.33    0.73
  21  -5   6    0.34    0.83
  21   5   7   40.69    4.19
  21  -5   7   50.12    4.24
  21  -5   7   51.13    4.32
  21  -5   8   -0.29    0.76
  21   5   8    0.32    0.77
  21  -5   9   24.41    2.70
  21   5   9   26.94    2.94
  21  -5  10    3.94    1.07
  21  -5  11    9.58    1.42
 -21  -7  10   23.66    2.17
  21   7  -9    0.19    0.49
 -21  -7   9    0.79    0.71
 -21   7   8   56.43    3.98
  21   7  -8   45.59    3.48
 -21  -7   8   48.15    3.58
 -21   7   7    2.63    1.11
  21   7  -7    2.54    0.94
 -21  -7   7    4.27    1.20
  21   7  -6   80.90    5.20
 -21   7   6   88.10    5.47
  21   7  -5   16.02    2.32
 -21   7   5   15.66    2.43
  21   7  -4  108.94    6.44
  21  -7  -4  116.50    6.55
  21   7  -3   13.48    2.14
 -21   7   3   12.89    2.33
  21  -7  -3   14.03    2.27
 -21   7   2  126.16    7.22
 -21   7   1    6.55    1.78
  21  -7   0   45.01    3.87
  21   7   0   49.30    4.34
  21  -7   1   16.01    2.28
  21   7   1   10.87    2.15
  21  -7   2   32.90    3.20
  21   7   2   32.33    3.55
  21  -7   3   21.43    2.58
  21   7   3   24.12    3.06
  21  -7   4   29.58    2.93
  21   7   4   25.91    3.06
  21   7   5    7.95    1.72
  21   7   6    1.01    0.75
  21   7   7    0.21    0.47
  22   0 -15    0.60    0.56
  22   0 -14   76.32    4.86
  22   0 -13    0.93    0.82
  22   0 -12  160.53    8.50
  22   0 -11   -0.39    1.04
 -22   0  10   63.13    5.28
  22   0 -10   70.04    5.84
  22   0  -9   -0.89    1.32
  22   0  -8   82.47    6.62
  22   0  -7    0.46    0.92
  22   0  -6  123.46    8.22
  22   0  -5    0.46    1.22
  22   0  -4   67.91    5.99
  22   0  -3   -0.92    1.12
  22   0  -2    5.47    1.75
  22   0  -1    1.36    1.27
  22   0  -1    0.81    0.81
  22   0   0    0.82    1.08
  22   0   0    3.63    1.44
  22   0   1   -0.41    1.00
  22   0   1    0.80    0.89
  22   0   2    1.67    1.17
  22   0   2    0.80    0.88
  22   0   3   -0.39    1.03
  22   0   3    0.42    0.93
  22   0   3    1.27    1.11
  22   0   4   15.90    2.74
  22   0   4   15.08    2.75
  22   0   4   14.88    2.72
  22   0   5    0.41    0.71
  22   0   5    0.42    0.94
  22   0   6   52.62    4.95
  22   0   6   60.47    5.41
  22   0   6   65.76    5.62
  22   0   7    1.64    1.41
  22   0   7    1.93    1.21
  22   0   7   -0.40    0.98
  22   0   8   37.39    4.14
  22   0   8   40.37    4.24
  22   0   9    0.36    1.06
  22   0   9   -0.37    0.81
  22   0  10   51.62    4.43
  22   0  10   48.72    4.33
  22   0  11    0.56    0.96
  22   0  11   -0.58    0.81
  22   0  12   31.53    2.95
  22   0  12   36.16    3.16
  22   0  13    0.36    0.51
 -22  -2  14    2.42    0.94
  22   2 -14    0.66    0.58
 -22   2  14    1.28    0.73
 -22  -2  13    2.07    1.06
  22   2 -13    3.00    1.09
  22  -2 -13    4.39    1.23
 -22   2  13    3.66    1.16
  22   2 -12    2.25    1.15
  22  -2 -12    3.95    1.38
 -22  -2  12    0.31    1.02
  22   2 -11    7.59    1.90
  22  -2 -11    8.92    1.93
 -22  -2  11    6.04    1.97
  22   2 -10   -0.39    1.11
  22  -2 -10    0.37    0.64
 -22  -2  10    0.78    1.40
  22   2  -9    3.76    1.44
  22  -2  -9    6.76    1.90
 -22  -2   9    6.29    2.20
  22   2  -8   10.43    2.38
  22  -2  -8   12.82    2.51
  22   2  -8   15.31    2.51
  22   2  -7   54.20    5.26
  22  -2  -7   52.49    5.06
  22   2  -7   64.67    5.24
  22   2  -6   15.27    2.95
  22  -2  -6   23.13    3.40
  22   2  -6   20.84    3.10
  22   2  -5  181.06   10.32
  22  -2  -5  206.58   10.62
  22   2  -5  218.69   10.54
  22   2  -4   13.04    2.65
  22  -2  -4   13.34    2.75
  22   2  -4   14.25    2.67
  22   2  -3  208.60   11.07
  22  -2  -3  213.40   10.97
  22   2  -3  237.38   11.10
  22   2  -2   18.71    3.21
  22  -2  -2   17.10    3.00
  22  -2  -2   20.33    2.99
  22   2  -2   18.18    2.95
  22  -2  -2   20.76    3.16
  22  -2  -1  140.95    8.09
  22   2  -1  133.52    8.45
  22   2  -1  135.61    8.08
  22  -2  -1  138.11    8.28
  22  -2   0   12.63    2.45
  22   2   0    6.60    1.73
  22  -2   0    7.84    2.05
  22  -2   1  255.99   11.91
  22  -2   1  253.22   11.71
  22  -2   2    0.83    1.09
  22  -2   2    0.39    0.86
  22  -2   2    0.82    1.16
  22  -2   3  212.21   10.61
  22  -2   3  189.25    9.80
  22  -2   3  196.11   10.30
  22   2   3  218.28   10.86
  22  -2   4   -0.41    1.00
  22   2   4   -0.41    1.14
  22  -2   4   -0.40    1.25
  22  -2   4   -0.42    0.84
  22   2   4   -0.44    0.97
  22  -2   5   86.24    6.43
  22   2   5   98.11    6.75
  22  -2   5   81.57    6.20
  22  -2   5   88.57    6.55
  22   2   5  101.58    7.16
  22  -2   6    2.36    1.46
  22   2   6    3.16    1.47
  22  -2   6    1.54    1.27
  22  -2   6    2.06    1.29
  22   2   6    2.17    1.36
  22  -2   6    1.92    1.26
  22   2   6    0.39    0.96
  22  -2   7   54.18    4.83
  22   2   7   54.00    4.91
  22  -2   7   63.17    5.18
  22   2   7   61.81    5.20
  22  -2   7   70.62    5.46
  22  -2   7   61.13    5.25
  22   2   7   57.83    5.33
  22   2   8   -0.72    0.88
  22  -2   8    0.35    0.99
  22  -2   8   -0.37    0.83
  22  -2   8   -0.35    1.14
  22   2   8    0.35    1.06
  22   2   9    9.93    2.07
  22  -2   9   16.77    2.51
  22  -2   9   12.87    2.29
  22  -2   9   12.03    2.21
  22   2   9    7.78    1.95
  22   2  10    1.47    0.97
  22  -2  10    2.58    1.14
  22  -2  10    1.48    0.88
  22  -2  10    1.12    0.96
  22   2  10    1.43    1.07
  22   2  11    2.48    1.02
  22  -2  11    1.94    0.96
  22  -2  11    1.95    0.94
  22  -2  11    1.90    1.10
  22   2  11    2.42    1.13
  22   2  12    0.78    0.61
  22  -2  12    1.15    0.69
 -22  -4  13    3.04    1.01
 -22  -4  12   57.79    4.18
 -22  -4  11    0.88    1.13
 -22  -4  10   92.69    6.09
  22   4  -9    1.21    0.79
 -22  -4   9    2.18    1.61
 -22  -4   8   39.46    4.34
  22   4  -8   37.35    3.78
 -22   4   8   38.44    4.00
 -22  -4   7    5.65    1.97
  22   4  -7    3.27    1.35
 -22   4   7    6.36    1.82
 -22  -4   6   31.05    3.99
 -22   4   6   34.49    3.95
  22   4  -6   39.80    4.14
 -22   4   5   20.96    3.11
  22   4  -5   17.78    2.86
  22   4  -4   34.11    3.95
  22   4  -3   39.79    4.22
  22   4  -2   46.02    4.60
  22  -4  -1   -0.38    0.99
  22   4  -1    0.39    0.94
  22  -4   0    3.84    1.48
  22  -4   1    2.72    1.34
  22  -4   1    2.00    1.25
  22   4   2   18.62    3.09
  22  -4   2   20.76    3.11
  22  -4   2   17.43    2.84
  22   4   3   30.31    3.83
  22  -4   3   24.63    3.21
  22  -4   3   30.49    3.70
  22  -4   3   22.24    3.22
  22   4   4   19.50    3.11
  22  -4   4   15.49    2.58
  22  -4   4   17.36    2.83
  22  -4   4   12.18    2.41
  22   4   5   18.65    3.05
  22  -4   5   20.80    2.97
  22  -4   5   19.16    2.92
  22  -4   5   21.64    3.14
  22   4   6   26.96    3.60
  22  -4   6   25.89    3.29
  22  -4   6   34.16    3.71
  22   4   7    5.92    1.76
  22  -4   7    5.05    1.57
  22  -4   7    5.20    1.55
  22  -4   8   27.97    3.18
  22   4   8   24.77    3.15
  22  -4   9    3.05    1.07
  22   4   9    0.87    0.76
  22  -4  10   30.05    2.86
  22  -4  11    0.38    0.46
 -22  -6  11    0.17    0.41
 -22  -6  10   11.35    1.68
  22   6  -9   10.79    1.67
 -22  -6   9   14.22    2.00
 -22   6   8   27.09    2.96
  22   6  -8   30.74    2.99
 -22   6   7   38.98    3.72
  22   6  -7   35.42    3.42
 -22   6   6   40.20    3.87
  22   6  -6   37.94    3.70
 -22   6   5   61.20    4.93
  22   6  -5   62.50    4.80
 -22   6   4   25.89    3.25
  22   6  -4   22.92    3.03
 -22   6   3  106.43    6.64
  22   6  -3   96.38    6.18
 -22   6   2    6.63    1.74
  22   6  -2    9.81    2.00
  22  -6  -2    4.91    1.50
 -22   6   1   91.40    6.15
  22  -6  -1   85.63    5.79
  22  -6   0    8.60    1.84
  22  -6   1   37.05    3.76
  22   6   1   39.05    4.00
  22  -6   2    1.61    1.06
  22   6   2    2.17    1.30
  22  -6   3   85.13    5.61
  22   6   3   81.38    5.84
  22  -6   4    0.59    0.78
  22   6   4    0.68    0.90
  22  -6   5   48.91    3.99
  22   6   5   48.41    4.27
  22   6   6    0.29    0.71
  22   6   7   10.77    1.85
  22   6   8    2.13    0.85
 -22   8   5    5.41    1.10
  22   8  -5    6.54    1.12
 -22   8   4    6.43    1.27
  22   8  -4    3.99    0.93
 -22   8   3    8.20    1.45
 -22   8   2    2.53    0.89
 -22   8   1   17.99    2.12
 -22   8   0   -0.21    0.58
  22   8   0   -0.21    0.46
 -22   8  -1   11.22    1.62
  22   8   1   10.84    1.66
 -22   8  -2    4.32    1.04
  22   8   2    1.83    0.84
  22   8   3   17.43    1.99
  23   1 -14   20.61    2.23
  23  -1 -14   18.94    2.15
  23   1 -13   22.22    2.57
  23  -1 -13   19.53    2.42
 -23  -1  12   10.98    2.00
  23   1 -12    9.40    2.00
  23  -1 -12   11.88    2.15
 -23  -1  11   28.10    3.32
  23   1 -11   33.41    3.64
  23  -1 -11   28.04    3.36
 -23  -1  10    7.64    2.17
  23   1 -10   11.32    2.27
  23  -1 -10    7.60    1.89
 -23  -1   9   16.22    2.94
  23   1  -9   17.95    2.96
  23  -1  -9   23.19    3.26
  23   1  -8    6.11    1.89
  23  -1  -8    6.81    2.03
  23   1  -7   93.58    7.09
  23  -1  -7  107.11    7.44
  23   1  -7  104.17    6.68
  23   1  -6    0.92    1.02
  23  -1  -6    0.45    1.09
  23   1  -6   -0.39    1.01
  23   1  -5  188.40   10.45
  23  -1  -5  193.52   10.52
  23   1  -5  204.70   10.19
  23   1  -4    3.24    1.59
  23  -1  -4    3.17    1.62
  23   1  -4    4.45    1.66
  23   1  -3  198.41   10.86
  23  -1  -3  218.15   11.13
  23   1  -3  206.60   10.44
  23   1  -2   38.28    4.53
  23  -1  -2   37.50    4.42
  23   1  -2   34.96    4.01
  23  -1  -1   63.74    5.49
  23  -1  -1   57.26    5.14
  23  -1   0   22.49    3.22
  23   1   0   20.99    3.07
  23  -1   0   14.56    2.67
  23   1   1   36.52    4.03
  23  -1   1   44.35    4.55
  23   1   1   46.45    4.73
  23  -1   1   47.22    4.69
  23   1   2   20.57    3.14
  23  -1   2   22.95    3.37
  23  -1   2   17.68    2.89
  23   1   3   26.79    3.54
  23  -1   3   28.11    3.68
  23  -1   3   28.41    3.61
  23  -1   4   14.71    2.72
  23   1   4   11.50    2.41
  23  -1   4   17.52    2.94
  23   1   4   12.68    2.57
  23  -1   5    2.31    1.38
  23   1   5    0.41    0.91
  23  -1   5    2.43    1.39
  23   1   5    1.15    0.93
  23  -1   5    0.41    0.81
  23   1   5   -0.42    1.33
  23  -1   6   36.77    4.13
  23   1   6   35.07    4.01
  23  -1   6   46.41    4.57
  23  -1   6   38.32    4.14
  23   1   6   44.00    4.46
  23  -1   6   36.41    3.96
  23  -1   7    0.69    0.90
  23   1   7    1.14    1.00
  23  -1   7    0.75    0.99
  23  -1   7    1.49    1.05
  23  -1   7    0.74    1.05
  23   1   7   -0.76    1.18
  23   1   8   48.83    4.53
  23  -1   8   56.24    4.73
  23  -1   8   42.87    4.13
  23  -1   8   43.94    4.22
  23   1   8   48.03    4.48
  23  -1   9    2.82    1.36
  23   1   9    3.50    1.45
  23  -1   9    2.42    1.04
  23   1   9    3.57    1.37
  23  -1   9    1.60    1.00
  23   1  10    9.12    1.78
  23  -1  10    9.83    1.82
  23  -1  10   11.52    1.99
  23   1  10   10.28    1.94
  23   1  11    7.15    1.49
  23  -1  11    6.12    1.41
  23  -1  11    8.26    1.69
  23   1  11    7.66    1.70
  23   1  12    3.89    0.98
  23  -1  12    4.95    1.08
 -23   3  13    0.80    0.56
 -23  -3  13    2.44    0.97
 -23  -3  12   41.37    3.53
 -23  -3  11    8.68    2.00
 -23  -3  10   38.62    4.05
 -23  -3   9   37.56    4.16
  23   3  -8   16.57    2.55
 -23  -3   8   18.69    3.20
  23   3  -7   25.09    3.14
 -23  -3   7   18.32    3.44
  23   3  -6    1.51    0.92
  23   3  -5  112.03    7.21
  23   3  -4    2.39    1.31
  23  -3  -4    1.86    1.11
  23   3  -3   43.70    4.45
  23  -3  -3   45.96    4.45
  23   3  -2   40.93    4.32
  23  -3  -2   48.50    4.65
  23   3  -1   43.20    4.37
  23  -3  -1   42.06    4.42
  23  -3   0   19.18    2.86
  23  -3   0   18.04    2.89
  23   3   0   15.42    2.59
  23  -3   1   12.07    2.35
  23  -3   1   15.71    2.75
  23  -3   1    9.83    2.22
  23  -3   2   26.11    3.38
  23  -3   2   20.11    3.10
  23  -3   2   20.19    3.00
  23   3   3   15.39    2.75
  23  -3   3   13.14    2.59
  23  -3   3   13.56    2.61
  23  -3   3   10.67    2.25
  23   3   4   49.47    4.85
  23  -3   4   40.92    4.25
  23  -3   4   38.35    4.19
  23  -3   4   40.71    4.18
  23   3   5    0.82    1.22
  23  -3   5    0.38    0.84
  23  -3   5    2.27    1.35
  23  -3   5   -0.35    0.79
  23   3   6  103.38    6.86
  23  -3   6   86.47    6.15
  23  -3   6   84.39    5.82
  23  -3   6   91.78    6.22
  23   3   7    8.12    1.94
  23  -3   7    7.75    1.83
  23  -3   7    5.50    1.57
  23  -3   8   60.72    4.71
  23  -3   9    9.43    1.77
  23  -3  10   20.75    2.36
  23  -3  11    0.73    0.54
 -23  -5  11   14.87    1.88
 -23  -5  10    2.07    0.94
  23   5  -9   37.03    3.19
 -23  -5   9   37.10    3.44
 -23   5   8    1.45    1.04
  23   5  -8    0.27    0.61
 -23   5   7   79.45    5.40
  23   5  -7   76.82    5.27
 -23   5   6   13.44    2.41
  23   5  -6   12.06    2.16
 -23   5   5  113.33    6.91
  23   5  -5  117.36    6.97
 -23   5   4    2.43    1.14
  23   5  -4    1.75    1.04
 -23   5   3   59.10    4.95
  23   5  -3   56.37    4.80
  23   5  -2    0.35    0.69
  23   5  -1  104.19    6.47
  23  -5  -1  108.84    6.80
  23  -5   0    3.57    1.42
  23  -5   1   96.55    6.37
  23   5   2   11.48    2.30
  23  -5   2    9.11    1.97
  23  -5   2    6.93    1.76
  23   5   3    9.56    2.11
  23  -5   3   13.08    2.29
  23  -5   3    8.99    1.90
  23   5   4   13.95    2.57
  23  -5   4   11.85    2.22
  23   5   5   -0.34    0.75
  23  -5   5    0.30    0.73
  23   5   6    4.72    1.51
  23  -5   6    8.89    1.75
  23  -5   6    9.03    1.71
  23   5   7   -0.56    0.84
  23  -5   7   -0.24    0.66
  23   5   8   12.80    1.95
  23  -5   8    9.61    1.56
  23  -5   9    1.22    0.67
 -23   7   7    2.07    0.79
  23   7  -7    3.08    0.86
 -23   7   6    2.31    0.91
  23   7  -6    1.62    0.73
 -23   7   5    7.27    1.45
  23   7  -5    6.74    1.34
 -23   7   4    0.24    0.79
  23   7  -4    1.57    0.71
 -23   7   3    3.96    1.15
  23   7  -3    1.12    0.63
 -23   7   2   12.31    1.95
 -23   7   1    0.75    0.86
  23  -7  -1    0.89    0.63
 -23   7   0   28.74    2.85
  23  -7   0   22.28    2.39
 -23   7  -1    1.18    0.78
  23  -7   1    1.53    0.75
  23   7   1    1.25    0.78
 -23   7  -2   23.93    2.48
  23  -7   2   19.81    2.23
  23   7   2   22.33    2.58
  23  -7   3    1.79    0.77
  23   7   3    2.63    1.06
  23   7   4   32.22    2.90
  23   7   5    1.58    0.76
  24   0 -14   -0.18    0.43
  24   0 -13    0.46    0.61
  24   0 -12    9.22    1.79
  24   0 -10    5.41    1.64
  24   0  -9   -0.39    0.78
 -24   0   9   -0.35    1.21
  24   0  -8    9.54    2.19
  24   0  -7    0.43    0.96
  24   0  -6   44.46    4.75
  24   0  -5    0.45    1.00
  24   0  -4  103.26    7.44
  24   0  -2  192.45   10.56
  24   0  -1   -0.41    0.91
  24   0   0  159.77    8.97
  24   0   1    0.41    1.08
  24   0   1    0.40    0.80
  24   0   2   87.92    6.38
  24   0   2   93.21    6.61
  24   0   3    0.41    0.70
  24   0   3   -0.38    1.07
  24   0   4   63.41    5.19
  24   0   4   58.57    5.18
  24   0   5    0.38    0.65
  24   0   6   22.01    3.12
  24   0   6   23.30    3.10
  24   0   6   25.26    3.39
  24   0   7   -0.71    0.94
  24   0   7   -0.33    0.73
  24   0   7   -0.35    0.99
  24   0   8   18.09    2.73
  24   0   8   21.36    2.91
  24   0   9    0.57    0.94
  24   0   9    0.59    0.71
  24   0  10   19.38    2.43
  24   0  10   19.36    2.41
  24   0  11    0.20    0.74
  24   2 -13   57.08    3.61
 -24  -2  13   49.88    3.37
  24   2 -12    0.24    0.58
 -24  -2  12   -0.47    0.99
  24   2 -11   99.68    5.91
  24  -2 -11   99.62    5.76
 -24  -2  11  102.86    6.04
  24  -2 -10    5.84    1.65
 -24  -2  10    3.25    1.52
  24   2  -9   96.36    6.46
  24  -2  -9  105.07    6.56
 -24  -2   9  106.81    6.82
  24   2  -8    3.07    1.32
  24  -2  -8    2.55    1.25
  24   2  -8    3.18    1.18
 -24  -2   8    4.67    1.89
  24   2  -7  157.60    8.18
  24   2  -7  129.82    8.06
  24  -2  -7  148.05    8.31
  24   2  -6    1.48    1.10
  24   2  -6    0.42    1.10
  24  -2  -6    0.40    0.88
  24  -2  -5  189.48    9.53
  24   2  -5  200.79    9.88
  24   2  -5  167.92    9.64
  24  -2  -5  188.28    9.89
  24   2  -4   -0.39    0.96
  24  -2  -4    1.16    1.16
  24   2  -4    1.30    1.14
  24  -2  -4    1.24    1.16
  24  -2  -3   66.20    5.46
  24   2  -3   62.29    5.38
  24   2  -3   60.64    5.65
  24  -2  -3   76.07    6.00
  24   2  -2   25.70    3.42
  24  -2  -2   26.52    3.52
  24   2  -1    0.39    0.86
  24  -2  -1    2.03    1.27
  24  -2  -1    0.38    0.92
  24  -2   0   16.13    2.62
  24  -2   0   25.98    3.47
  24  -2   0   21.99    3.14
  24  -2   1   -0.40    1.14
  24  -2   1   -0.39    0.78
  24  -2   2    0.80    1.05
  24  -2   2    3.54    1.51
  24  -2   3    0.39    0.96
  24  -2   3    1.18    1.03
  24   2   3    3.17    1.36
  24  -2   4    3.82    1.47
  24  -2   4    0.39    1.02
  24   2   4    2.79    1.37
  24  -2   5    8.42    2.03
  24  -2   5    6.37    1.79
  24   2   5   11.31    2.27
  24   2   5    7.44    1.87
  24  -2   5    4.61    1.58
  24  -2   6    2.40    1.13
  24  -2   6    6.07    1.70
  24  -2   6    2.01    1.33
  24   2   6    2.76    1.33
  24  -2   7   46.41    4.19
  24  -2   7   50.30    4.31
  24   2   7   51.04    4.38
  24  -2   8    2.39    1.03
  24  -2   8    2.79    1.14
  24   2   8    2.87    1.24
  24  -2   9   30.11    3.02
  24  -2   9   40.06    3.36
  24   2   9   34.34    3.19
  24  -2  10    1.04    0.69
  24  -2  10    2.61    0.95
  24   2  10    3.08    1.02
 -24  -4  12   -0.34    0.57
 -24  -4  11    8.44    1.50
 -24  -4  10    4.09    1.37
  24   4  -9    2.18    0.93
 -24  -4   9    1.74    1.15
  24   4  -8   17.59    2.42
 -24  -4   8   22.86    2.99
  24   4  -7   12.36    2.14
 -24  -4   7   14.29    2.47
  24   4  -6   66.38    5.02
 -24  -4   6   61.63    5.20
  24   4  -5   20.53    2.96
 -24  -4   5   17.96    2.94
  24   4  -4   44.32    4.29
  24   4  -3   -0.36    0.88
  24   4  -2   26.75    3.32
  24  -4  -1    3.11    1.33
  24   4  -1    3.81    1.38
  24  -4  -1    4.03    1.50
  24  -4   0  116.06    6.96
  24  -4   0   94.50    6.49
  24  -4   1    0.71    1.11
  24  -4   1    0.36    1.01
  24  -4   2  149.23    8.06
  24  -4   2  148.24    8.11
  24   4   2  149.55    8.24
  24  -4   3    3.44    1.41
  24  -4   3    1.70    1.17
  24  -4   3    2.85    1.13
  24   4   3    2.92    1.31
  24  -4   4   66.45    4.94
  24  -4   4   67.68    5.10
  24  -4   4   74.04    5.38
  24   4   4   72.10    5.56
  24  -4   5    1.52    0.90
  24  -4   5    0.90    0.79
  24   4   5    1.03    1.02
  24  -4   6   22.65    2.72
  24   4   6   16.41    2.54
  24  -4   6   15.64    2.30
  24   4   7    2.33    1.04
  24  -4   7    4.66    1.26
  24  -4   8    9.37    1.62
  24  -4   9    0.38    0.50
  24   6  -8    0.74    0.52
 -24  -6   8   -0.72    0.57
 -24   6   7   32.19    2.85
  24   6  -7   29.42    2.73
 -24   6   6    0.71    0.74
  24   6  -6    0.47    0.62
 -24   6   5   17.40    2.25
  24   6  -5   13.06    1.96
  24  -6  -5   15.38    2.06
 -24   6   4    2.10    1.01
  24   6  -4    3.90    1.15
  24  -6  -4    2.51    1.00
 -24   6   3    5.64    1.41
  24   6  -3    4.95    1.32
  24  -6  -3    6.78    1.56
 -24   6   2   21.58    2.60
  24  -6  -2   14.71    2.19
  24  -6  -1    0.27    0.66
  24  -6   0   27.16    2.90
  24  -6   1    1.05    0.69
  24  -6   2   17.56    2.32
  24   6   2   16.70    2.35
  24  -6   3    2.90    0.99
  24   6   3    3.74    1.19
  24  -6   4   13.94    1.91
  24   6   4   10.90    1.87
  24   6   5    4.64    1.16
  24   6   6   10.57    1.61
  25   1 -13   17.78    1.90
  25  -1 -13   16.45    1.81
  25   1 -12   18.71    2.27
  25  -1 -12   18.59    2.21
  25   1 -11   17.48    2.37
  25  -1 -11   15.67    2.23
 -25  -1  11   16.44    2.27
  25   1 -10   52.25    4.33
  25  -1 -10   42.94    3.93
 -25  -1  10   49.45    4.15
  25   1  -9   14.58    2.48
  25  -1  -9   13.86    2.32
 -25  -1   9   13.83    2.49
  25   1  -8   25.50    3.36
  25  -1  -8   35.45    3.81
 -25  -1   8   32.52    3.80
  25   1  -7   11.53    2.38
  25  -1  -7   12.78    2.44
  25   1  -6   11.59    2.38
  25  -1  -6   18.58    2.93
  25   1  -5    2.13    1.20
  25  -1  -5    6.24    1.80
  25  -1  -4   68.02    5.56
  25   1  -4   71.98    5.92
  25  -1  -4   66.11    5.66
  25  -1  -3    1.58    1.18
  25   1  -3    0.88    1.23
  25  -1  -3    3.00    1.53
  25   1  -2   53.93    4.89
  25  -1  -2   59.81    5.22
  25   1  -1   74.34    5.72
  25  -1  -1   75.89    5.89
  25   1   0   25.15    3.29
  25  -1   0   22.64    3.20
  25  -1   1   64.72    5.39
  25  -1   1   69.15    5.53
  25  -1   2   15.14    2.59
  25  -1   2    7.68    1.96
  25  -1   3   19.48    2.99
  25  -1   3   21.58    3.10
  25  -1   4   15.21    2.54
  25  -1   4   13.17    2.42
  25   1   5   19.40    2.95
  25  -1   5   25.84    3.23
  25  -1   5   25.83    3.32
  25  -1   5   28.78    3.35
  25  -1   6    3.98    1.48
  25   1   6    3.71    1.42
  25  -1   6    5.83    1.61
  25  -1   6    5.61    1.54
  25  -1   7   27.24    3.05
  25  -1   7   22.50    2.92
  25   1   7   28.39    3.23
  25  -1   8    0.81    0.85
  25   1   8    1.10    0.77
  25  -1   8    1.57    0.82
  25  -1   9   28.35    2.82
  25   1   9   28.04    2.84
  25  -1   9   25.57    2.55
  25  -1  10    1.32    0.84
  25   1  10    0.76    0.71
 -25  -3  12   13.13    1.65
 -25  -3  11    3.04    1.12
 -25  -3  10   29.23    3.03
 -25  -3   9    2.07    1.31
  25   3  -8   60.11    4.37
 -25  -3   8   59.96    4.86
  25   3  -7    4.25    1.32
 -25  -3   7    1.75    1.63
  25   3  -6   89.80    5.91
 -25  -3   6   82.65    6.07
  25   3  -5    7.93    1.85
  25   3  -4  109.49    6.91
  25  -3  -4  127.68    7.16
  25   3  -3    2.16    1.18
  25  -3  -3    2.08    1.19
  25   3  -2   56.17    4.88
  25  -3  -2   54.45    4.76
  25  -3  -1   12.66    2.39
  25   3  -1   10.48    2.09
  25  -3  -1   11.05    2.22
  25  -3   0   66.61    5.26
  25  -3   0   57.61    4.94
  25  -3   0   60.91    4.86
  25  -3   1   41.72    4.13
  25  -3   1   42.69    4.12
  25  -3   1   42.28    4.01
  25  -3   2   29.70    3.58
  25  -3   2   39.46    3.89
  25  -3   2   37.31    3.82
  25  -3   3   40.29    3.93
  25  -3   3   38.34    3.90
  25  -3   3   36.58    3.77
  25  -3   4   15.04    2.44
  25  -3   4   13.46    2.21
  25  -3   4   14.59    2.37
  25   3   4   18.33    2.70
  25  -3   5   10.68    2.13
  25  -3   5   11.37    1.97
  25  -3   5    8.66    1.88
  25   3   5    9.00    1.97
  25  -3   6    8.67    1.78
  25  -3   7    4.97    1.30
  25  -3   8    1.36    0.75
  25  -3   9    6.72    1.24
  25   5  -9    5.76    1.10
  25   5  -8   17.52    2.03
  25   5  -7    5.78    1.30
  25   5  -6   14.75    2.12
  25   5  -5    1.89    0.93
  25   5  -4   12.05    2.04
  25   5  -3    0.28    0.63
  25  -5  -3    0.29    0.70
  25   5  -2    3.05    1.07
  25  -5  -2    3.23    1.17
  25  -5  -1   12.98    2.17
  25  -5   0    0.59    0.71
  25  -5   1   32.97    3.30
  25  -5   2    4.62    1.28
  25  -5   2    5.81    1.43
  25   5   3   34.53    3.41
  25  -5   3   38.04    3.37
  25   5   4    2.94    1.19
  25  -5   4    7.08    1.46
  25   5   5   32.10    3.13
  25  -5   5   41.07    3.26
  25   5   6   -0.22    0.54
  26   0 -12   41.35    3.04
  26   0 -11    0.24    0.52
  26   0 -10   37.72    3.47
 -26   0   9    0.28    0.95
  26   0  -9    0.31    0.69
 -26   0   8   61.76    4.80
  26   0  -8   65.71    5.15
  26   0  -7    0.36    0.81
  26   0  -6   66.06    5.48
  26   0  -5   -0.40    0.88
  26   0  -4   67.07    5.65
  26   0  -4   65.06    5.26
  26   0  -3    0.38    0.91
  26   0  -2    7.91    1.91
  26   0  -1   -0.37    0.98
  26   0   0    0.37    0.82
  26   0   1    0.36    0.71
  26   0   2   -0.69    0.91
  26   0   3   -0.33    0.57
  26   0   4    4.03    1.38
  26   0   5   -0.31    0.69
  26   0   6    5.94    1.46
  26   0   6    6.69    1.63
  26   0   7    0.55    0.94
  26   0   8   13.57    2.01
  26   0   9    0.40    0.65
  26   2 -11    0.19    0.77
 -26  -2  11    0.20    0.62
  26   2 -10    1.42    0.81
 -26  -2  10    1.20    0.89
  26   2  -9   12.79    2.07
  26  -2  -9   18.00    2.34
 -26  -2   9   16.77    2.43
  26   2  -8    7.27    1.68
  26  -2  -8    8.05    1.69
 -26  -2   8    5.31    1.76
  26   2  -7   46.70    4.25
  26  -2  -7   48.38    4.16
 -26  -2   7   47.15    4.36
  26  -2  -7   47.72    3.96
  26  -2  -6    4.29    1.30
  26   2  -6    6.98    1.77
  26  -2  -6    6.98    1.75
  26  -2  -5   33.56    3.55
  26   2  -5   34.31    3.82
  26  -2  -4   24.54    3.15
  26   2  -3   82.16    5.72
  26  -2  -3   91.08    6.10
  26  -2  -2    2.87    1.51
  26  -2  -1  162.30    8.60
  26  -2   0    1.08    1.24
  26  -2   1  206.69    9.88
  26  -2   1  204.23    9.63
  26  -2   2    5.57    1.66
  26  -2   2    4.40    1.51
  26  -2   3   78.51    5.52
  26  -2   3   82.14    5.70
  26  -2   4    0.30    0.80
  26   2   4    0.31    0.88
  26  -2   4   -0.32    0.77
  26  -2   4    0.64    0.71
  26  -2   5   40.17    3.78
  26  -2   5   45.50    3.85
  26   2   5   39.86    3.72
  26  -2   5   40.61    3.75
  26  -2   6    2.48    1.02
  26  -2   6    3.10    1.15
  26   2   6    2.40    1.21
  26  -2   7   13.41    1.96
  26  -2   7   14.33    2.04
  26   2   7   15.21    2.10
  26  -2   8    1.24    0.68
  26  -2   8    1.34    0.87
  26   2   8    0.20    0.70
 -26  -4   9    0.80    0.72
 -26  -4   8   28.16    2.82
 -26  -4   7   -0.25    0.79
  26   4  -7    0.71    0.62
 -26  -4   6   42.69    3.76
  26   4  -6   51.76    3.93
  26   4  -5   -0.28    0.67
  26   4  -4   24.48    2.85
  26   4  -3    0.58    0.71
  26  -4  -3   -0.59    0.83
  26  -4  -2    5.98    1.49
  26  -4  -1    8.47    1.71
  26  -4  -1    6.58    1.58
  26  -4   0    0.57    0.80
  26  -4   0    1.18    0.88
  26  -4   1   25.65    2.93
  26  -4   1   25.40    2.93
  26  -4   2    0.28    0.68
  26  -4   2    0.55    0.67
  26  -4   3    0.52    0.73
  26  -4   3    1.35    0.89
  26  -4   4    0.97    0.76
  26  -4   4    3.24    1.03
  26   4   4    3.44    1.15
  26  -4   5    0.43    0.57
  26  -4   6   10.70    1.57
  26  -4   7    3.17    0.83
  26   6  -5   32.68    2.54
  26  -6  -5   32.79    2.51
  26   6  -4   15.08    1.77
  26  -6  -4   17.70    1.90
  26  -6  -3   36.16    2.79
  26  -6  -2   12.69    1.72
  26  -6  -1   30.56    2.62
  26  -6   0    4.15    1.06
  26  -6   1   28.60    2.48
  26  -6   2   -0.17    0.51
  27   1 -11    3.72    0.93
  27  -1 -11    4.62    1.02
  27   1 -10    4.59    1.15
  27  -1 -10    3.39    1.03
  27   1  -9   20.43    2.47
  27  -1  -9   26.28    2.75
 -27  -1   9   24.38    2.68
  27  -1  -9   23.85    2.45
  27   1  -8    2.29    1.03
  27  -1  -8    1.67    0.92
 -27  -1   8    0.28    1.03
  27  -1  -8    1.24    0.78
  27   1  -7   73.30    5.26
  27  -1  -7   73.24    5.19
 -27  -1   7   73.30    5.21
  27  -1  -7   78.95    5.04
  27  -1  -6   -0.30    0.72
  27   1  -6    0.33    0.66
  27  -1  -6    0.33    0.65
  27   1  -5   50.46    4.26
  27  -1  -5   44.16    4.06
  27   1  -4    0.33    0.79
  27  -1  -4    0.66    0.86
  27   1  -3   68.59    5.19
  27  -1  -3   85.73    5.75
  27   1  -2    0.33    0.65
  27  -1  -2    0.68    0.90
  27   1  -1   32.08    3.48
  27  -1  -1   26.36    3.25
  27   1   0   16.06    2.43
  27  -1   0   18.63    2.76
  27  -1   1   37.71    3.81
  27  -1   2   40.48    3.87
  27  -1   3   16.92    2.46
  27  -1   4   19.22    2.59
  27   1   4   25.56    2.98
  27  -1   4   25.22    2.88
  27  -1   5    0.82    0.86
  27   1   5    1.39    0.91
  27  -1   5    0.76    0.71
  27  -1   6   17.43    2.25
  27   1   6   15.46    2.20
  27  -1   7    0.43    0.73
  27   1   7    0.22    0.68
  27  -1   8    5.99    1.18
  27   1   8    5.01    1.13
 -27  -3   9   11.51    1.69
 -27  -3   8    6.08    1.42
 -27  -3   7   21.89    2.63
 -27  -3   6    2.25    1.22
 -27  -3   5   41.28    3.89
  27  -3  -4    1.59    0.87
  27  -3  -3   28.96    3.02
  27  -3  -3   23.16    2.76
  27  -3  -2    0.58    0.76
  27  -3  -2    0.85    0.84
  27  -3  -1   17.90    2.51
  27  -3  -1   13.19    2.09
  27  -3   0   31.78    3.30
  27  -3   0   26.47    2.91
  27  -3   1    4.07    1.35
  27  -3   1    2.93    1.12
  27  -3   2   61.87    4.58
  27  -3   3   -0.27    0.60
  27  -3   4   20.15    2.38
  27  -3   4   21.80    2.54
  27  -3   5   -0.44    0.58
  27  -3   6   17.27    1.97
  27  -5  -6    0.50    0.52
  27  -5  -5   50.38    3.33
  27  -5  -4   10.23    1.59
  27  -5  -3   44.19    3.29
  27  -5  -2   14.71    1.92
  27  -5  -1   33.71    2.88
  27  -5   0    6.83    1.34
  27  -5   1   20.12    2.17
  27  -5   2    4.12    1.04
  27  -5   3   18.99    1.96
  28   0  -9   -0.38    0.56
 -28   0   8   13.34    1.97
  28   0  -8   16.27    2.05
 -28   0   7   -0.50    0.90
  28   0  -7   -0.49    0.64
  28   0  -6   41.89    3.61
  28   0  -5   -0.28    0.63
  28   0  -4   27.09    3.01
  28   0  -3    0.30    0.73
  28   0  -2   38.82    3.69
  28   0  -1   -0.30    0.67
  28   0   0   58.23    4.51
  28   0   1   -0.28    0.69
  28   0   2   67.15    4.62
  28   0   3    0.28    0.83
  28   0   4   37.12    3.33
  28   0   5   -0.47    0.94
  28   0   6   28.31    2.66
  28   0   7   -0.35    0.57
 -28  -2   9   23.37    2.25
  28   2  -9   24.00    2.18
 -28  -2   8   -0.43    0.71
  28   2  -8   -0.20    0.44
 -28  -2   7   38.60    3.35
  28   2  -7   37.96    3.12
  28  -2  -7   40.67    3.09
 -28  -2   6   -0.27    0.84
  28   2  -6    0.23    0.62
  28  -2  -6    0.23    0.67
  28   2  -5   41.94    3.50
  28  -2  -5   49.48    3.75
  28  -2  -4    2.90    1.05
  28   2  -4    3.29    1.07
  28  -2  -3   12.94    2.08
  28  -2  -2   -0.28    0.74
  28  -2  -1   10.53    1.93
  28  -2   0    2.83    1.12
  28  -2   1    0.28    0.78
  28  -2   2    4.23    1.29
  28   2   2    3.86    1.28
  28  -2   2    4.51    1.29
  28  -2   3    8.90    1.62
  28   2   3    8.93    1.67
  28  -2   3   10.44    1.79
  28  -2   4    1.71    0.85
  28   2   4    1.54    0.93
  28  -2   4    2.27    0.98
  28  -2   5   25.74    2.40
  28   2   5   19.10    2.15
  28  -4  -6   24.21    2.19
  28  -4  -5    6.30    1.20
  28  -4  -4   23.83    2.36
  28  -4  -3    8.59    1.48
  28  -4  -2   55.95    3.76
  28  -4  -1   10.77    1.64
  28  -4   0   46.08    3.33
  28  -4   0   43.29    3.23
  28  -4   1    1.35    0.69
  28  -4   1    1.18    0.75
  28  -4   2   25.95    2.37
  29   1  -8   13.31    1.63
 -29  -1   7   -0.21    0.79
  29   1  -7    0.77    0.63
  29  -1  -7    1.11    0.64
 -29  -1   6   27.07    2.80
  29   1  -6   28.84    2.68
  29  -1  -6   31.96    2.82
  29   1  -5    0.91    0.71
  29  -1  -5    2.05    0.96
  29  -1  -4   13.04    1.92
  29   1  -4   12.02    1.86
  29  -1  -3    4.01    1.22
  29   1  -3    5.52    1.26
  29   1  -2    6.22    1.39
  29  -1  -2    5.36    1.30
  29   1  -1    4.44    1.19
  29  -1  -1    4.59    1.34
  29  -1   0   24.51    2.69
  29  -1   1    9.14    1.65
  29  -1   2   16.10    2.16
  29   1   2   22.56    2.50
  29  -1   2   22.13    2.44
  29  -1   3   21.10    2.35
  29   1   3   15.93    2.07
  29  -1   3   19.72    2.21
  29  -1   4    0.79    0.68
  29   1   4    1.80    0.86
  29  -1   5   15.17    1.77
  29   1   5   15.40    1.80
 -29  -3   5   -0.19    0.56
  29  -3  -5    0.16    0.36
 -29  -3   4   25.17    2.48
  29  -3  -3    1.70    0.79
  29  -3  -2   41.14    3.11
  29  -3  -1   19.43    2.15
  29  -3   0   48.67    3.42
  29  -3   1   17.68    2.03
  29  -3   2   20.80    2.17
  30   0  -6   40.40    2.87
 -30   0   5    1.75    0.90
  30   0  -5    0.19    0.55
  30   0  -4   33.04    2.77
  30   0  -3   -0.20    0.45
  30   0  -2    0.21    0.50
  30   0  -1    0.20    0.57
  30   0   0    6.77    1.28
  30   0   1   -0.82    0.70
  30   0   2    5.18    1.13
  30   0   3   -0.17    0.60
  30  -2  -4    0.67    0.52
 -30  -2   4    0.37    0.67
  30  -2  -3   21.91    2.13
 -30  -2   3   17.02    2.02
  30  -2  -2   -0.37    0.52
  30  -2  -1   41.41    3.02
  30  -2   0    2.38    0.83
  30  -2   1   51.48    3.32
   0   0   0    0.00    0.00
TITL exp_863+L2CdAST in C2/c
REM C2/c (#15 in standard setting)
CELL 1.54184  25.049694   9.842753  16.757686  90.0000  94.5341  90.0000
ZERR   18.00   0.000291   0.000119   0.000230   0.0000   0.0011   0.0000
LATT  7
SYMM -x, y,-z+1/2
SFAC C H N O
UNIT 198.00 180.00 18.00 18.00
TREF
HKLF 4
END
_computing_structure_solution     'SHELXT 2018/2 (Sheldrick, 2018)'
;
_shelx_hkl_checksum     35027
_shelx_res_file
;
TITL exp_863+l2cdast_a.res in C2/c
    exp_863+l2cdast.res
    created by SHELXL-2016/6 at 12:10:51 on 10-Jul-2023
REM Old TITL exp_863+l2cdast_a.res in C2/c
REM SHELXT solution in C2/c: R1 0.127, Rweak 0.016, Alpha 0.037
REM <I/s> 0.485 for 247 systematic absences, Orientation as input
REM Formula found by SHELXT: C21 O5 N2 Cd
CELL 1.54184 25.0497 9.8428 16.7577 90 94.534 90
ZERR 18 0.0003 0.0001 0.0002 0 0.001 0
LATT 7
SYMM -X,+Y,0.5-Z
SFAC C H Cd N O
UNIT 144 144 8 32 48
EQIV $1 1-X,1-Y,1-Z
EQIV $2 1.5-X,0.5-Y,1-Z
L.S. 4 0 0
PLAN  50
SIZE 0.17 0.12 0.14
HTAB N4 O6_$1
HTAB N2 O4_$2
HTAB N4 O3
HTAB N2 O5
CONF
BOND
list 4
MORE -1
BOND $H
fmap 2 53
acta
REM <olex2.extras>
REM <HklSrc "%.\\exp_863+L2CdAST.hkl">
REM </olex2.extras>
WGHT    0.038400    0.492400
EXTI    0.000082
FVAR       0.15172
CD1   3    0.624099    0.362156    0.519803    11.00000    0.04847    0.04693 =
         0.06296   -0.00134    0.01144    0.00942
O1    5    0.733713    0.059814    0.646625    11.00000    0.05849    0.06264 =
         0.08368    0.01576    0.00567    0.01463
O2    5    0.473495    0.294487    0.639586    11.00000    0.05777    0.07229 =
         0.10457    0.00260    0.03207    0.00075
N1    4    0.678015    0.225207    0.601127    11.00000    0.05016    0.05128 =
         0.06039    0.00174    0.00938    0.01012
O6    5    0.593624    0.383373    0.384707    11.00000    0.05986    0.09369 =
         0.08443   -0.01116    0.00958    0.02076
O4    5    0.683738    0.544662    0.526811    11.00000    0.06081    0.05844 =
         0.11885   -0.01882    0.01631    0.01110
N3    4    0.549666    0.294166    0.577639    11.00000    0.04551    0.04873 =
         0.07878    0.00239    0.01310    0.00614
N2    4    0.722281    0.087726    0.511894    11.00000    0.05860    0.05926 =
         0.07600   -0.00366    0.01295    0.01782
AFIX  93
H2A   2    0.707645    0.126500    0.469675    11.00000   -1.20000
H2B   2    0.744585    0.022233    0.507514    11.00000   -1.20000
AFIX   0
O3    5    0.604536    0.591389    0.556527    11.00000    0.07523    0.06105 =
         0.17026   -0.02581    0.05821   -0.00794
O5    5    0.661388    0.254822    0.408241    11.00000    0.10681    0.10510 =
         0.07102   -0.00743   -0.00180    0.05165
C15   1    0.651039    0.628011    0.547225    11.00000    0.06807    0.04679 =
         0.06083    0.00192    0.02005    0.00665
C1    1    0.710568    0.128537    0.583070    11.00000    0.04177    0.04713 =
         0.06974    0.00494    0.00686    0.00160
N4    4    0.508255    0.500552    0.610567    11.00000    0.05989    0.05778 =
         0.13312   -0.00059    0.03559    0.01451
AFIX  93
H4A   2    0.532476    0.550805    0.591987    11.00000   -1.20000
H4B   2    0.481505    0.537324    0.631454    11.00000   -1.20000
AFIX   0
C17   1    0.628213    0.308735    0.360704    11.00000    0.05468    0.06396 =
         0.06208    0.00022    0.00922    0.00202
C7    1    0.678583    0.221894    0.685075    11.00000    0.04829    0.06179 =
         0.06295    0.00312    0.00872   -0.00139
C9    1    0.535185    0.159166    0.592139    11.00000    0.05234    0.05250 =
         0.07890    0.00438    0.00490    0.00053
C2    1    0.713051    0.120278    0.712679    11.00000    0.05669    0.07704 =
         0.06962    0.01334    0.00544    0.00269
C8    1    0.512152    0.366454    0.607013    11.00000    0.05086    0.06187 =
         0.07977    0.00535    0.01510    0.00737
C14   1    0.488336    0.159064    0.630249    11.00000    0.06022    0.06612 =
         0.09044    0.00171    0.01448    0.00000
C16   1    0.666890    0.773001    0.560014    11.00000    0.09487    0.05219 =
         0.11088   -0.00527    0.04202   -0.00503
AFIX 137
H16A  2    0.704972    0.781517    0.558471    11.00000   -1.50000
H16B  2    0.656663    0.802761    0.611189    11.00000   -1.50000
H16C  2    0.649232    0.828000    0.518610    11.00000   -1.50000
AFIX   0
C6    1    0.652783    0.299989    0.738333    11.00000    0.07082    0.09075 =
         0.07222   -0.00651    0.00917    0.00871
AFIX  43
H6    2    0.629353    0.369251    0.721214    11.00000   -1.20000
AFIX   0
C10   1    0.558660    0.037104    0.575506    11.00000    0.06250    0.05834 =
         0.12235   -0.00113    0.00913    0.00358
AFIX  43
H10   2    0.590396    0.033844    0.550275    11.00000   -1.20000
AFIX   0
C11   1    0.533524   -0.080450    0.597529    11.00000    0.07890    0.05533 =
         0.14444    0.00450    0.00511   -0.00586
AFIX  43
H11   2    0.548254   -0.164167    0.585847    11.00000   -1.20000
AFIX   0
C13   1    0.462506    0.045504    0.652823    11.00000    0.07693    0.09180 =
         0.12726    0.01073    0.02673   -0.02081
AFIX  43
H13   2    0.430576    0.049423    0.677524    11.00000   -1.20000
AFIX   0
C18   1    0.630978    0.282720    0.272895    11.00000    0.10540    0.12204 =
         0.06124   -0.00565    0.01569   -0.00185
AFIX 137
H18A  2    0.647214    0.195777    0.265397    11.00000   -1.50000
H18B  2    0.652023    0.352341    0.250357    11.00000   -1.50000
H18C  2    0.595468    0.283398    0.246754    11.00000   -1.50000
AFIX   0
C3    1    0.724115    0.088904    0.791153    11.00000    0.08903    0.13244 =
         0.08795    0.03654    0.00115    0.01824
AFIX  43
H3    2    0.747541    0.019434    0.807937    11.00000   -1.20000
AFIX   0
C5    1    0.663598    0.269857    0.818987    11.00000    0.09210    0.14285 =
         0.06652   -0.01011    0.01310    0.00706
AFIX  43
H5    2    0.646981    0.320491    0.856801    11.00000   -1.20000
AFIX   0
C12   1    0.487034   -0.076367    0.636487    11.00000    0.09088    0.06811 =
         0.14941    0.01587    0.01565   -0.02027
AFIX  43
H12   2    0.471821   -0.157333    0.652136    11.00000   -1.20000
AFIX   0
C4    1    0.697998    0.167823    0.844463    11.00000    0.09364    0.18468 =
         0.06194    0.01671    0.00823    0.01223
AFIX  43
H4    2    0.704006    0.151002    0.899045    11.00000   -1.20000
AFIX   0
HKLF 4
REM  exp_863+l2cdast_a.res in C2/c
REM R1 =  0.0297 for    3434 Fo > 4sig(Fo)  and  0.0347 for all    3971 data
REM    265 parameters refined using      0 restraints
END
WGHT      0.0384      0.4924
REM Highest difference peak  0.259,  deepest hole -0.591,  1-sigma level  0.056
Q1    1   0.5982  0.3967  0.5801  11.00000  0.05    0.26
Q2    1   0.6008  0.2782  0.5627  11.00000  0.05    0.23
Q3    1   0.6423  0.2909  0.4632  11.00000  0.05    0.23
Q4    1   0.6427  0.2526  0.5598  11.00000  0.05    0.23
Q5    1   0.5392  0.5431  0.6205  11.00000  0.05    0.23
Q6    1   0.6405  0.4314  0.4619  11.00000  0.05    0.23
Q7    1   0.5185  0.1465  0.6348  11.00000  0.05    0.23
Q8    1   0.6195  0.6113  0.5193  11.00000  0.05    0.22
Q9    1   0.7048  0.5747  0.5211  11.00000  0.05    0.20
Q10   1   0.5200  0.5159  0.5667  11.00000  0.05    0.20
Q11   1   0.6639  0.1811  0.5722  11.00000  0.05    0.20
Q12   1   0.6682  0.5525  0.5582  11.00000  0.05    0.19
Q13   1   0.6372  0.8187  0.5884  11.00000  0.05    0.19
Q14   1   0.6658  0.3741  0.5400  11.00000  0.05    0.19
Q15   1   0.5630  0.3336  0.5906  11.00000  0.05    0.19
Q16   1   0.6136  0.3588  0.2410  11.00000  0.05    0.18
Q17   1   0.6040  0.6398  0.5744  11.00000  0.05    0.18
Q18   1   0.6241  0.0010  0.5186  11.00000  0.05    0.18
Q19   1   0.5401  0.2291  0.5655  11.00000  0.05    0.18
Q20   1   0.6366  0.1960  0.4255  11.00000  0.05    0.18
Q21   1   0.6652  0.4818  0.5529  11.00000  0.05    0.17
Q22   1   0.5027 -0.0770  0.5935  11.00000  0.05    0.17
Q23   1   0.5003  0.1451  0.5844  11.00000  0.05    0.17
Q24   1   0.4626 -0.1733  0.6059  11.00000  0.05    0.17
Q25   1   0.5824  0.3644  0.5012  11.00000  0.05    0.17
Q26   1   0.6003  0.5875  0.5065  11.00000  0.05    0.16
Q27   1   0.5410  0.0923  0.5646  11.00000  0.05    0.16
Q28   1   0.6011  0.0517  0.5594  11.00000  0.05    0.16
Q29   1   0.6491  0.2031  0.7998  11.00000  0.05    0.16
Q30   1   0.6269  0.4762  0.5551  11.00000  0.05    0.16
Q31   1   0.6816  0.8004  0.5212  11.00000  0.05    0.16
Q32   1   0.7160  0.1977  0.7097  11.00000  0.05    0.15
Q33   1   0.6048  0.1751  0.2557  11.00000  0.05    0.15
Q34   1   0.5569  0.3601  0.4165  11.00000  0.05    0.15
Q35   1   0.5831  0.5668  0.5470  11.00000  0.05    0.15
Q36   1   0.4746  0.5437  0.6037  11.00000  0.05    0.15
Q37   1   0.5544  0.1169  0.5991  11.00000  0.05    0.15
Q38   1   0.6609  0.3083  0.4065  11.00000  0.05    0.15
Q39   1   0.6022  0.2551  0.5007  11.00000  0.05    0.15
Q40   1   0.6544  0.3667  0.4665  11.00000  0.05    0.14
Q41   1   0.5157  0.4312  0.6287  11.00000  0.05    0.14
Q42   1   0.7236  0.1675  0.5083  11.00000  0.05    0.14
Q43   1   0.6824  0.4780  0.4996  11.00000  0.05    0.14
Q44   1   0.6620  0.1067  0.8207  11.00000  0.05    0.14
Q45   1   0.7000  0.4385  0.4788  11.00000  0.05    0.14
Q46   1   0.5797  0.0068  0.5587  11.00000  0.05    0.14
Q47   1   0.7253  0.1750  0.7927  11.00000  0.05    0.14
Q48   1   0.6533  0.0189  0.6045  11.00000  0.05    0.14
Q49   1   0.6785  0.3260  0.7527  11.00000  0.05    0.14
Q50   1   0.6013  0.8039  0.5373  11.00000  0.05    0.13
;
_shelx_res_checksum     20034
data_global
_journal_date_recd_electronic     2023-08-08
_journal_date_accepted     2023-08-22
_journal_name_full     'Acta Crystallographica, Section E'
_journal_year     2023
_journal_volume     79
_journal_issue      9
_journal_page_first     862
_journal_page_last     866
_journal_paper_category     GM
_journal_paper_doi     10.1107/S2056989023007399
_journal_coeditor_code     JY2035
_publ_contact_author_name     'Batirbay Torambetov'
_publ_contact_author_address
;
National University of Uzbekistan named after Mirzo Ulugbek
4 University St
Tashkent 100174,
Uzbekistan
;
_publ_contact_author_email     torambetov_b@mail.ru
_publ_contact_author_fax     ?
_publ_contact_author_phone     '+998913042025'
_publ_section_title
;
Synthesis, structure and Hirshfeld surface analysis of a coordination compound
of cadmium acetate with 2-aminobenzoxazole
;
_publ_section_title_footnote     .
loop_
    _publ_author_name
    _publ_author_footnote
    _publ_author_address
    'Razzoqova, Surayyo' .
;
National University of Uzbekistan named after Mirzo Ulugbek
4 University St
Tashkent 100174
Uzbekistan
;
    'Ibragimov, Aziz' .
;
Institute of General and Inorganic Chemistry
Academy of Sciences of Uzbekistan
M. Ulugbek Str 77a
Tashkent 100170
Uzbekistan
;
    'Torambetov, Batirbay' .
;
National University of Uzbekistan named after Mirzo Ulugbek
4 University St
Tashkent 100174
Uzbekistan
;
    'Kadirova, Shakhnoza' .
;
National University of Uzbekistan named after Mirzo Ulugbek
4 University St
Tashkent 100174
Uzbekistan
;
    'Holczbauer, Tamas' .
;
Institute of Organic Chemistry
Research Centre for Natural Sciences
2 Magyar tudosok korutja
H-1117 Budapest
Hungary
;
    'Ashurov, Jamshid' .
;
Institute of Bioorganic Chemistry
Academy of Sciences of Uzbekistan
M. Ulugbek Str 83
Tashkent 100125
Uzbekistan
;
    'Ibragimov, Bakhtiyar' .
;
Institute of Bioorganic Chemistry
Academy of Sciences of Uzbekistan
M. Ulugbek Str 83
Tashkent 100125
Uzbekistan
;
_publ_section_synopsis
;
The molecular and crystal structure of a cadmium acetate coordination compound
with 2-aminobenzoxazole were studied and the Hirshfeld surfaces and
fingerprint plots were generated to investigate various intermolecular
interactions.
;
