# Supplementary material for: Synthesis, structure and Hirshfeld surface analysis of a coordination compound of cadmium acetate with 2-amino­benzoxazole
Source: Acta Crystallogr E Crystallogr Commun. 2023 Aug 30;79(Pt 9):862–6. doi: 10.1107/S2056989023007399 (PMC10483566; doi:10.1107/S2056989023007399)
Supplement: Supplementary file 2 [file e-79-00862-Isup2.hkl]

data_I                                                                          
_shelx_title ' exp_863+l2cdast_a.res in C2/c'                                   
_shelx_refln_list_code          4                                               
_shelx_F_calc_maximum      678.92                                               
_exptl_crystal_F_000      2000.00                                               
_reflns_d_resolution_high  0.8143                                               
                                                                                
loop_                                                                           
 _space_group_symop_operation_xyz                                               
 'x, y, z'                                                                      
 '-x, y, -z+1/2'                                                                
 'x+1/2, y+1/2, z'                                                              
 '-x+1/2, y+1/2, -z+1/2'                                                        
 '-x, -y, -z'                                                                   
 'x, -y, z-1/2'                                                                 
 '-x+1/2, -y+1/2, -z'                                                           
 'x+1/2, -y+1/2, z-1/2'                                                         
                                                                                
_cell_length_a    25.0497                                                       
_cell_length_b     9.8428                                                       
_cell_length_c    16.7577                                                       
_cell_angle_alpha  90.000                                                       
_cell_angle_beta   94.534                                                       
_cell_angle_gamma  90.000                                                       
                                                                                
_shelx_F_squared_multiplier     1.000                                           
                                                                                
loop_                                                                           
 _refln_index_h                                                                 
 _refln_index_k                                                                 
 _refln_index_l                                                                 
 _refln_F_squared_calc                                                          
 _refln_F_squared_meas                                                          
 _refln_F_squared_sigma                                                         
 _refln_observed_status                                                         
   2   0   0          4.88         50.75        11.30 o                         
   4   0   0      44784.83      45534.80       474.59 o                         
   6   0   0      84785.45      82346.56      1098.31 o                         
   8   0   0      88730.66      86338.49      1710.25 o                         
  10   0   0        359.47        461.71        45.62 o                         
  12   0   0      54331.81      55084.73       810.79 o                         
  14   0   0       3108.03       3722.95       150.44 o                         
  16   0   0      11814.50      11066.69       316.69 o                         
  18   0   0       2560.54       2752.92        96.33 o                         
  20   0   0      19198.43      19823.59       676.24 o                         
  22   0   0        134.62         87.94        61.04 o                         
  24   0   0       6398.30       6947.28       390.04 o                         
  26   0   0         12.61         16.07        35.62 o                         
  28   0   0       2779.38       2530.79       196.01 o                         
  30   0   0        194.25        294.11        55.61 o                         
   1   1   0      28407.84      28232.64       431.05 o                         
   3   1   0      49432.68      48469.80       782.40 o                         
   5   1   0     128405.70     123238.97      2006.20 o                         
   7   1   0     121225.23     115288.12      1533.12 o                         
   9   1   0      10681.28      10673.49       151.36 o                         
  11   1   0       3982.71       4567.62       106.48 o                         
  13   1   0      16545.27      16033.62       265.10 o                         
  15   1   0      10066.09       9839.01       232.66 o                         
  17   1   0       6612.60       6832.53       109.04 o                         
  19   1   0       2684.16       2722.64        90.65 o                         
  21   1   0        980.59       1064.08        52.77 o                         
  23   1   0        995.83        845.30        96.92 o                         
  25   1   0       1122.70       1039.55        99.67 o                         
  27   1   0        783.20        750.62        79.24 o                         
  29   1   0       1040.94       1064.95       116.88 o                         
   0   2   0      37297.46      35159.10       826.97 o                         
   2   2   0       5292.67       5471.71        71.95 o                         
   4   2   0      78557.67      78592.71      1304.42 o                         
   6   2   0      44056.57      46570.47       805.71 o                         
   8   2   0        579.83        664.13        64.74 o                         
  10   2   0       6919.97       7312.10       138.79 o                         
  12   2   0        409.81        387.34        50.15 o                         
  14   2   0       1279.67       1278.00        54.47 o                         
  16   2   0         90.96         69.18        12.88 o                         
  18   2   0         10.01         27.20        13.31 o                         
  20   2   0        931.96        893.45        57.84 o                         
  22   2   0        338.47        392.26        73.92 o                         
  24   2   0        932.02        922.12       108.71 o                         
  26   2   0         12.41         46.92        53.87 o                         
  28   2   0        108.95        122.94        48.65 o                         
  30   2   0         75.99        103.39        36.06 o                         
   1   3   0      63244.81      60708.39      1042.11 o                         
   3   3   0      23470.99      21605.20       431.13 o                         
   5   3   0     129192.80     136843.78      3002.26 o                         
   7   3   0      33674.41      32074.95       598.58 o                         
   9   3   0      15365.30      14224.32       322.09 o                         
  11   3   0      39687.57      38666.33       604.19 o                         
  13   3   0      11654.98      11234.40       215.68 o                         
  15   3   0       4025.90       4026.22       100.27 o                         
  17   3   0       7400.07       7607.79       214.07 o                         
  19   3   0       4007.45       3480.55       148.42 o                         
  21   3   0       4062.12       4557.89       213.91 o                         
  23   3   0        767.71        762.38        69.48 o                         
  25   3   0       2608.57       2682.17       125.74 o                         
  27   3   0       1524.95       1261.59       115.37 o                         
  29   3   0       2086.48       2115.22       148.63 o                         
   0   4   0      66273.16      62012.79      1081.11 o                         
   2   4   0         36.09         52.91        15.28 o                         
   4   4   0      36918.43      34847.04       536.88 o                         
   6   4   0      15358.75      16608.46       302.33 o                         
   8   4   0      76281.91      77588.16      1355.28 o                         
  10   4   0       7663.23       7743.15       335.42 o                         
  12   4   0      49894.12      49392.91       947.88 o                         
  14   4   0       1562.16       1600.08        70.41 o                         
  16   4   0       6744.38       6700.05       180.85 o                         
  18   4   0         16.33         35.79        21.45 o                         
  20   4   0       5661.28       5631.28       337.39 o                         
  22   4   0        190.93        166.82        64.29 o                         
  24   4   0       4499.42       4592.09       468.63 o                         
  26   4   0         14.73         37.38        25.72 o                         
  28   4   0       1917.11       1941.98       100.76 o                         
   1   5   0        205.20        178.71        22.95 o                         
   3   5   0      12414.88      12465.55       263.50 o                         
   5   5   0      20869.84      21237.44       494.93 o                         
   7   5   0       3404.78       3244.94       114.76 o                         
   9   5   0         66.18         66.44        24.42 o                         
  11   5   0       1047.30       1039.38        61.89 o                         
  13   5   0       2303.13       2291.63        79.73 o                         
  15   5   0        664.74        772.77        54.03 o                         
  17   5   0        607.95        679.89        58.68 o                         
  19   5   0       1002.19       1058.68       116.87 o                         
  21   5   0         25.43        -41.27        41.27 o                         
  23   5   0        189.53        155.09        61.69 o                         
  25   5   0         14.62         25.63        30.84 o                         
  27   5   0        239.79        296.72        58.21 o                         
   0   6   0        778.93        773.79       113.40 o                         
   2   6   0       5440.57       6246.70       175.66 o                         
   4   6   0       3691.47       3587.99       114.73 o                         
   6   6   0        112.13        146.26        19.21 o                         
   8   6   0       8178.04       8320.22       172.36 o                         
  10   6   0        317.89        265.12        27.46 o                         
  12   6   0       5102.98       4973.20       126.08 o                         
  14   6   0        100.08         85.88        20.94 o                         
  16   6   0       4877.73       4836.45       235.16 o                         
  18   6   0          9.69         -0.67        28.75 o                         
  20   6   0        681.03        809.60        94.06 o                         
  22   6   0        413.88        373.62        79.94 o                         
  24   6   0       1123.92       1180.09       126.00 o                         
  26   6   0        180.51        180.29        46.05 o                         
   1   7   0      12066.54      11679.15       256.92 o                         
   3   7   0      11340.46      11147.47       450.32 o                         
   5   7   0       5211.10       5327.29       139.14 o                         
   7   7   0      10616.37      10132.96       205.02 o                         
   9   7   0       9828.29       9758.39       173.17 o                         
  11   7   0       2703.37       2788.68       102.02 o                         
  13   7   0       1700.10       1753.67       112.32 o                         
  15   7   0       2272.06       2179.32       157.81 o                         
  17   7   0       6864.91       6929.10       634.90 o                         
  19   7   0       2605.18       2425.72       223.38 o                         
  21   7   0       1959.90       2042.70       125.52 o                         
  23   7   0       1048.10       1101.57       140.34 o                         
   0   8   0       9093.86       8595.68       322.34 o                         
   2   8   0        138.48         92.48        27.16 o                         
   4   8   0      11568.53      12284.75       360.12 o                         
   6   8   0        396.50        432.32        47.02 o                         
   8   8   0       7590.55       8127.65       260.60 o                         
  10   8   0        360.64        373.83        45.21 o                         
  12   8   0       2605.34       2639.96       116.72 o                         
  14   8   0        526.37        525.12        77.94 o                         
  16   8   0       2491.16       2798.77       184.04 o                         
  18   8   0         12.08         16.07        32.15 o                         
  20   8   0       1331.32       1440.85       146.43 o                         
  22   8   0          2.91         -9.12        15.66 o                         
   1   9   0       1289.72       1126.65       112.43 o                         
   3   9   0       1409.10       1176.20       162.07 o                         
   5   9   0         71.58        172.46        73.85 o                         
   7   9   0        458.46        567.69        80.45 o                         
   9   9   0        115.83         97.95        39.37 o                         
  11   9   0        720.49        791.07        73.08 o                         
  13   9   0        112.98        144.21        34.86 o                         
  15   9   0         35.92         -0.49        24.86 o                         
  17   9   0        187.50        121.20        49.96 o                         
  19   9   0         53.69         41.85        19.71 o                         
   0  10   0       2631.38       2771.36       235.98 o                         
   2  10   0         38.75        -17.34        34.07 o                         
   4  10   0       2276.27       2299.33       148.72 o                         
   6  10   0          1.27        -16.31        29.75 o                         
   8  10   0       1447.93       1376.65        92.05 o                         
  10  10   0         38.64         42.49        23.23 o                         
  12  10   0       1421.46       1420.43       104.72 o                         
  14  10   0        157.88        175.59        37.65 o                         
  16  10   0       1274.67       1366.59       125.58 o                         
   1  11   0       1335.95       1509.35        87.06 o                         
   3  11   0       1084.53       1117.25        90.76 o                         
   5  11   0       1549.16       1532.08        85.51 o                         
   7  11   0       1688.44       1504.78       100.12 o                         
   9  11   0       1369.36       1356.88        73.03 o                         
  11  11   0       1236.92       1196.26       113.85 o                         
   0  12   0       1222.72       1258.41       104.72 o                         
   2  12   0         70.50         50.39        18.12 o                         
 -29   1   1        194.28        195.81        38.65 o                         
 -27   1   1       1449.48       1273.35       124.27 o                         
 -25   1   1       3213.00       3264.04       178.35 o                         
 -23   1   1       2579.08       2627.47       163.06 o                         
 -21   1   1       2811.50       2836.50        98.57 o                         
 -19   1   1      10279.32      10072.55       164.62 o                         
 -17   1   1       2360.87       2392.46        79.47 o                         
 -15   1   1      13044.69      12899.96       242.90 o                         
 -13   1   1      13853.30      14572.19       352.99 o                         
 -11   1   1      22215.06      21058.29       306.79 o                         
  -9   1   1      17915.78      18331.63       195.92 o                         
  -7   1   1      17231.64      16280.75       183.71 o                         
  -5   1   1     114737.17     116648.48      1003.95 o                         
  -3   1   1      42691.82      42866.21       446.15 o                         
  -1   1   1      23415.83      23367.83       244.52 o                         
   1   1   1     147628.30     151913.98      1371.44 o                         
   3   1   1      30843.85      30497.44       274.18 o                         
   5   1   1      11897.49      12462.38       143.21 o                         
   7   1   1      49528.38      46166.56       370.79 o                         
   9   1   1      12991.11      12311.50       156.59 o                         
  11   1   1      11539.61      10572.82       160.03 o                         
  13   1   1      22544.78      20878.79       379.79 o                         
  15   1   1      17875.33      18093.93       353.67 o                         
  17   1   1       5547.61       5206.42        93.63 o                         
  19   1   1       7056.46       7578.97       118.00 o                         
  21   1   1       6655.05       6720.24       159.16 o                         
  23   1   1       1801.28       1891.39        97.15 o                         
  25   1   1       2625.76       2909.62       167.74 o                         
  27   1   1       1594.77       1638.59       165.55 o                         
  29   1   1        325.32        397.08        71.68 o                         
 -30   2   1       1799.74       1799.63       131.25 o                         
 -28   2   1        436.68        457.47        83.85 o                         
 -26   2   1       6769.40       7058.08       374.00 o                         
 -24   2   1         34.49         35.26        24.46 o                         
 -22   2   1       6042.35       5964.06       178.72 o                         
 -20   2   1        322.91        257.24        26.40 o                         
 -18   2   1      23490.55      24190.52       308.75 o                         
 -16   2   1        730.93        667.96        40.26 o                         
 -14   2   1      39362.25      38461.38       538.74 o                         
 -12   2   1        930.17        909.45        59.92 o                         
 -10   2   1      72394.85      69851.55       920.59 o                         
  -8   2   1        242.98        219.70        27.17 o                         
  -6   2   1     193466.20     191067.80      2513.62 o                         
  -4   2   1      24152.38      23978.37       267.10 o                         
  -2   2   1      14649.74      13462.25       213.75 o                         
   0   2   1      24939.05      24420.41       281.76 o                         
   2   2   1     173034.92     168150.56      1704.08 o                         
   4   2   1       4536.99       4726.44        56.03 o                         
   6   2   1      61737.52      59591.98       535.57 o                         
   8   2   1       6377.61       6330.54       133.30 o                         
  10   2   1      25321.33      24362.16       305.34 o                         
  12   2   1       1372.73       1569.20        50.47 o                         
  14   2   1      40840.18      40215.57       555.21 o                         
  16   2   1       1191.47       1231.48        42.45 o                         
  18   2   1      18224.56      18940.38       228.82 o                         
  20   2   1          7.61        -12.05        16.53 o                         
  22   2   1      10545.49      11077.16       363.31 o                         
  24   2   1         16.60        -17.12        27.96 o                         
  26   2   1       8106.06       8935.98       299.97 o                         
  28   2   1          3.56         12.16        33.88 o                         
  30   2   1       2117.36       2237.49       144.30 o                         
 -29   3   1        688.07        844.18        93.41 o                         
 -27   3   1        751.65        672.26       102.32 o                         
 -25   3   1        488.56        494.00        55.77 o                         
 -23   3   1       1823.03       1853.01       135.03 o                         
 -21   3   1        458.43        360.83        62.79 o                         
 -19   3   1       4180.40       4167.58       163.34 o                         
 -17   3   1       1512.24       1517.83        70.17 o                         
 -15   3   1        743.66        669.75        49.18 o                         
 -13   3   1      14648.80      13871.26       452.66 o                         
 -11   3   1      35505.85      34434.84       673.60 o                         
  -9   3   1        571.11        448.37        61.26 o                         
  -7   3   1      13872.25      13480.78       434.16 o                         
  -5   3   1        104.88        156.61        25.34 o                         
  -3   3   1       4989.18       4769.72       126.43 o                         
  -1   3   1      17495.01      16817.25       266.63 o                         
   1   3   1       3665.99       3258.75        63.95 o                         
   3   3   1        879.79       1030.28        50.91 o                         
   5   3   1        161.66        236.85        31.11 o                         
   7   3   1      41204.77      41115.55       747.39 o                         
   9   3   1      27543.81      27289.76       437.75 o                         
  11   3   1         74.79        161.56        38.49 o                         
  13   3   1       3676.42       3609.78       108.35 o                         
  15   3   1       1393.92       1551.18        67.38 o                         
  17   3   1       4739.54       5034.80       135.60 o                         
  19   3   1       3293.31       3224.23       125.04 o                         
  21   3   1       1611.16       1394.69       117.54 o                         
  23   3   1        585.13        545.86        65.27 o                         
  25   3   1       2029.76       1835.34       102.50 o                         
  27   3   1        169.59        149.80        37.45 o                         
  29   3   1        721.09        768.16        88.20 o                         
 -28   4   1        561.58        467.91        71.25 o                         
 -26   4   1        358.05        328.85        50.41 o                         
 -24   4   1        201.51        157.82        35.07 o                         
 -22   4   1         34.58          0.65        29.61 o                         
 -20   4   1        471.24        291.51        76.46 o                         
 -18   4   1       2152.77       2146.56       115.05 o                         
 -16   4   1         13.85          9.80        17.12 o                         
 -14   4   1       3246.77       3310.02       151.51 o                         
 -12   4   1         11.24         22.22        23.19 o                         
 -10   4   1      11504.71      10402.54       407.06 o                         
  -8   4   1       5700.44       5742.67       272.69 o                         
  -6   4   1        134.41        177.38        90.36 o                         
  -4   4   1       2942.13       2758.73       116.38 o                         
  -2   4   1      31661.43      31213.88       422.28 o                         
   0   4   1       4714.31       5015.16        96.23 o                         
   2   4   1      21380.19      22025.75       310.86 o                         
   4   4   1        126.76        115.15        16.75 o                         
   6   4   1      12325.99      12655.25       245.33 o                         
   8   4   1       3718.58       4483.15       315.84 o                         
  10   4   1        396.90        326.25        35.65 o                         
  12   4   1        127.17        173.30        28.49 o                         
  14   4   1       3983.21       4242.79       119.64 o                         
  16   4   1       3078.60       2852.14        98.03 o                         
  18   4   1       5287.65       5000.92       170.50 o                         
  20   4   1       1320.07       1317.78       116.82 o                         
  22   4   1         95.71        101.98        39.71 o                         
  24   4   1         32.47         22.88        32.45 o                         
  26   4   1       1068.49       1109.06        90.02 o                         
  28   4   1         96.93         55.11        22.06 o                         
 -27   5   1       1519.62       1464.86       125.15 o                         
 -25   5   1        605.64        563.92        94.28 o                         
 -23   5   1       4510.47       4627.60       203.77 o                         
 -21   5   1       1304.00       1154.02       147.73 o                         
 -19   5   1       3048.91       3149.26       179.41 o                         
 -17   5   1       5153.07       4804.31       156.99 o                         
 -15   5   1      17392.11      17262.09       296.13 o                         
 -13   5   1       2535.72       2421.24        90.46 o                         
 -11   5   1      27154.31      27011.46       424.61 o                         
  -9   5   1       2968.52       2877.38       113.65 o                         
  -7   5   1      27935.98      26097.03       555.58 o                         
  -5   5   1      17196.05      16792.23       320.20 o                         
  -3   5   1      26723.04      25846.20       486.85 o                         
  -1   5   1      10637.00       9991.85       197.30 o                         
   1   5   1      29762.01      26668.10       576.43 o                         
   3   5   1      29590.81      28957.18       502.65 o                         
   5   5   1      12053.81      10676.88       179.06 o                         
   7   5   1       4864.15       4032.31       127.83 o                         
   9   5   1      18216.82      17988.91       349.23 o                         
  11   5   1      26312.31      26360.46       318.82 o                         
  13   5   1       8232.84       7759.88       157.64 o                         
  15   5   1       5212.80       5102.48       143.48 o                         
  17   5   1       3175.40       3499.24       185.12 o                         
  19   5   1       4150.08       4102.96       171.65 o                         
  21   5   1       5301.31       5973.81       356.29 o                         
  23   5   1       3683.20       4196.69       276.88 o                         
  25   5   1       1340.52       1432.59       143.39 o                         
  27   5   1        765.28        874.18        94.28 o                         
 -26   6   1       1194.71       1327.90       113.84 o                         
 -24   6   1          6.58         11.73        28.67 o                         
 -22   6   1       4022.61       3844.20       183.25 o                         
 -20   6   1        360.22        293.60        56.83 o                         
 -18   6   1      12758.72      12330.75       355.92 o                         
 -16   6   1       2212.28       2060.20       151.91 o                         
 -14   6   1       5494.16       5387.07       135.20 o                         
 -12   6   1       2162.83       2267.99        88.78 o                         
 -10   6   1      13166.36      12935.33       233.57 o                         
  -8   6   1        550.10        580.84        36.22 o                         
  -6   6   1      18281.13      18282.54       507.99 o                         
  -4   6   1        582.60        630.78        58.01 o                         
  -2   6   1      31216.34      30531.54       470.11 o                         
   0   6   1        178.87        109.19        42.14 o                         
   2   6   1      22671.99      21120.34       489.89 o                         
   4   6   1        462.51        453.81        42.95 o                         
   6   6   1      17296.56      16797.16       339.32 o                         
   8   6   1        261.79        276.81        26.92 o                         
  10   6   1      11546.14      10614.52       190.10 o                         
  12   6   1        756.00        700.45        43.36 o                         
  14   6   1      10475.17      10133.95       196.53 o                         
  16   6   1       2115.88       2117.96       145.35 o                         
  18   6   1      13227.84      13444.65       340.17 o                         
  20   6   1        983.71        987.56       132.30 o                         
  22   6   1       1311.67       1651.74       119.04 o                         
  24   6   1         69.85         45.61        29.97 o                         
  26   6   1       1199.83       1242.75       107.76 o                         
 -23   7   1         38.75         36.09        22.08 o                         
 -21   7   1        253.11        284.55        77.33 o                         
 -19   7   1        333.05        334.74        59.13 o                         
 -17   7   1        683.91        675.30        88.09 o                         
 -15   7   1        176.99        109.10        41.69 o                         
 -13   7   1         21.01         43.80        33.14 o                         
 -11   7   1        630.40        693.40        44.43 o                         
  -9   7   1         17.88         39.65        15.20 o                         
  -7   7   1         50.81         52.96        16.59 o                         
  -5   7   1       1751.32       1639.09        69.11 o                         
  -3   7   1        185.00        192.41        39.80 o                         
  -1   7   1       4234.54       3917.07       136.34 o                         
   1   7   1        214.29        204.64        34.05 o                         
   3   7   1       1096.48       1078.59        55.95 o                         
   5   7   1        844.26        774.97        65.82 o                         
   7   7   1          6.43         21.91        14.77 o                         
   9   7   1        358.80        363.29        34.02 o                         
  11   7   1        534.43        546.09        40.08 o                         
  13   7   1        208.17        234.80        38.53 o                         
  15   7   1        427.39        289.11        59.65 o                         
  17   7   1       1185.03       1196.90       135.56 o                         
  19   7   1          0.12        -17.81        35.19 o                         
  21   7   1        872.72        598.90       111.66 o                         
  23   7   1         80.02         57.46        19.30 o                         
 -22   8   1        837.03        781.64        92.11 o                         
 -20   8   1        723.81        670.97        70.39 o                         
 -18   8   1       1464.94       1521.38       116.18 o                         
 -16   8   1        501.26        540.89        75.75 o                         
 -14   8   1        897.41       1167.28       112.85 o                         
 -12   8   1        515.20        449.80        50.55 o                         
 -10   8   1       3115.80       3358.65       129.72 o                         
  -8   8   1       1495.07       1460.66       281.34 o                         
  -6   8   1       5146.04       5616.43       289.98 o                         
  -4   8   1        875.13        889.98        82.14 o                         
  -2   8   1       9153.14       9312.37       383.25 o                         
   0   8   1         32.75         20.25        21.28 o                         
   2   8   1       1442.33       1216.91        81.97 o                         
   4   8   1       1129.19       1273.50        93.44 o                         
   6   8   1       8248.87       8367.49       217.67 o                         
   8   8   1        441.09        503.82        69.09 o                         
  10   8   1       7405.76       7576.19       207.12 o                         
  12   8   1        664.13        616.65        63.77 o                         
  14   8   1       1557.32       1577.54       133.10 o                         
  16   8   1         94.18         86.79        67.33 o                         
  18   8   1       2602.09       2873.55       230.77 o                         
  20   8   1        111.69         13.03        36.06 o                         
  22   8   1        437.72        479.54        50.37 o                         
 -19   9   1       1529.71       1533.90        94.02 o                         
 -17   9   1        704.58        802.82        76.65 o                         
 -15   9   1       3522.86       3960.99       188.33 o                         
 -13   9   1        795.89        848.16        72.09 o                         
 -11   9   1       5463.80       5490.22       167.98 o                         
  -9   9   1        897.83        879.00       124.91 o                         
  -7   9   1       5717.37       6134.48       260.21 o                         
  -5   9   1       2323.35       2420.05       239.44 o                         
  -3   9   1       6341.19       6705.00       396.99 o                         
  -1   9   1       2123.25       2225.50       154.99 o                         
   1   9   1       6781.56       7054.14       515.30 o                         
   3   9   1       6115.34       5788.82       308.28 o                         
   5   9   1       3338.65       3539.68       300.55 o                         
   7   9   1       3141.56       3126.44       143.84 o                         
   9   9   1       5152.25       5446.56       168.21 o                         
  11   9   1       3933.96       3790.87       256.42 o                         
  13   9   1       2869.27       2639.65       175.15 o                         
  15   9   1       1054.75       1003.47        92.18 o                         
  17   9   1       1537.20       1455.24       150.78 o                         
  19   9   1        989.70        907.18        72.00 o                         
 -16  10   1         20.99         38.66        33.45 o                         
 -14  10   1       1106.38       1173.58       130.35 o                         
 -12  10   1          7.42         12.65        31.71 o                         
 -10  10   1       2926.25       2930.80       171.96 o                         
  -8  10   1        383.79        417.83        64.46 o                         
  -6  10   1       2274.22       2478.33       218.80 o                         
  -4  10   1        125.42         75.20        37.02 o                         
  -2  10   1       1738.88       1897.14       198.14 o                         
   0  10   1          4.99         31.97        31.87 o                         
   2  10   1       2612.68       2514.75       158.72 o                         
   4  10   1          7.69         33.01        31.79 o                         
   6  10   1       3225.86       3653.18       184.27 o                         
   8  10   1        207.91        176.79        31.96 o                         
  10  10   1       1836.23       1959.89       130.93 o                         
  12  10   1         54.69         26.06        25.25 o                         
  14  10   1        868.95        864.51        74.54 o                         
  16  10   1         48.54         61.98        39.75 o                         
 -11  11   1         62.22         42.74        20.14 o                         
  -9  11   1          5.01         23.32        21.15 o                         
  -7  11   1         88.36         58.11        27.16 o                         
  -5  11   1          4.09        -12.35        21.13 o                         
  -3  11   1         18.70          1.25        26.02 o                         
  -1  11   1         35.58         26.56        28.26 o                         
   1  11   1          0.67         -0.61        18.94 o                         
   3  11   1          2.02          2.41        28.75 o                         
   5  11   1        102.05        103.69        26.06 o                         
   7  11   1         58.68         43.75        19.63 o                         
   9  11   1         79.32         77.36        26.28 o                         
  11  11   1         80.70         97.11        26.57 o                         
  -2  12   1        965.00        807.40        58.35 o                         
   0  12   1          3.41         -7.38        13.03 o                         
   2  12   1       1493.58       1205.05       100.82 o                         
 -30   0   2         23.08          9.12        21.72 o                         
 -28   0   2       1736.41       1686.88       160.35 o                         
 -26   0   2        364.23        343.64        82.98 o                         
 -24   0   2       7975.74       8370.30       459.29 o                         
 -22   0   2        271.15        237.63        76.02 o                         
 -20   0   2       9300.03       9189.09       343.72 o                         
 -18   0   2       8646.98       8581.22       284.94 o                         
 -16   0   2       9744.98       8416.24       386.41 o                         
 -14   0   2      18370.44      18912.28       554.96 o                         
 -12   0   2      61885.24      58224.29      1186.97 o                         
 -10   0   2       6191.39       5947.39       127.37 o                         
  -8   0   2      33118.54      30297.63       391.48 o                         
  -6   0   2       2651.96       2987.84        64.52 o                         
  -4   0   2     135253.27     135029.86      1539.62 o                         
  -2   0   2      34823.22      33819.31       564.19 o                         
   0   0   2     208599.06     219576.45      2852.36 o                         
   2   0   2       4128.99       3686.43        65.96 o                         
   4   0   2      74380.84      74698.29       853.88 o                         
   6   0   2       6751.23       6404.10        89.51 o                         
   8   0   2      45078.30      43373.98       533.51 o                         
  10   0   2         64.59         54.08        17.36 o                         
  12   0   2      29802.01      28979.69       574.63 o                         
  14   0   2        567.25        569.29        57.94 o                         
  16   0   2      49864.43      50934.92       628.15 o                         
  18   0   2        252.18        246.94        32.86 o                         
  20   0   2      11203.64      11470.53       295.81 o                         
  22   0   2        107.89         50.98        30.55 o                         
  24   0   2       3583.28       3935.66       199.52 o                         
  26   0   2          2.98        -29.97        39.53 o                         
  28   0   2       3138.42       2918.70       200.81 o                         
  30   0   2        286.80        225.04        49.09 o                         
 -29   1   2        247.12        251.67        41.25 o                         
 -27   1   2         20.80         20.71        22.89 o                         
 -25   1   2       2272.17       2469.62       155.08 o                         
 -23   1   2       1626.57       1599.78       107.92 o                         
 -21   1   2        395.71        324.15        42.26 o                         
 -19   1   2        802.07        695.00        43.22 o                         
 -17   1   2      19765.81      19932.74       219.24 o                         
 -15   1   2       3063.10       2838.88       174.29 o                         
 -13   1   2      12366.55      10758.71       200.39 o                         
 -11   1   2        828.65        983.36        36.85 o                         
  -9   1   2      42166.38      42280.12       437.13 o                         
  -7   1   2      24396.04      23311.63       230.27 o                         
  -5   1   2      38173.11      36387.95       332.70 o                         
  -3   1   2      18952.76      19627.07       310.08 o                         
  -1   1   2      31572.40      30735.69       359.41 o                         
   1   1   2      51462.88      51837.14       537.39 o                         
   3   1   2      66721.62      64759.76       673.13 o                         
   5   1   2        781.64        659.20        16.53 o                         
   7   1   2       9912.32       9119.68        94.40 o                         
   9   1   2       7732.16       7701.30        96.22 o                         
  11   1   2      13257.70      13322.10       193.07 o                         
  13   1   2      13584.72      13540.79       272.58 o                         
  15   1   2       5510.67       4768.31       164.99 o                         
  17   1   2       1228.66       1333.67        46.29 o                         
  19   1   2       7301.96       7801.70       221.07 o                         
  21   1   2       2823.56       2893.36       107.60 o                         
  23   1   2        819.54        884.56        78.13 o                         
  25   1   2        433.06        505.51       162.05 o                         
  27   1   2       1531.05       1758.94       168.16 o                         
  29   1   2        988.38        883.91        84.46 o                         
 -30   2   2         26.33        -16.07        22.59 o                         
 -28   2   2         41.45        -12.16        32.15 o                         
 -26   2   2         28.64        124.68        65.60 o                         
 -24   2   2       1217.56       1134.22       106.58 o                         
 -22   2   2        811.74        829.05        59.39 o                         
 -20   2   2        614.67        560.61        40.04 o                         
 -18   2   2         24.46         29.53        16.03 o                         
 -16   2   2        716.55        742.61        43.31 o                         
 -14   2   2       2977.48       3054.17       142.87 o                         
 -12   2   2        441.50        465.47        39.54 o                         
 -10   2   2       7657.23       8601.31       164.34 o                         
  -8   2   2       1151.86       1210.39        39.43 o                         
  -6   2   2       1066.75       1064.34        65.48 o                         
  -4   2   2        405.47        483.90        29.29 o                         
  -2   2   2        380.18        349.87        14.96 o                         
   0   2   2       3782.32       3824.54        50.61 o                         
   2   2   2       5340.42       5298.18        69.44 o                         
   4   2   2        180.90        194.46        16.30 o                         
   6   2   2       2721.77       3009.92        47.09 o                         
   8   2   2       1425.56       1472.50        34.22 o                         
  10   2   2       1813.27       1890.72        63.04 o                         
  12   2   2       2655.11       2765.25        76.11 o                         
  14   2   2       1093.39       1135.30        52.21 o                         
  16   2   2       1281.31       1227.65        48.16 o                         
  18   2   2        722.22        695.62        50.54 o                         
  20   2   2          8.62         44.52        16.75 o                         
  22   2   2         13.91         28.37        25.35 o                         
  24   2   2         88.41         83.57        59.51 o                         
  26   2   2        161.65        216.78        48.53 o                         
  28   2   2        267.24        183.12        32.27 o                         
 -29   3   2       1753.48       1787.83       135.15 o                         
 -27   3   2         15.41         30.77        24.48 o                         
 -25   3   2       2552.12       2403.34       148.08 o                         
 -23   3   2       2089.38       1944.93       164.48 o                         
 -21   3   2       1930.86       1871.47       135.05 o                         
 -19   3   2        289.01        290.57        37.57 o                         
 -17   3   2      14303.04      13297.54       312.95 o                         
 -15   3   2       4283.03       4353.77       186.89 o                         
 -13   3   2      34496.85      34594.37       686.04 o                         
 -11   3   2      14736.29      14294.43       345.35 o                         
  -9   3   2      32456.08      31243.09       982.38 o                         
  -7   3   2        329.93        258.49        47.35 o                         
  -5   3   2      45202.18      43986.66      1404.10 o                         
  -3   3   2      13133.40      12073.96       448.29 o                         
  -1   3   2      18709.15      18035.20       249.69 o                         
   1   3   2      26987.82      26118.01       350.27 o                         
   3   3   2      15592.72      14811.05       219.14 o                         
   5   3   2      33647.17      35293.33       524.65 o                         
   7   3   2      31747.46      32053.95       493.25 o                         
   9   3   2      15738.23      16186.89       293.48 o                         
  11   3   2      11104.53      10977.49       231.09 o                         
  13   3   2       2828.20       2666.44       108.37 o                         
  15   3   2      13021.46      12949.76       272.55 o                         
  17   3   2       4944.12       5068.95       218.11 o                         
  19   3   2       4116.41       4255.94       147.18 o                         
  21   3   2       6588.63       7124.99       198.77 o                         
  23   3   2        830.26        964.86        82.11 o                         
  25   3   2       1473.60       1551.31       116.42 o                         
  27   3   2       2697.75       2688.99       199.06 o                         
  29   3   2        782.68        903.73        94.28 o                         
 -28   4   2       2277.78       2431.66       163.41 o                         
 -26   4   2        332.50        259.79        64.73 o                         
 -24   4   2       1244.46       1162.27       144.25 o                         
 -22   4   2       2007.88       1999.76       199.89 o                         
 -20   4   2       6273.21       6122.27       360.03 o                         
 -18   4   2         85.62         86.99        25.98 o                         
 -16   4   2      14237.28      13717.63       339.42 o                         
 -14   4   2       1365.55       1198.76        67.18 o                         
 -12   4   2      39651.68      36657.43       760.91 o                         
 -10   4   2      13637.24      13215.86       589.05 o                         
  -8   4   2      77242.73      67691.78      1730.32 o                         
  -6   4   2       6117.44       5702.18       184.55 o                         
  -4   4   2      70226.24      62197.72      1110.57 o                         
  -2   4   2       5695.96       5314.49       159.75 o                         
   0   4   2      70855.36      68011.85      1058.35 o                         
   2   4   2       2179.07       2021.70        62.66 o                         
   4   4   2      62582.89      61591.32       781.75 o                         
   6   4   2       2104.38       2324.27        84.05 o                         
   8   4   2      38319.80      39133.81       610.00 o                         
  10   4   2       8832.71       9386.83       217.04 o                         
  12   4   2      21003.04      21381.40       462.38 o                         
  14   4   2        641.81        723.00        44.36 o                         
  16   4   2       7847.15       7851.86       151.03 o                         
  18   4   2         22.58         18.91        25.45 o                         
  20   4   2       9588.33       9463.23       271.72 o                         
  22   4   2        651.61        822.99        75.39 o                         
  24   4   2       6209.19       6479.30       204.25 o                         
  26   4   2          5.69         18.07        20.73 o                         
  28   4   2       1216.57       1127.60       102.98 o                         
 -27   5   2        640.31        639.10        83.42 o                         
 -25   5   2        127.32        136.23        34.30 o                         
 -23   5   2         30.46         15.20        29.97 o                         
 -21   5   2       1382.22       1139.26       149.03 o                         
 -19   5   2         24.15         70.37        52.56 o                         
 -17   5   2        966.00        920.18        78.58 o                         
 -15   5   2        253.81        276.50        36.48 o                         
 -13   5   2         67.72        100.53        18.42 o                         
 -11   5   2       1553.73       1460.44        70.52 o                         
  -9   5   2       6564.15       6271.35       217.91 o                         
  -7   5   2      11444.21      10597.57       303.35 o                         
  -5   5   2      25160.67      24525.36       624.78 o                         
  -3   5   2       4911.89       4895.58       164.13 o                         
  -1   5   2      17110.21      17094.96       332.77 o                         
   1   5   2       2374.69       2353.98       111.99 o                         
   3   5   2      17315.73      17464.47       280.16 o                         
   5   5   2         74.67         48.28        17.42 o                         
   7   5   2       5039.81       4939.11       146.06 o                         
   9   5   2        237.62        218.75        32.06 o                         
  11   5   2       3027.57       2930.53        81.91 o                         
  13   5   2        975.77        957.45        48.59 o                         
  15   5   2       2517.64       2445.58        88.27 o                         
  17   5   2        105.43        118.77        35.84 o                         
  19   5   2       2416.96       2497.47       162.86 o                         
  21   5   2         12.52         27.00        31.78 o                         
  23   5   2        340.07        397.48        49.52 o                         
  25   5   2        159.65        226.65        41.43 o                         
  27   5   2        172.29        178.98        45.18 o                         
 -26   6   2        518.33        551.33        74.73 o                         
 -24   6   2        766.21        791.33       149.24 o                         
 -22   6   2        308.95        313.78        56.24 o                         
 -20   6   2        288.87        349.54        68.64 o                         
 -18   6   2        101.18        106.43        39.11 o                         
 -16   6   2       4060.70       4702.08       228.51 o                         
 -14   6   2        286.69        288.78        28.42 o                         
 -12   6   2       4091.78       3863.50       140.48 o                         
 -10   6   2        324.47        297.85        31.61 o                         
  -8   6   2       8533.34       8125.20       271.83 o                         
  -6   6   2        871.85        811.10        57.35 o                         
  -4   6   2       1933.87       1802.87        84.67 o                         
  -2   6   2        681.80        757.63        54.55 o                         
   0   6   2       3869.17       3929.08       198.53 o                         
   2   6   2         64.95         56.34        26.72 o                         
   4   6   2       6411.92       6527.94       379.88 o                         
   6   6   2        109.20        169.41        26.47 o                         
   8   6   2       2789.65       2633.45        91.14 o                         
  10   6   2         62.51         59.03        17.83 o                         
  12   6   2       2550.11       2753.85        94.09 o                         
  14   6   2         79.30         60.73        20.90 o                         
  16   6   2       2255.79       2444.60       132.28 o                         
  18   6   2        227.36        236.44        54.21 o                         
  20   6   2       2253.63       2354.00       151.81 o                         
  22   6   2         70.24         80.87        35.69 o                         
  24   6   2        717.69        744.95        71.73 o                         
  26   6   2          4.57         -7.38        22.15 o                         
 -23   7   2        552.69        534.81        84.72 o                         
 -21   7   2       5010.76       5485.12       313.91 o                         
 -19   7   2         23.96         44.80        37.14 o                         
 -17   7   2       7428.66       7931.82       304.22 o                         
 -15   7   2       1964.55       2095.62       153.15 o                         
 -13   7   2       1347.36       1653.94       107.72 o                         
 -11   7   2       3639.82       3534.29       140.67 o                         
  -9   7   2      18714.64      18500.81       284.53 o                         
  -7   7   2      12805.53      12628.49       266.46 o                         
  -5   7   2      18612.99      18497.58       524.26 o                         
  -3   7   2      10230.36      10327.69       249.58 o                         
  -1   7   2      26170.22      25478.96       531.55 o                         
   1   7   2       2709.96       2614.27        98.00 o                         
   3   7   2      14313.32      14138.82       253.53 o                         
   5   7   2       2880.68       2594.06       131.41 o                         
   7   7   2      10844.20      11236.31       265.05 o                         
   9   7   2       2175.55       2072.65        88.52 o                         
  11   7   2       8310.38       8957.50       185.40 o                         
  13   7   2       5456.94       5352.29       272.04 o                         
  15   7   2       4736.63       4574.99       229.77 o                         
  17   7   2        438.05        434.00       103.83 o                         
  19   7   2       4590.36       4513.34       306.05 o                         
  21   7   2       1509.98       1418.58       103.28 o                         
  23   7   2        893.85        955.45        60.61 o                         
 -22   8   2        175.10        109.91        38.66 o                         
 -20   8   2        964.42       1029.73       122.52 o                         
 -18   8   2        284.17        255.40        41.51 o                         
 -16   8   2       5643.47       5770.45       246.55 o                         
 -14   8   2         77.06         43.60        34.33 o                         
 -12   8   2       2086.10       2398.88       174.04 o                         
 -10   8   2        656.72        660.38        67.70 o                         
  -8   8   2      12892.91      13495.03       333.51 o                         
  -6   8   2         31.71         39.08        27.92 o                         
  -4   8   2      11781.64      11981.69       322.71 o                         
  -2   8   2        637.65        559.14        66.21 o                         
   0   8   2      10874.94      10636.81       227.03 o                         
   2   8   2        770.04        829.62        59.86 o                         
   4   8   2       7502.08       7568.55       208.59 o                         
   6   8   2        748.87        803.13        63.99 o                         
   8   8   2       6510.02       6745.85       224.79 o                         
  10   8   2       2066.32       2161.65       108.79 o                         
  12   8   2       5354.72       5942.66       180.18 o                         
  14   8   2        713.74        720.45        71.79 o                         
  16   8   2        651.42        621.27       116.87 o                         
  18   8   2        508.73        426.19        89.06 o                         
  20   8   2       2371.78       2568.49       195.57 o                         
  22   8   2        122.33        136.61        54.09 o                         
 -19   9   2        126.27        102.09        42.14 o                         
 -17   9   2         43.07         15.60        15.52 o                         
 -15   9   2        287.68        327.59        45.27 o                         
 -13   9   2        173.94        117.47        40.70 o                         
 -11   9   2        378.79        410.34        46.08 o                         
  -9   9   2        363.46        474.85        69.82 o                         
  -7   9   2         56.19          0.20        30.84 o                         
  -5   9   2         60.44         71.14        67.33 o                         
  -3   9   2         60.81         77.33        54.30 o                         
  -1   9   2         17.55         39.10        47.35 o                         
   1   9   2        299.63        346.25        51.29 o                         
   3   9   2          1.54         15.07        29.95 o                         
   5   9   2        553.25        496.26        75.34 o                         
   7   9   2        487.71        601.13        56.03 o                         
   9   9   2        510.15        445.47        59.20 o                         
  11   9   2         73.09         64.09        30.29 o                         
  13   9   2        335.22        203.88       106.00 o                         
  15   9   2         68.43         25.21        21.35 o                         
  17   9   2        102.90        102.96        47.79 o                         
  19   9   2          4.18         -9.56        21.72 o                         
 -16  10   2       1182.16       1018.08       105.15 o                         
 -14  10   2        443.48        452.36        54.52 o                         
 -12  10   2       1374.27       1184.58        94.46 o                         
 -10  10   2        600.31        572.50        58.16 o                         
  -8  10   2       1158.71       1145.99       117.53 o                         
  -6  10   2         40.92         16.06        27.60 o                         
  -4  10   2       3413.11       3451.37       183.37 o                         
  -2  10   2        169.86        250.17        55.39 o                         
   0  10   2       3128.40       3053.21       251.21 o                         
   2  10   2        310.97        291.71        58.01 o                         
   4  10   2       2637.41       2711.76       111.39 o                         
   6  10   2        277.29        310.74        39.61 o                         
   8  10   2       2139.87       2155.26       158.31 o                         
  10  10   2         74.50         46.70        22.09 o                         
  12  10   2       1427.83       1454.44       103.24 o                         
  14  10   2          0.32          2.70        26.28 o                         
  16  10   2       1306.16       1181.26        75.29 o                         
 -11  11   2        528.69        541.39        53.99 o                         
  -9  11   2       2889.06       3031.77       211.46 o                         
  -7  11   2        574.33        652.56        54.24 o                         
  -5  11   2       1628.79       1872.08       114.77 o                         
  -3  11   2        772.51        806.55        77.99 o                         
  -1  11   2       1634.03       1693.28       331.11 o                         
   1  11   2       1606.58       1611.88        95.91 o                         
   3  11   2       3188.62       3511.32       148.61 o                         
   5  11   2        509.31        503.08        59.31 o                         
   7  11   2       2131.93       2318.94       174.27 o                         
   9  11   2        236.41        199.71        46.92 o                         
  11  11   2       1763.70       1752.52        92.15 o                         
  -2  12   2         64.96         69.51        27.80 o                         
   0  12   2        685.35        573.52        68.21 o                         
 -29   1   3        255.09        211.17        38.08 o                         
 -27   1   3       2979.69       3356.92       372.47 o                         
 -25   1   3         97.58         75.38        32.32 o                         
 -23   1   3       8841.57       9040.32       271.20 o                         
 -21   1   3        282.57        177.06        30.44 o                         
 -19   1   3      14516.87      13723.08       325.17 o                         
 -17   1   3         86.04         63.84        16.06 o                         
 -15   1   3      20759.02      18506.85       606.94 o                         
 -13   1   3         46.99         74.34        14.60 o                         
 -11   1   3      60335.88      56459.36       900.59 o                         
  -9   1   3       4790.89       4912.99       116.10 o                         
  -7   1   3      12290.35      11945.14       145.65 o                         
  -5   1   3       1812.28       1630.12        43.03 o                         
  -3   1   3        721.36        961.49        27.14 o                         
  -1   1   3        139.85        149.52        15.25 o                         
   1   1   3      34591.96      33290.04       361.35 o                         
   3   1   3      65144.41      64998.90       876.88 o                         
   5   1   3       1646.68       1433.65        39.58 o                         
   7   1   3      10358.47      10700.28       134.98 o                         
   9   1   3      45269.81      47580.45       451.92 o                         
  11   1   3       5440.54       5412.47       108.18 o                         
  13   1   3      38949.82      40294.62       636.68 o                         
  15   1   3        113.41        127.29        32.16 o                         
  17   1   3      10451.02      10747.67       165.81 o                         
  19   1   3        815.79        929.44        54.17 o                         
  21   1   3       2460.86       2624.83        94.59 o                         
  23   1   3       1142.24       1206.60        90.52 o                         
  25   1   3        923.67        892.66        93.50 o                         
  27   1   3        634.70        735.10       106.88 o                         
  29   1   3        790.94        823.70        60.75 o                         
 -30   2   3        981.05        853.54       106.24 o                         
 -28   2   3        554.81        562.18        90.37 o                         
 -26   2   3       3642.79       3762.57       193.86 o                         
 -24   2   3       3002.36       2886.85       124.13 o                         
 -22   2   3       9614.82       9589.98       367.29 o                         
 -20   2   3       5209.10       4802.01       119.16 o                         
 -18   2   3      18390.55      17284.41       270.77 o                         
 -16   2   3      10657.77      10908.95       277.07 o                         
 -14   2   3      34136.07      33800.92       643.38 o                         
 -12   2   3       9174.72       9349.67       189.81 o                         
 -10   2   3      57219.30      55244.79       708.63 o                         
  -8   2   3       4828.06       4506.17        86.87 o                         
  -6   2   3      84102.76      81633.85      1046.88 o                         
  -4   2   3        376.03        303.45        32.93 o                         
  -2   2   3      17834.44      16981.62       189.86 o                         
   0   2   3        180.86        162.59        15.39 o                         
   2   2   3      51638.40      50098.13       824.66 o                         
   4   2   3        359.89        337.33        19.94 o                         
   6   2   3      46361.49      44783.69       495.58 o                         
   8   2   3      17728.58      18064.78       233.93 o                         
  10   2   3      30844.02      30366.11       415.80 o                         
  12   2   3       8017.94       7711.69       208.50 o                         
  14   2   3      19748.78      18878.50       449.54 o                         
  16   2   3       2451.51       2489.81        81.34 o                         
  18   2   3      16994.51      17923.33       254.24 o                         
  20   2   3       1388.96       1563.41        71.55 o                         
  22   2   3       8010.87       8862.62       283.31 o                         
  24   2   3         80.77         61.38        30.85 o                         
  26   2   3       3148.17       3490.46       172.35 o                         
  28   2   3        457.42        409.21        42.36 o                         
 -29   3   3         37.78         73.85        34.32 o                         
 -27   3   3       1043.10       1135.01       126.00 o                         
 -25   3   3         83.78         92.10        36.40 o                         
 -23   3   3       1819.23       1949.23       136.73 o                         
 -21   3   3        901.07        895.60        94.62 o                         
 -19   3   3       3523.83       3323.05       182.71 o                         
 -17   3   3        171.77        197.15        37.42 o                         
 -15   3   3      12440.00      12316.40       704.13 o                         
 -13   3   3      23580.82      22561.03       936.19 o                         
 -11   3   3       9939.89       9342.84       256.83 o                         
  -9   3   3       8979.04       8690.86       249.40 o                         
  -7   3   3      17682.01      15091.16       483.76 o                         
  -5   3   3      12735.20      12191.63       207.70 o                         
  -3   3   3      20495.02      19502.47       271.35 o                         
  -1   3   3      16888.80      16781.97       282.34 o                         
   1   3   3       2928.59       2862.44        83.64 o                         
   3   3   3         66.07        116.82        20.89 o                         
   5   3   3       9271.04       9635.55       189.08 o                         
   7   3   3         83.93         87.96        16.93 o                         
   9   3   3       3262.38       3201.90       103.19 o                         
  11   3   3        237.50        240.65        38.24 o                         
  13   3   3       4708.84       4658.68       196.95 o                         
  15   3   3        710.69        780.61        44.80 o                         
  17   3   3       3615.25       3655.95       106.62 o                         
  19   3   3       1835.23       1959.19        88.45 o                         
  21   3   3       5683.34       6243.83       197.74 o                         
  23   3   3        592.06        571.99        54.93 o                         
  25   3   3       1808.09       1669.16        96.96 o                         
  27   3   3          4.64        -11.73        26.06 o                         
 -28   4   3        437.95        373.19        64.30 o                         
 -26   4   3         23.50          1.76        25.41 o                         
 -24   4   3         22.91        -15.64        38.23 o                         
 -22   4   3       1546.66       1728.92       183.36 o                         
 -20   4   3         42.09        123.79       105.78 o                         
 -18   4   3         46.42         44.74        17.91 o                         
 -16   4   3       4937.83       4958.66       313.45 o                         
 -14   4   3        488.47        488.71        50.65 o                         
 -12   4   3       7308.37       8506.96       262.97 o                         
 -10   4   3        825.83        926.81        60.09 o                         
  -8   4   3         51.15         93.83        39.97 o                         
  -6   4   3       2932.48       3372.68       197.78 o                         
  -4   4   3       2935.83       3109.54       100.37 o                         
  -2   4   3      11076.63      12026.60       235.38 o                         
   0   4   3       4760.65       5354.02       174.39 o                         
   2   4   3      18893.63      19447.65       332.13 o                         
   4   4   3       1732.00       1816.29       159.92 o                         
   6   4   3       4639.08       4743.67       214.37 o                         
   8   4   3        525.76        505.71        42.87 o                         
  10   4   3        755.57        580.03        48.32 o                         
  12   4   3        261.41        269.90        29.11 o                         
  14   4   3       2964.99       2882.68        83.77 o                         
  16   4   3         34.70         29.52        13.76 o                         
  18   4   3       1041.98        944.24        69.57 o                         
  20   4   3        105.36        168.40        33.57 o                         
  22   4   3       1130.26       1166.89        87.36 o                         
  24   4   3         81.88        116.90        26.94 o                         
  26   4   3         32.29         38.84        24.52 o                         
 -27   5   3       2175.91       1920.54       142.99 o                         
 -25   5   3         17.69         12.37        20.34 o                         
 -23   5   3       2341.25       2508.58       149.75 o                         
 -21   5   3         59.29         60.90        32.25 o                         
 -19   5   3       9771.57       9859.08       481.16 o                         
 -17   5   3       3515.08       3114.06       175.37 o                         
 -15   5   3      16528.09      16358.20       364.81 o                         
 -13   5   3         53.20         34.00        15.73 o                         
 -11   5   3      14825.43      13749.63       313.27 o                         
  -9   5   3        694.23        676.89       101.66 o                         
  -7   5   3      38292.14      36882.25      2457.39 o                         
  -5   5   3      20955.78      21587.40       663.78 o                         
  -3   5   3      16820.72      15285.12       329.70 o                         
  -1   5   3       5879.24       5513.07       153.90 o                         
   1   5   3      59073.55      60179.85      1807.80 o                         
   3   5   3       2136.75       2341.09        92.41 o                         
   5   5   3      15297.58      15548.36       368.88 o                         
   7   5   3       1043.85        802.92        70.06 o                         
   9   5   3      15011.61      15101.26       377.77 o                         
  11   5   3       7027.82       7112.11       205.16 o                         
  13   5   3       8356.86       8592.49       173.06 o                         
  15   5   3       7567.77       7067.94       159.04 o                         
  17   5   3       7780.45       7887.13       243.29 o                         
  19   5   3       3522.63       3857.45       141.07 o                         
  21   5   3       5102.84       5222.66       294.51 o                         
  23   5   3        452.28        460.16        52.45 o                         
  25   5   3       1448.71       1581.26       104.15 o                         
  27   5   3        722.11        825.08        85.16 o                         
 -26   6   3       1622.10       1571.39       121.24 o                         
 -24   6   3        191.65        251.26        35.62 o                         
 -22   6   3       4512.21       4403.51       218.45 o                         
 -20   6   3       1574.00       1714.86       105.90 o                         
 -18   6   3       4079.06       4141.49       209.23 o                         
 -16   6   3       3012.87       2852.33       248.16 o                         
 -14   6   3      19826.31      18670.68       409.95 o                         
 -12   6   3        573.82        538.18        45.06 o                         
 -10   6   3      11765.89      11451.98       274.43 o                         
  -8   6   3       2605.21       2443.37       104.11 o                         
  -6   6   3      26932.37      26545.23       419.80 o                         
  -4   6   3       1589.11       1821.65        76.00 o                         
  -2   6   3      23860.68      22844.24       892.64 o                         
   0   6   3       2090.26       2209.97       124.07 o                         
   2   6   3      11569.14      11055.74       399.81 o                         
   4   6   3       1849.70       1680.33        89.79 o                         
   6   6   3      15615.44      15318.13       256.45 o                         
   8   6   3       1183.22       1173.77        61.18 o                         
  10   6   3      11706.35      11396.03       204.48 o                         
  12   6   3        589.22        584.40        43.51 o                         
  14   6   3      16457.56      16676.41       304.27 o                         
  16   6   3       3199.90       3170.26       182.17 o                         
  18   6   3       4800.28       5179.13       237.08 o                         
  20   6   3       1204.66       1120.99       105.25 o                         
  22   6   3       3199.17       3623.71       175.84 o                         
  24   6   3         72.17        142.97        33.06 o                         
 -23   7   3         58.93         96.28        61.69 o                         
 -21   7   3        653.66        586.17        56.25 o                         
 -19   7   3       1177.57       1107.47        83.08 o                         
 -17   7   3        394.61        477.44       102.09 o                         
 -15   7   3       1667.19       1662.47       135.51 o                         
 -13   7   3        809.40        734.69       122.95 o                         
 -11   7   3         10.92         37.40        20.96 o                         
  -9   7   3        243.93        257.84        31.39 o                         
  -7   7   3       1273.64       1255.09        69.97 o                         
  -5   7   3       1265.57       1341.70        79.29 o                         
  -3   7   3        119.68         84.53        23.64 o                         
  -1   7   3       3713.01       3390.55       113.24 o                         
   1   7   3         35.34         63.35        19.09 o                         
   3   7   3        661.90        627.19        47.19 o                         
   5   7   3        530.14        549.86        52.99 o                         
   7   7   3         51.42         49.06        22.90 o                         
   9   7   3       1220.74       1168.57        86.27 o                         
  11   7   3          6.45          2.05        20.52 o                         
  13   7   3       1748.69       1787.44        98.84 o                         
  15   7   3        112.08         81.67        49.52 o                         
  17   7   3        523.14        328.44        86.02 o                         
  19   7   3         82.92        128.55        39.29 o                         
  21   7   3        982.67        983.05        85.70 o                         
  23   7   3         56.71         93.11        27.06 o                         
 -22   8   3        447.26        356.25        63.00 o                         
 -20   8   3        635.88        633.89        60.82 o                         
 -18   8   3        221.96        230.01        38.67 o                         
 -16   8   3       1326.47       1330.97        92.65 o                         
 -14   8   3       1695.06       1734.19       165.77 o                         
 -12   8   3         43.98         26.16        26.16 o                         
 -10   8   3       2007.23       2206.33       121.48 o                         
  -8   8   3       5960.27       5384.36       194.25 o                         
  -6   8   3       4217.95       4209.09       174.68 o                         
  -4   8   3       4465.20       4434.53       187.53 o                         
  -2   8   3       6162.06       6007.03       182.95 o                         
   0   8   3         43.26         27.66        20.48 o                         
   2   8   3       1199.27       1235.34        80.81 o                         
   4   8   3       1276.72       1176.22        71.15 o                         
   6   8   3       7001.80       7213.97       301.68 o                         
   8   8   3         20.66         19.06        26.90 o                         
  10   8   3       8343.04       8192.09       277.11 o                         
  12   8   3         51.19         17.90        25.89 o                         
  14   8   3       2112.45       2313.15       196.63 o                         
  16   8   3         10.62        -16.27        23.80 o                         
  18   8   3        937.44        804.66       119.92 o                         
  20   8   3          3.40        -12.16        23.89 o                         
  22   8   3        795.49        757.32        86.46 o                         
 -19   9   3       2069.14       2040.87       146.89 o                         
 -17   9   3        562.53        498.36        48.85 o                         
 -15   9   3       5230.96       5422.06       244.37 o                         
 -13   9   3        238.66        313.03        57.29 o                         
 -11   9   3       5141.95       5551.20       188.96 o                         
  -9   9   3        216.78        232.20        42.85 o                         
  -7   9   3       8659.10       9049.68       322.76 o                         
  -5   9   3       1568.62       1749.60       191.62 o                         
  -3   9   3       6752.88       7005.17       282.07 o                         
  -1   9   3        306.75        258.50        57.19 o                         
   1   9   3       8195.81       8849.04       292.16 o                         
   3   9   3       3204.74       3014.55       145.02 o                         
   5   9   3       6165.78       6241.81       339.43 o                         
   7   9   3       2188.11       2101.05       104.51 o                         
   9   9   3       7796.93       7672.82       207.10 o                         
  11   9   3       1100.20       1029.95       100.00 o                         
  13   9   3       3663.35       3590.15       182.08 o                         
  15   9   3        926.63       1068.40        91.80 o                         
  17   9   3       2475.90       2346.91       182.97 o                         
  19   9   3        460.08        442.71        67.77 o                         
 -16  10   3        132.73        144.66        41.27 o                         
 -14  10   3       1603.82       1405.69        93.86 o                         
 -12  10   3        198.35        164.76        48.44 o                         
 -10  10   3       1709.30       1810.46       123.97 o                         
  -8  10   3        629.94        600.71       167.70 o                         
  -6  10   3       1567.83       1867.02       137.31 o                         
  -4  10   3         59.41         87.83        38.34 o                         
  -2  10   3       2225.87       2513.31       155.63 o                         
   0  10   3        175.53        167.35        37.68 o                         
   2  10   3       3064.54       2896.48       134.29 o                         
   4  10   3        633.05        751.23        74.84 o                         
   6  10   3       1542.00       1498.93       114.03 o                         
   8  10   3        728.93        637.52        80.25 o                         
  10  10   3       1288.36       1452.96        86.90 o                         
  12  10   3        256.40        256.37        44.98 o                         
  14  10   3       1231.44       1272.38       130.79 o                         
  16  10   3        221.14        144.67        40.84 o                         
 -11  11   3         25.65         18.25        23.89 o                         
  -9  11   3        212.72        235.38        39.46 o                         
  -7  11   3        143.85        171.98        30.22 o                         
  -5  11   3         16.06         12.25        30.19 o                         
  -3  11   3        211.35        122.34        47.79 o                         
  -1  11   3         36.49         49.89        29.30 o                         
   1  11   3         21.94        -11.61        21.74 o                         
   3  11   3          6.70         -1.80        19.17 o                         
   5  11   3        147.05        104.33        29.21 o                         
   7  11   3         14.08         -9.79        15.18 o                         
   9  11   3          3.16         -9.56        24.33 o                         
  11  11   3        144.13        123.38        37.36 o                         
 -30   0   4       1354.27       1435.72       120.37 o                         
 -28   0   4       1256.62       1177.08       130.79 o                         
 -26   0   4       2805.00       2868.75       167.32 o                         
 -24   0   4       4482.49       4488.77       323.42 o                         
 -22   0   4       3287.06       2951.54       260.34 o                         
 -20   0   4       7079.90       7255.29       345.95 o                         
 -18   0   4       7254.81       7103.69       278.47 o                         
 -16   0   4      16805.84      15847.04       407.82 o                         
 -14   0   4       4949.35       4314.22       172.33 o                         
 -12   0   4      32764.70      29541.51       853.65 o                         
 -10   0   4      21386.63      21127.59       371.77 o                         
  -8   0   4      85554.23      86122.19      1714.80 o                         
  -6   0   4      17013.21      17297.53       487.35 o                         
  -4   0   4     169466.81     171100.02      2764.21 o                         
  -2   0   4      13282.61      13186.15       212.18 o                         
   0   0   4       2130.94       2403.13        69.72 o                         
   2   0   4     460932.19     505356.66      8030.80 o                         
   4   0   4     255065.33     264263.97      4226.52 o                         
   6   0   4       9282.50       9845.26       227.45 o                         
   8   0   4      11410.99      11437.12       264.74 o                         
  10   0   4      31348.81      30525.08       594.56 o                         
  12   0   4      53290.93      54826.84      1426.01 o                         
  14   0   4      18468.54      19701.98       648.52 o                         
  16   0   4      20981.64      21525.18       327.73 o                         
  18   0   4        571.81        545.98        48.26 o                         
  20   0   4       9917.31      10056.21       240.45 o                         
  22   0   4        734.95        664.63        68.64 o                         
  24   0   4       2690.73       2654.53       159.34 o                         
  26   0   4        158.79        175.07        59.95 o                         
  28   0   4       1471.20       1612.98       144.70 o                         
 -29   1   4        536.56        544.57        58.04 o                         
 -27   1   4          6.75         21.20        25.27 o                         
 -25   1   4       2997.96       2985.06       143.21 o                         
 -23   1   4        176.73        156.87        40.70 o                         
 -21   1   4       2732.47       2695.16       155.15 o                         
 -19   1   4       1243.07        996.05       105.30 o                         
 -17   1   4      13530.37      12853.08       309.69 o                         
 -15   1   4         16.49         19.87        11.95 o                         
 -13   1   4      18336.75      16949.01       403.17 o                         
 -11   1   4       2797.83       2640.64        74.19 o                         
  -9   1   4       5530.92       4867.93       107.36 o                         
  -7   1   4        133.30        158.36        26.74 o                         
  -5   1   4      57374.51      56513.89       677.19 o                         
  -3   1   4       8253.98       8448.39       172.86 o                         
  -1   1   4      60079.60      60015.49       633.17 o                         
   1   1   4       5166.77       5351.06        76.95 o                         
   3   1   4      39885.41      39875.29       823.54 o                         
   5   1   4       5995.61       6368.66        99.69 o                         
   7   1   4      40502.73      41514.25       522.41 o                         
   9   1   4        387.54        335.62        39.48 o                         
  11   1   4      20973.45      20998.97       451.60 o                         
  13   1   4       9110.91       9909.80       277.99 o                         
  15   1   4       8402.65       8192.77       127.21 o                         
  17   1   4        774.46        781.92        39.08 o                         
  19   1   4       7976.25       8156.59       158.86 o                         
  21   1   4        373.74        405.99        38.59 o                         
  23   1   4        579.83        614.06        57.32 o                         
  25   1   4        586.18        617.53        76.12 o                         
  27   1   4        917.23       1015.57        83.83 o                         
  29   1   4         83.85         53.69        23.17 o                         
 -30   2   4         18.35         23.41        17.85 o                         
 -28   2   4        139.18        134.48        32.56 o                         
 -26   2   4       1200.17       1066.25       136.87 o                         
 -24   2   4         16.14         33.43        23.77 o                         
 -22   2   4        651.01        589.32        67.45 o                         
 -20   2   4        126.26         84.81        22.41 o                         
 -18   2   4        411.47        481.83        42.85 o                         
 -16   2   4        147.32        128.25        24.69 o                         
 -14   2   4        211.75        260.43        31.21 o                         
 -12   2   4       1391.42       1446.95        68.13 o                         
 -10   2   4       1280.55       1247.25        52.53 o                         
  -8   2   4      19654.32      20782.70       244.27 o                         
  -6   2   4       7104.75       7312.62       134.12 o                         
  -4   2   4       1253.62       1204.58        43.34 o                         
  -2   2   4       9578.73       9470.16       132.57 o                         
   0   2   4        131.11        166.36        13.56 o                         
   2   2   4       2795.30       2754.36        89.87 o                         
   4   2   4         77.43        123.33        14.17 o                         
   6   2   4        689.99        762.45        35.02 o                         
   8   2   4       8776.06       8973.43       173.71 o                         
  10   2   4       1837.71       1882.48        77.74 o                         
  12   2   4         58.03         59.56        18.67 o                         
  14   2   4       1565.08       1596.43        69.09 o                         
  16   2   4        524.82        480.89        32.04 o                         
  18   2   4         20.43         36.79        16.59 o                         
  20   2   4         43.43         50.14        18.37 o                         
  22   2   4          2.23        -18.12        19.65 o                         
  24   2   4        127.52         91.18        42.20 o                         
  26   2   4          3.53         10.35        17.01 o                         
  28   2   4         75.88         79.44        22.95 o                         
 -29   3   4       1458.71       1093.76       107.77 o                         
 -27   3   4         26.88         69.07        37.79 o                         
 -25   3   4       5137.93       5171.99       395.42 o                         
 -23   3   4        106.91         91.36        36.79 o                         
 -21   3   4       5591.48       5829.47       354.34 o                         
 -19   3   4        219.45        161.03        35.67 o                         
 -17   3   4      12733.35      13204.21       377.20 o                         
 -15   3   4       1902.06       2053.38       126.88 o                         
 -13   3   4      25108.21      26196.67       556.46 o                         
 -11   3   4        885.30        778.80        53.09 o                         
  -9   3   4      52063.36      51487.01       768.02 o                         
  -7   3   4       8378.15       9086.85       455.68 o                         
  -5   3   4      26985.12      25391.50       426.28 o                         
  -3   3   4         45.53         87.84        13.85 o                         
  -1   3   4      46380.96      45693.96       575.37 o                         
   1   3   4       5259.93       5366.20       152.99 o                         
   3   3   4      73731.59      76920.98      1308.74 o                         
   5   3   4       2270.46       2435.69       100.27 o                         
   7   3   4      53209.80      55511.22       994.18 o                         
   9   3   4       1057.03       1141.85        75.12 o                         
  11   3   4      12480.45      12588.83       481.56 o                         
  13   3   4        384.29        408.06        32.54 o                         
  15   3   4      17022.11      17376.13       289.85 o                         
  17   3   4       1419.50       1414.26        67.19 o                         
  19   3   4       3785.77       3996.93       128.40 o                         
  21   3   4       1601.58       1503.35        89.09 o                         
  23   3   4       1878.49       1836.23        94.36 o                         
  25   3   4        623.32        664.91        52.38 o                         
  27   3   4        848.46        910.40        75.46 o                         
 -28   4   4       1118.64       1035.45       102.55 o                         
 -26   4   4        940.58       1063.61       123.83 o                         
 -24   4   4       2092.82       1925.94       186.42 o                         
 -22   4   4       1569.01       1482.13       171.63 o                         
 -20   4   4       8195.37       8156.32       303.67 o                         
 -18   4   4       4275.93       4081.78       143.22 o                         
 -16   4   4      12727.33      11829.97       608.52 o                         
 -14   4   4       3241.74       3235.55       159.94 o                         
 -12   4   4      21071.03      21158.73       507.48 o                         
 -10   4   4       7922.77       8157.83       255.32 o                         
  -8   4   4      22570.98      20996.71       672.34 o                         
  -6   4   4       8614.79       8491.17       253.96 o                         
  -4   4   4      38102.65      37352.89       715.59 o                         
  -2   4   4       5536.94       5305.28       118.45 o                         
   0   4   4      46785.97      46398.00       847.75 o                         
   2   4   4      22725.18      23603.53       473.64 o                         
   4   4   4      26107.34      26585.35       533.70 o                         
   6   4   4      15783.42      15446.36       359.49 o                         
   8   4   4      24027.75      24975.68       531.42 o                         
  10   4   4      15036.47      14948.80       376.55 o                         
  12   4   4      17298.28      17706.42       307.11 o                         
  14   4   4       1789.93       1756.35        71.23 o                         
  16   4   4       8015.61       8170.76       176.20 o                         
  18   4   4        129.04        130.16        27.82 o                         
  20   4   4       7252.49       7584.11       225.64 o                         
  22   4   4        662.04        699.20        58.55 o                         
  24   4   4       2832.87       3040.28       113.62 o                         
  26   4   4        108.45        102.60        34.28 o                         
 -27   5   4        426.10        444.44        69.08 o                         
 -25   5   4        479.88        523.51        88.63 o                         
 -23   5   4         50.43         90.11        33.38 o                         
 -21   5   4        271.03        294.71        59.70 o                         
 -19   5   4        832.02        801.31        92.96 o                         
 -17   5   4       1204.81       1049.73       148.60 o                         
 -15   5   4       1557.72       1581.63       176.41 o                         
 -13   5   4       2279.13       2264.75       211.63 o                         
 -11   5   4       1842.64       1794.60        98.84 o                         
  -9   5   4       2102.70       2100.03        94.22 o                         
  -7   5   4       1685.49       1616.68       136.01 o                         
  -5   5   4       7428.04       7688.32      1121.45 o                         
  -3   5   4       1720.28       1840.74        86.38 o                         
  -1   5   4      10340.94      10110.87       277.15 o                         
   1   5   4       1600.73       1751.49       100.29 o                         
   3   5   4        125.87         29.11        27.37 o                         
   5   5   4        483.04        534.24        55.99 o                         
   7   5   4      14476.49      14856.24       375.81 o                         
   9   5   4        475.27        552.35        37.66 o                         
  11   5   4       2402.34       2290.32        74.18 o                         
  13   5   4       1192.16       1128.67        55.23 o                         
  15   5   4       2325.57       2206.35        84.93 o                         
  17   5   4         76.78         63.67        23.70 o                         
  19   5   4       1270.64       1399.26        84.91 o                         
  21   5   4        159.77        193.89        40.84 o                         
  23   5   4        577.56        557.49        72.99 o                         
  25   5   4        185.35        229.97        89.93 o                         
 -26   6   4        744.28        712.64        56.92 o                         
 -24   6   4        148.07        123.07        26.26 o                         
 -22   6   4       1062.50       1059.77        96.29 o                         
 -20   6   4        454.54        409.58        65.88 o                         
 -18   6   4       1387.91       1440.39       100.49 o                         
 -16   6   4       1333.47       1526.39       182.05 o                         
 -14   6   4       4530.52       4439.08       152.73 o                         
 -12   6   4       1317.03       1342.88        71.66 o                         
 -10   6   4        450.66        523.75        50.48 o                         
  -8   6   4       3102.44       3022.62       135.63 o                         
  -6   6   4       1356.99       1450.99        68.76 o                         
  -4   6   4       8766.06       8703.34       204.78 o                         
  -2   6   4        304.91        323.87        33.03 o                         
   0   6   4       2556.33       2422.40        94.27 o                         
   2   6   4       1698.69       2030.21       128.42 o                         
   4   6   4       8419.46       8724.92       264.35 o                         
   6   6   4        164.89        129.22        26.00 o                         
   8   6   4       1177.39       1177.85        63.37 o                         
  10   6   4       1447.49       1403.21        69.21 o                         
  12   6   4        903.65        851.66        53.42 o                         
  14   6   4        119.81        124.09        31.66 o                         
  16   6   4       1122.65       1106.52       108.01 o                         
  18   6   4         92.63         80.32        37.44 o                         
  20   6   4        750.30        884.89       104.05 o                         
  22   6   4         23.99         27.45        25.61 o                         
  24   6   4        513.39        546.29        66.04 o                         
 -23   7   4         24.29         40.85        28.89 o                         
 -21   7   4       5097.19       4903.66       199.66 o                         
 -19   7   4         26.76         31.67        21.68 o                         
 -17   7   4       4816.64       5154.35       233.46 o                         
 -15   7   4        819.48        487.90       104.27 o                         
 -13   7   4      11494.31      11945.19       548.74 o                         
 -11   7   4       3383.52       3345.82       118.54 o                         
  -9   7   4      13541.39      14060.98       389.31 o                         
  -7   7   4        713.97        714.05        54.43 o                         
  -5   7   4      24929.27      25006.89       373.92 o                         
  -3   7   4       2020.22       1890.23       121.69 o                         
  -1   7   4      12266.26      12486.20       217.37 o                         
   1   7   4       1265.64       1198.86        75.63 o                         
   3   7   4      13212.44      13374.17       276.92 o                         
   5   7   4       1060.95       1022.46        74.19 o                         
   7   7   4       8226.10       8392.95       290.26 o                         
   9   7   4       1172.12       1152.61        76.93 o                         
  11   7   4      10563.57      10663.04       317.71 o                         
  13   7   4       2588.36       2512.56       169.05 o                         
  15   7   4       3208.08       2973.24       258.17 o                         
  17   7   4        313.84        390.99        94.71 o                         
  19   7   4       2975.56       3028.95       161.34 o                         
  21   7   4       1223.49       1214.24        91.95 o                         
  23   7   4       1670.19       1400.17       126.02 o                         
 -22   8   4        215.94        222.48        53.00 o                         
 -20   8   4       2157.70       1998.56        94.09 o                         
 -18   8   4        346.04        276.30        40.34 o                         
 -16   8   4       3299.50       3739.00       291.21 o                         
 -14   8   4        630.21        601.72        65.02 o                         
 -12   8   4       7962.66       8407.41       308.00 o                         
 -10   8   4        162.21        160.55        48.49 o                         
  -8   8   4       6590.18       6876.24       213.71 o                         
  -6   8   4       3846.72       3860.93       161.71 o                         
  -4   8   4       8359.04       8457.31       250.60 o                         
  -2   8   4       1691.61       1800.93       111.47 o                         
   0   8   4       6540.75       6699.65       226.77 o                         
   2   8   4       1127.17       1019.50        65.28 o                         
   4   8   4       2821.55       2872.94       122.87 o                         
   6   8   4       1096.97       1072.98        76.86 o                         
   8   8   4       6286.54       6601.26       246.74 o                         
  10   8   4       2922.92       3223.00       132.98 o                         
  12   8   4       4199.75       4535.31       157.42 o                         
  14   8   4        181.15        164.18        46.20 o                         
  16   8   4       1501.59       1437.06       112.31 o                         
  18   8   4        794.16        726.43       108.62 o                         
  20   8   4       1501.54       1427.90       136.88 o                         
 -19   9   4        217.01        214.09        33.15 o                         
 -17   9   4          7.63          6.67        17.89 o                         
 -15   9   4        553.37        500.22        64.47 o                         
 -13   9   4         63.43         47.66        30.49 o                         
 -11   9   4         51.82         64.45        47.13 o                         
  -9   9   4          4.57         22.21        22.34 o                         
  -7   9   4        383.27        348.25        65.79 o                         
  -5   9   4        153.06        116.06        35.85 o                         
  -3   9   4         71.69         71.46        30.20 o                         
  -1   9   4        375.16        322.59        51.76 o                         
   1   9   4        329.53        313.51        61.29 o                         
   3   9   4       1808.23       1755.85       171.67 o                         
   5   9   4        563.80        668.61        60.74 o                         
   7   9   4          4.83         29.50        22.72 o                         
   9   9   4        661.57        576.21        55.20 o                         
  11   9   4        124.04        163.52        41.12 o                         
  13   9   4         94.70        138.48        41.38 o                         
  15   9   4        179.86        185.00        41.60 o                         
  17   9   4         78.23         87.18        47.13 o                         
  19   9   4          3.35          7.82        19.55 o                         
 -16  10   4       1366.55       1288.43       109.51 o                         
 -14  10   4       1154.95       1286.01        87.24 o                         
 -12  10   4        781.48        860.15        77.37 o                         
 -10  10   4        852.73        778.88       214.20 o                         
  -8  10   4       1507.25       1574.19       113.98 o                         
  -6  10   4        318.62        373.95        60.80 o                         
  -4  10   4       2792.65       3191.54       170.60 o                         
  -2  10   4       1030.11        936.67        95.43 o                         
   0  10   4       1735.64       1549.25        96.15 o                         
   2  10   4        202.70        134.41        42.54 o                         
   4  10   4       1995.65       2126.32       113.33 o                         
   6  10   4        349.74        306.47        44.68 o                         
   8  10   4       1230.96       1530.40       110.30 o                         
  10  10   4         12.06         24.01        23.81 o                         
  12  10   4       1638.67       1362.40       271.37 o                         
  14  10   4         37.49         65.36        23.90 o                         
 -11  11   4        241.50        215.48        47.35 o                         
  -9  11   4       2875.82       3128.00       134.86 o                         
  -7  11   4        164.99        165.21        36.85 o                         
  -5  11   4       2176.37       2282.33       140.59 o                         
  -3  11   4        947.09        859.08        75.78 o                         
  -1  11   4       3021.48       2995.47       144.54 o                         
   1  11   4        406.48        341.94        56.00 o                         
   3  11   4       3277.80       3301.91       156.26 o                         
   5  11   4         65.97         29.86        21.07 o                         
   7  11   4       1563.92       1545.30        91.55 o                         
   9  11   4        143.14        136.84        40.84 o                         
 -29   1   5         45.27         60.59        24.80 o                         
 -27   1   5       2021.68       2058.44       136.89 o                         
 -25   1   5        269.66        170.23        89.27 o                         
 -23   1   5       8895.94       8523.49       260.78 o                         
 -21   1   5        177.42        173.43        37.96 o                         
 -19   1   5       7972.49       7294.06       267.88 o                         
 -17   1   5        415.09        459.60        47.88 o                         
 -15   1   5      25435.31      22563.15       440.82 o                         
 -13   1   5       1631.94       1577.68        61.99 o                         
 -11   1   5      61422.86      61262.65       939.71 o                         
  -9   1   5        439.46        447.80        34.97 o                         
  -7   1   5      41138.05      41050.85       468.17 o                         
  -5   1   5       3135.98       3071.42        72.65 o                         
  -3   1   5      13403.59      12217.20       389.20 o                         
  -1   1   5       2057.44       2106.67        46.71 o                         
   1   1   5       7012.10       6256.43       101.16 o                         
   3   1   5       2953.74       2865.86        78.68 o                         
   5   1   5      67455.41      65207.48       907.08 o                         
   7   1   5      18169.78      20509.12       344.32 o                         
   9   1   5      36708.41      37002.73       572.99 o                         
  11   1   5        696.17        651.29        48.88 o                         
  13   1   5      21823.00      22466.80       550.37 o                         
  15   1   5         21.15         52.67        13.61 o                         
  17   1   5      10836.39      11484.76       168.78 o                         
  19   1   5       1591.42       1547.19        71.96 o                         
  21   1   5       3850.79       4046.99       165.20 o                         
  23   1   5         41.32         41.08        18.53 o                         
  25   1   5       1089.87       1091.80        69.52 o                         
  27   1   5         47.51         42.04        20.38 o                         
  29   1   5        808.55        664.08        54.84 o                         
 -28   2   5       1837.08       1988.60       163.83 o                         
 -26   2   5       1468.24       1473.51       112.99 o                         
 -24   2   5       7834.87       8141.67       227.52 o                         
 -22   2   5       8965.28       8831.57       422.26 o                         
 -20   2   5       5292.41       4805.77       160.26 o                         
 -18   2   5      10325.07       9229.91       265.26 o                         
 -16   2   5      16127.61      16274.97       479.46 o                         
 -14   2   5      24968.06      23584.67       837.32 o                         
 -12   2   5       8783.74       7862.18       224.93 o                         
 -10   2   5      43377.65      41170.70       593.97 o                         
  -8   2   5      14127.92      13145.94       314.62 o                         
  -6   2   5      42577.54      41657.66       756.47 o                         
  -4   2   5      22264.25      21560.56       345.77 o                         
  -2   2   5      38863.38      38323.85       436.72 o                         
   0   2   5      18639.29      18179.46       301.72 o                         
   2   2   5      27739.09      27794.42       507.08 o                         
   4   2   5      19729.22      19642.13       512.76 o                         
   6   2   5      55619.29      56440.66       696.06 o                         
   8   2   5      17790.85      17771.56       309.74 o                         
  10   2   5      22906.63      22983.57       485.78 o                         
  12   2   5      10560.80       9928.78       279.12 o                         
  14   2   5      23306.25      24288.14       263.94 o                         
  16   2   5       6361.29       6494.85       125.03 o                         
  18   2   5       6748.18       7529.33       142.06 o                         
  20   2   5       1908.05       2141.69        78.97 o                         
  22   2   5       3786.55       3960.91       149.68 o                         
  24   2   5        323.75        335.91        39.28 o                         
  26   2   5       1802.29       1808.01        82.00 o                         
  28   2   5       1003.12        979.81       144.26 o                         
 -29   3   5         17.79          1.00        13.16 o                         
 -27   3   5       1681.61       1793.79       169.04 o                         
 -25   3   5        213.06        344.50        80.37 o                         
 -23   3   5       4302.60       4869.89       313.42 o                         
 -21   3   5        287.22        194.62        70.38 o                         
 -19   3   5       4638.67       4100.84       144.53 o                         
 -17   3   5         10.51         33.22        16.98 o                         
 -15   3   5       8389.53       8204.19       195.37 o                         
 -13   3   5       2130.31       2336.25       183.39 o                         
 -11   3   5       3357.21       3259.22       208.21 o                         
  -9   3   5       2467.99       3006.24       131.79 o                         
  -7   3   5       9809.84       9211.21       388.52 o                         
  -5   3   5       6400.89       7076.07       163.15 o                         
  -3   3   5      10600.27       9901.55       172.33 o                         
  -1   3   5        776.06        833.77        46.54 o                         
   1   3   5      24152.49      23745.00       379.97 o                         
   3   3   5        128.91        129.73        21.67 o                         
   5   3   5       8942.84       8956.45       190.23 o                         
   7   3   5        384.52        377.05        35.02 o                         
   9   3   5      13134.04      13288.78       330.86 o                         
  11   3   5        304.78        234.16        57.78 o                         
  13   3   5       6279.94       6572.55       152.42 o                         
  15   3   5         56.30         47.93        16.52 o                         
  17   3   5        495.08        524.85        42.11 o                         
  19   3   5        267.85        259.70        36.31 o                         
  21   3   5       4187.78       4699.14       158.56 o                         
  23   3   5         35.74         25.56        21.10 o                         
  25   3   5        390.22        434.49        43.04 o                         
  27   3   5          0.38        -19.11        25.20 o                         
 -28   4   5        273.64        273.69        52.13 o                         
 -26   4   5          4.64        -12.16        29.11 o                         
 -24   4   5        906.83        839.49        90.63 o                         
 -22   4   5        956.80        841.47        91.46 o                         
 -20   4   5         35.35         80.69        39.78 o                         
 -18   4   5        217.44        147.15        44.56 o                         
 -16   4   5       3469.64       3120.71       175.01 o                         
 -14   4   5       1268.87       1218.77       144.69 o                         
 -12   4   5       2909.39       3315.70       160.86 o                         
 -10   4   5        521.74        398.91        68.64 o                         
  -8   4   5        397.54        368.77        51.82 o                         
  -6   4   5       5198.91       5460.81       197.57 o                         
  -4   4   5       4706.76       4633.99       155.12 o                         
  -2   4   5       4958.16       4937.46       161.93 o                         
   0   4   5      10272.42      11864.43       325.86 o                         
   2   4   5       3099.25       2862.42       168.66 o                         
   4   4   5      10994.09      11738.02       293.99 o                         
   6   4   5        192.04        254.32        46.92 o                         
   8   4   5         26.01         37.84        29.97 o                         
  10   4   5       6904.56       7960.44       254.34 o                         
  12   4   5          5.74         13.54        14.17 o                         
  14   4   5        426.38        465.03        41.60 o                         
  16   4   5       1192.92       1264.08       105.48 o                         
  18   4   5        967.91        939.46        63.28 o                         
  20   4   5         82.89         94.06        24.13 o                         
  22   4   5        854.78        873.34        65.53 o                         
  24   4   5         31.39         49.66        22.29 o                         
  26   4   5          8.82         18.68        24.76 o                         
 -27   5   5       2125.95       2189.60       144.73 o                         
 -25   5   5        113.30         82.11        40.40 o                         
 -23   5   5       4398.19       5015.04       213.32 o                         
 -21   5   5         49.57         43.57        29.75 o                         
 -19   5   5      13084.95      13028.18       496.86 o                         
 -17   5   5         37.19        -18.25        40.40 o                         
 -15   5   5      10487.44      10640.64       358.53 o                         
 -13   5   5         83.38         50.33        25.37 o                         
 -11   5   5      12392.51      12368.81       257.54 o                         
  -9   5   5          7.99          7.00        12.56 o                         
  -7   5   5      14917.64      15251.56      1040.29 o                         
  -5   5   5       3846.72       3996.85       302.56 o                         
  -3   5   5      41172.22      40316.04       799.10 o                         
  -1   5   5       1316.10       1438.90       131.66 o                         
   1   5   5      40473.91      39972.64       774.13 o                         
   3   5   5        792.89       1019.71       109.05 o                         
   5   5   5      31081.54      30872.75       638.26 o                         
   7   5   5       1023.29       1078.18        67.67 o                         
   9   5   5      13832.81      13364.55       201.35 o                         
  11   5   5         55.34         82.89        17.32 o                         
  13   5   5      12715.52      12860.65       225.32 o                         
  15   5   5       4018.41       4092.44       182.45 o                         
  17   5   5       7245.32       7712.80       302.80 o                         
  19   5   5        366.80        427.53        47.45 o                         
  21   5   5       2609.45       2863.88       165.97 o                         
  23   5   5         37.33         -0.68        22.72 o                         
  25   5   5       1525.01       1605.82       194.89 o                         
 -26   6   5       1603.91       1422.62        77.59 o                         
 -24   6   5        669.90        664.28        52.17 o                         
 -22   6   5       2901.60       2689.17       149.47 o                         
 -20   6   5       2243.05       2476.12       153.61 o                         
 -18   6   5       5417.00       5186.22       191.31 o                         
 -16   6   5       6787.70       6807.78       278.12 o                         
 -14   6   5       8649.77       8563.43       444.55 o                         
 -12   6   5       3329.41       3215.46       152.19 o                         
 -10   6   5       2967.92       2954.43       119.98 o                         
  -8   6   5       3167.33       3207.01       200.00 o                         
  -6   6   5       9810.20      10151.48       204.93 o                         
  -4   6   5       2486.06       2350.12        80.02 o                         
  -2   6   5       6901.73       6848.45       196.56 o                         
   0   6   5       2360.92       2179.15        89.27 o                         
   2   6   5      18557.52      18633.71       327.15 o                         
   4   6   5       8267.59       7971.75       194.95 o                         
   6   6   5       8863.65       8659.91       243.76 o                         
   8   6   5       4233.12       3951.04       120.93 o                         
  10   6   5       9476.88       9194.89       200.60 o                         
  12   6   5       2212.73       2142.97        92.92 o                         
  14   6   5       9683.68       9784.19       214.11 o                         
  16   6   5       1657.60       2115.13       146.87 o                         
  18   6   5       1643.55       1563.27       103.31 o                         
  20   6   5       1590.61       1669.90       122.80 o                         
  22   6   5       2193.56       2115.45       126.69 o                         
  24   6   5        243.64        201.58        50.39 o                         
 -23   7   5        229.60        303.85        42.75 o                         
 -21   7   5        710.43        688.64        72.90 o                         
 -19   7   5        715.63        696.83        65.47 o                         
 -17   7   5        237.53        242.23        54.78 o                         
 -15   7   5       1115.38       1114.28       106.88 o                         
 -13   7   5        970.18        929.69       100.68 o                         
 -11   7   5        297.22        278.22        47.16 o                         
  -9   7   5          6.82          7.91        19.43 o                         
  -7   7   5         17.33         33.73        18.33 o                         
  -5   7   5        544.33        529.77        59.33 o                         
  -3   7   5        132.41        137.53        27.93 o                         
  -1   7   5        353.30        373.42        53.86 o                         
   1   7   5        620.00        481.92        54.63 o                         
   3   7   5        132.40        157.39        26.73 o                         
   5   7   5        351.21        382.91        38.81 o                         
   7   7   5         87.01        102.63        22.88 o                         
   9   7   5       1806.79       1733.29       102.73 o                         
  11   7   5         10.54         19.17        22.12 o                         
  13   7   5       1388.27       1359.28       100.04 o                         
  15   7   5         99.15         19.11        42.14 o                         
  17   7   5        181.41        229.81        72.55 o                         
  19   7   5        148.66        185.53        43.62 o                         
  21   7   5        388.93        345.38        74.72 o                         
  23   7   5         69.96         68.64        33.02 o                         
 -22   8   5        252.53        261.46        34.09 o                         
 -20   8   5       1088.16       1144.88        70.26 o                         
 -18   8   5        171.19        147.25        40.03 o                         
 -16   8   5       1589.33       1494.75       265.93 o                         
 -14   8   5       1194.46       1359.96       113.83 o                         
 -12   8   5       1366.81       1523.08       122.12 o                         
 -10   8   5        700.83        889.81       106.59 o                         
  -8   8   5       4565.62       4701.52       155.06 o                         
  -6   8   5        345.58        418.71        46.87 o                         
  -4   8   5       1699.74       1608.29       104.12 o                         
  -2   8   5       2176.98       2075.35       117.97 o                         
   0   8   5       1420.73       1385.85       121.63 o                         
   2   8   5       5263.91       5379.59       199.61 o                         
   4   8   5        112.58         98.16        33.04 o                         
   6   8   5       1390.23       1274.65        93.19 o                         
   8   8   5       2094.29       1911.94       172.11 o                         
  10   8   5       4343.66       4284.20       152.75 o                         
  12   8   5        763.64        692.42        70.45 o                         
  14   8   5       1388.30       1331.77       112.06 o                         
  16   8   5         30.80         14.58        27.56 o                         
  18   8   5        396.31        372.20        52.34 o                         
  20   8   5        122.37         79.50        36.93 o                         
 -19   9   5       2381.73       2160.54       108.47 o                         
 -17   9   5        117.18         74.36        20.55 o                         
 -15   9   5       4197.72       4354.65       265.18 o                         
 -13   9   5          1.09        -14.77        29.54 o                         
 -11   9   5       4403.15       4390.59       286.48 o                         
  -9   9   5          3.28         -0.09        27.80 o                         
  -7   9   5       5377.43       5651.58       195.41 o                         
  -5   9   5         40.35         51.52        27.07 o                         
  -3   9   5       5655.99       6152.60       315.33 o                         
  -1   9   5         31.59         26.28        22.23 o                         
   1   9   5       3962.28       4211.38       212.14 o                         
   3   9   5        602.29        543.43        54.95 o                         
   5   9   5       7825.11       8176.47       216.38 o                         
   7   9   5       1282.59       1260.98        85.19 o                         
   9   9   5       5319.59       5730.54       233.18 o                         
  11   9   5        140.99        122.29        49.96 o                         
  13   9   5       4070.12       4302.21       188.73 o                         
  15   9   5        471.23        422.84       141.63 o                         
  17   9   5       1940.59       1859.74       119.29 o                         
 -16  10   5         92.30         79.93        29.54 o                         
 -14  10   5        953.21        911.57        99.50 o                         
 -12  10   5        134.58        112.87        31.17 o                         
 -10  10   5       1306.85       1447.35       153.82 o                         
  -8  10   5        476.03        561.18        67.72 o                         
  -6  10   5       1162.40       1244.37        83.15 o                         
  -4  10   5        511.28        572.71        68.27 o                         
  -2  10   5       1120.42       1241.75        84.50 o                         
   0  10   5        430.17        564.45        73.27 o                         
   2  10   5       1676.76       1733.86       124.57 o                         
   4  10   5        949.94       1036.33        77.60 o                         
   6  10   5        836.90        798.08        64.27 o                         
   8  10   5        392.97        405.25       120.12 o                         
  10  10   5       1242.30       1311.17        94.78 o                         
  12  10   5        594.73        663.42        90.80 o                         
  14  10   5        991.05       1068.02       101.24 o                         
  -9  11   5         70.66        182.45        49.09 o                         
  -7  11   5        178.66        130.09        30.95 o                         
  -5  11   5         29.42         38.95        23.46 o                         
  -3  11   5         70.58         63.87        25.76 o                         
  -1  11   5          1.19         11.05        18.57 o                         
   1  11   5         29.28         26.76        22.11 o                         
   3  11   5         59.84         55.03        37.14 o                         
   5  11   5          0.69        -18.25        25.63 o                         
   7  11   5          4.20        -16.72        16.74 o                         
   9  11   5          0.35         -7.38        19.55 o                         
 -30   0   6       1602.54       1755.70       124.72 o                         
 -28   0   6       2007.26       1820.41       156.88 o                         
 -26   0   6       2734.17       2870.98       238.16 o                         
 -24   0   6       2021.11       1931.98       206.41 o                         
 -22   0   6       4603.32       5366.94       357.33 o                         
 -20   0   6      12489.50      12377.31       388.88 o                         
 -18   0   6       1733.71       1729.30       126.02 o                         
 -16   0   6      17335.63      15670.61       430.88 o                         
 -14   0   6      16731.95      14846.18       387.56 o                         
 -12   0   6       6505.64       6122.67       145.88 o                         
 -10   0   6      32631.16      33241.94       706.28 o                         
  -8   0   6      46286.26      47879.20       873.81 o                         
  -6   0   6      47373.69      48656.66      1223.96 o                         
  -4   0   6      13686.57      12814.84       278.94 o                         
  -2   0   6      63035.88      64358.89      1087.04 o                         
   0   0   6       8871.30       8437.82       171.32 o                         
   2   0   6     191139.86     198726.47      3225.85 o                         
   4   0   6      12453.81      12119.96       309.84 o                         
   6   0   6      13360.95      13046.47       304.73 o                         
   8   0   6      31962.67      32492.59       637.20 o                         
  10   0   6       5235.68       5164.68       182.19 o                         
  12   0   6      27998.61      28755.03       612.33 o                         
  14   0   6       6406.91       6447.71       150.63 o                         
  16   0   6      10301.05      10832.42       243.02 o                         
  18   0   6       3198.81       3151.35       126.26 o                         
  20   0   6      10208.01      10164.83       284.14 o                         
  22   0   6       2316.19       2587.46       144.10 o                         
  24   0   6        968.23       1021.11        80.16 o                         
  26   0   6        308.45        273.52        47.25 o                         
  28   0   6       1216.12       1230.14       115.58 o                         
 -29   1   6       1394.58       1277.52        69.36 o                         
 -27   1   6         57.19          5.78        16.92 o                         
 -25   1   6        664.04        659.64       151.84 o                         
 -23   1   6         10.07         13.97        26.04 o                         
 -21   1   6      10931.52      10445.93       408.36 o                         
 -19   1   6       1034.66        859.35        68.54 o                         
 -17   1   6       3199.22       3140.25        97.64 o                         
 -15   1   6        140.76        139.65        20.72 o                         
 -13   1   6      18920.62      17639.74       357.16 o                         
 -11   1   6        475.50        602.43        63.96 o                         
  -9   1   6       3718.17       3479.49       139.86 o                         
  -7   1   6       3691.48       3904.97        95.77 o                         
  -5   1   6      44529.08      43721.90       817.59 o                         
  -3   1   6         36.89         26.20        13.08 o                         
  -1   1   6      49369.91      51170.34       521.03 o                         
   1   1   6      10806.16      11206.15       200.31 o                         
   3   1   6      33899.01      34497.06       517.48 o                         
   5   1   6         11.33         11.89         9.76 o                         
   7   1   6      30567.32      31599.18       435.97 o                         
   9   1   6       1106.27       1117.50        54.16 o                         
  11   1   6       8224.22       8380.12       177.97 o                         
  13   1   6       3368.88       3294.50        71.06 o                         
  15   1   6      14023.97      14536.18       172.34 o                         
  17   1   6        168.23        147.18        20.93 o                         
  19   1   6       1989.74       2150.15        85.55 o                         
  21   1   6          2.42         -2.34        19.28 o                         
  23   1   6       1716.33       1716.21        74.40 o                         
  25   1   6        217.49        209.85        32.75 o                         
  27   1   6        697.45        716.09        68.34 o                         
 -28   2   6          5.76          3.97        17.38 o                         
 -26   2   6        237.74        261.13        39.05 o                         
 -24   2   6         30.77         32.08        25.32 o                         
 -22   2   6        910.85        867.36        89.46 o                         
 -20   2   6          3.56         30.01        20.05 o                         
 -18   2   6        403.86        351.08        45.42 o                         
 -16   2   6       1483.15       1493.28        56.33 o                         
 -14   2   6        339.13        349.91        27.49 o                         
 -12   2   6       1371.99       1350.74        75.43 o                         
 -10   2   6      15755.74      16163.74       273.16 o                         
  -8   2   6       5269.81       5590.32       185.42 o                         
  -6   2   6        672.05        762.25        46.64 o                         
  -4   2   6        228.91        193.09        19.40 o                         
  -2   2   6       8411.51       8679.20       156.38 o                         
   0   2   6       3390.64       3743.58        92.94 o                         
   2   2   6       1007.75       1144.05        65.48 o                         
   4   2   6        490.90        458.79        42.20 o                         
   6   2   6        322.15        280.41        28.92 o                         
   8   2   6        583.54        606.64        53.72 o                         
  10   2   6         42.21         12.58        25.20 o                         
  12   2   6        235.44        230.85        24.51 o                         
  14   2   6         18.44         24.37        10.18 o                         
  16   2   6        682.96        763.21        42.02 o                         
  18   2   6        321.30        396.05        32.46 o                         
  20   2   6        330.60        342.30        29.15 o                         
  22   2   6         46.64         79.81        20.69 o                         
  24   2   6        127.69        140.08        33.54 o                         
  26   2   6        142.68        115.41        28.04 o                         
 -27   3   6        128.61         97.74        53.00 o                         
 -25   3   6       3762.52       3758.58       184.06 o                         
 -23   3   6        128.08         65.60        39.97 o                         
 -21   3   6      10649.31      11055.20       508.21 o                         
 -19   3   6        320.20        242.94        55.17 o                         
 -17   3   6       6872.16       6673.93       222.62 o                         
 -15   3   6        379.91        316.21        44.58 o                         
 -13   3   6      21410.36      21736.96       886.56 o                         
 -11   3   6        124.42        182.46        51.26 o                         
  -9   3   6      56121.23      57074.25       868.59 o                         
  -7   3   6          0.41         23.93        17.09 o                         
  -5   3   6      28016.90      27402.21       451.10 o                         
  -3   3   6      10192.50      10955.04       222.60 o                         
  -1   3   6      37278.04      36844.68       693.15 o                         
   1   3   6         69.19        142.25        34.32 o                         
   3   3   6      55318.44      57686.69      1028.26 o                         
   5   3   6         73.18        112.72        26.28 o                         
   7   3   6      31911.69      33633.84       654.24 o                         
  11   3   6      20313.36      21190.73       354.70 o                         
  13   3   6        552.73        662.33        54.41 o                         
  15   3   6       6844.05       7384.18       166.76 o                         
  17   3   6         96.93        115.82        23.52 o                         
  19   3   6       4330.69       4735.70       142.99 o                         
  21   3   6        499.40        467.68        50.78 o                         
  23   3   6       3606.12       3965.74       152.45 o                         
  25   3   6        258.00        376.65        77.33 o                         
  27   3   6        810.58        750.36        85.59 o                         
 -28   4   6       1158.85       1051.99        95.16 o                         
 -26   4   6       2248.83       2062.60       197.09 o                         
 -24   4   6       2556.09       2789.05       156.96 o                         
 -22   4   6       1256.31       1536.24       100.95 o                         
 -20   4   6       2557.10       2592.61       163.78 o                         
 -18   4   6       6279.24       6399.96       263.34 o                         
 -16   4   6      13936.84      13435.92       412.27 o                         
 -14   4   6       4719.89       4753.30       240.84 o                         
 -12   4   6       7507.66       7680.77       221.48 o                         
 -10   4   6      10424.53      10071.26       228.08 o                         
  -8   4   6       6075.87       5695.42       343.12 o                         
  -6   4   6      21035.17      21373.35       604.47 o                         
  -4   4   6      23917.94      24563.94       525.76 o                         
  -2   4   6      23295.40      23272.34       489.87 o                         
   0   4   6      22240.98      22721.86       481.45 o                         
   2   4   6      31669.93      32958.96       650.90 o                         
   4   4   6      22307.00      22207.41       391.64 o                         
   6   4   6      22981.11      23678.98       419.46 o                         
   8   4   6      21232.53      22549.55       411.86 o                         
  10   4   6      14891.02      15473.06       255.77 o                         
  12   4   6       5896.95       5987.52       157.53 o                         
  14   4   6       4291.48       4468.34       132.88 o                         
  16   4   6       5826.88       5862.35       145.85 o                         
  18   4   6        764.18        834.45        60.69 o                         
  20   4   6       3050.69       3447.61       133.10 o                         
  22   4   6       1225.46       1267.06       107.24 o                         
  24   4   6        703.68        798.34        91.91 o                         
  26   4   6        447.09        464.86        68.21 o                         
 -27   5   6         21.98         21.72        22.59 o                         
 -25   5   6        744.37        640.84        92.11 o                         
 -23   5   6        568.74        552.27        69.88 o                         
 -21   5   6        133.02        118.49        43.01 o                         
 -19   5   6         75.79         99.40        40.91 o                         
 -17   5   6        556.03        589.54       116.43 o                         
 -15   5   6       1009.70        937.95        78.78 o                         
 -13   5   6       1706.29       1755.42        91.49 o                         
 -11   5   6        585.12        479.89        42.35 o                         
  -9   5   6        440.58        362.14        36.08 o                         
  -7   5   6        572.59        635.80        50.44 o                         
  -5   5   6       4483.25       4494.29       195.66 o                         
  -3   5   6        657.15        782.58        68.18 o                         
  -1   5   6       5945.63       6236.76       208.79 o                         
   1   5   6        105.59        124.40        29.94 o                         
   3   5   6       5007.24       5380.69       195.51 o                         
   5   5   6        338.73        374.93        37.70 o                         
   7   5   6       6548.11       6437.41       135.55 o                         
   9   5   6         92.85        137.85        27.66 o                         
  11   5   6       1497.44       1198.39       104.78 o                         
  13   5   6        352.85        384.67        56.89 o                         
  15   5   6       2316.71       2372.96       110.74 o                         
  17   5   6         12.93         16.38        21.22 o                         
  19   5   6         89.73        108.37        32.42 o                         
  21   5   6          5.77         15.15        21.50 o                         
  23   5   6        273.93        342.02        54.55 o                         
  25   5   6          5.98         -9.56        23.46 o                         
 -24   6   6          6.43         25.17        20.65 o                         
 -22   6   6       1956.38       1697.02       116.22 o                         
 -20   6   6        511.55        367.80        61.28 o                         
 -18   6   6       1738.93       1996.09       122.62 o                         
 -16   6   6        549.20        710.71        90.14 o                         
 -14   6   6       4630.79       4711.81       225.25 o                         
 -12   6   6       1808.36       1776.00        95.72 o                         
 -10   6   6       3161.16       3033.86       123.06 o                         
  -8   6   6       1746.70       1503.47        84.63 o                         
  -6   6   6       1623.76       1439.77       117.25 o                         
  -4   6   6       8333.19       8452.64       180.30 o                         
  -2   6   6       2095.06       2206.04       107.88 o                         
   0   6   6       1666.35       1595.54        78.82 o                         
   2   6   6       1514.67       1511.91        78.05 o                         
   4   6   6       6160.19       6157.84       151.45 o                         
   6   6   6       1972.87       1937.15        83.08 o                         
   8   6   6       1437.59       1495.84        73.87 o                         
  10   6   6        853.39        874.66        64.78 o                         
  12   6   6        786.15        763.28        72.39 o                         
  14   6   6        196.17        276.44        39.96 o                         
  16   6   6       1211.62       1261.38        91.77 o                         
  18   6   6        523.31        524.81        69.32 o                         
  20   6   6        361.27        354.35        86.89 o                         
  22   6   6         11.93         12.60        30.84 o                         
  24   6   6        477.94        459.22        69.95 o                         
 -23   7   6         77.91         83.72        24.74 o                         
 -21   7   6       3510.20       3671.81       163.82 o                         
 -19   7   6        115.86        102.44        29.07 o                         
 -17   7   6       4426.24       4658.89       215.16 o                         
 -15   7   6        163.22        152.82        93.83 o                         
 -13   7   6      11761.65      11644.56       305.70 o                         
 -11   7   6       2211.92       1949.94       115.34 o                         
  -9   7   6      11085.75      11270.94       298.02 o                         
  -7   7   6       1186.16       1229.57        70.61 o                         
  -5   7   6      20931.35      21103.48       500.15 o                         
  -3   7   6         54.30         10.88        25.05 o                         
  -1   7   6      13758.71      13908.08       290.54 o                         
   1   7   6        187.44        179.88        27.87 o                         
   3   7   6      15467.42      15637.89       280.52 o                         
   5   7   6        117.38        125.92        26.49 o                         
   7   7   6       6644.39       6949.12       174.69 o                         
   9   7   6        612.32        524.90        64.16 o                         
  11   7   6       8566.19       8474.02       317.96 o                         
  13   7   6         35.30         52.16        25.38 o                         
  15   7   6       3773.86       3653.34       274.71 o                         
  17   7   6        267.02        261.53        78.20 o                         
  19   7   6       1321.76       1241.56       185.54 o                         
  21   7   6         38.08         43.88        32.58 o                         
 -20   8   6       1212.14       1253.88        69.44 o                         
 -18   8   6        293.63        281.43        38.17 o                         
 -16   8   6       1362.81       1411.54        87.99 o                         
 -14   8   6       1463.94       1599.93       121.51 o                         
 -12   8   6       5062.95       5363.83       291.71 o                         
 -10   8   6        611.58        710.78        70.81 o                         
  -8   8   6       1509.05       1774.47       109.09 o                         
  -6   8   6       4761.82       4839.31       157.59 o                         
  -4   8   6       6312.98       6923.98       223.54 o                         
  -2   8   6       4993.13       5377.78       360.61 o                         
   0   8   6       1025.43       1215.69        93.90 o                         
   2   8   6       1806.21       1703.58       110.27 o                         
   4   8   6       3536.98       3672.59       141.52 o                         
   6   8   6       1833.62       1928.99       102.02 o                         
   8   8   6       2934.14       2937.00       126.22 o                         
  10   8   6       2489.15       2785.73       267.26 o                         
  12   8   6        814.18        803.68        80.10 o                         
  14   8   6        483.62        556.43        71.01 o                         
  16   8   6       1509.58       1582.90       214.87 o                         
  18   8   6        269.63        311.88        55.82 o                         
  20   8   6        307.77        218.96        49.53 o                         
 -19   9   6        305.49        278.48        33.94 o                         
 -17   9   6          6.79         10.65        19.55 o                         
 -15   9   6        169.40        137.71        49.96 o                         
 -13   9   6         13.07          0.54        27.01 o                         
 -11   9   6         97.00        120.61        38.38 o                         
  -9   9   6         92.69         77.90        30.29 o                         
  -7   9   6         17.03        -11.56        20.63 o                         
  -5   9   6          1.06          2.90        24.82 o                         
  -3   9   6          8.01         36.41        25.04 o                         
  -1   9   6         99.03         62.13        38.07 o                         
   1   9   6          0.58          6.84        37.46 o                         
   3   9   6        613.70        614.92        67.60 o                         
   5   9   6         46.98        112.60        31.91 o                         
   7   9   6         28.30         27.91        24.49 o                         
   9   9   6          2.11          4.73        21.96 o                         
  11   9   6         12.49         -0.52        25.34 o                         
  13   9   6         96.35        115.12        58.21 o                         
  15   9   6          5.53         20.85        34.32 o                         
  17   9   6         72.13         46.05        28.67 o                         
 -14  10   6       1272.66       1245.52       229.00 o                         
 -12  10   6        343.45        375.79        70.38 o                         
 -10  10   6        657.44        595.53        63.78 o                         
  -8  10   6       1004.25        955.18        83.09 o                         
  -6  10   6       1027.75       1145.54        76.57 o                         
  -4  10   6       1220.82       1158.74        78.52 o                         
  -2  10   6        953.28        769.16       134.04 o                         
   0  10   6       1149.49       1036.64        99.06 o                         
   2  10   6        546.98        535.99        87.98 o                         
   4  10   6        975.35        932.68        72.95 o                         
   6  10   6        515.76        548.40        53.82 o                         
   8  10   6        604.95        420.80        56.60 o                         
  10  10   6        169.11        184.91        59.95 o                         
  12  10   6        845.10        888.09        99.06 o                         
  -9  11   6       2104.16       1941.47       134.73 o                         
  -7  11   6          4.48         -9.47        22.81 o                         
  -5  11   6       1938.35       1902.34       100.54 o                         
  -3  11   6        235.16        197.70        51.05 o                         
  -1  11   6       2805.41       2813.80       153.87 o                         
   1  11   6          4.20         -1.21        17.78 o                         
   3  11   6       2370.23       2319.99       159.07 o                         
   5  11   6          5.99          8.25        25.20 o                         
   7  11   6       1182.49       1140.20       100.81 o                         
 -29   1   7         27.05         26.47        16.96 o                         
 -27   1   7       3137.89       3253.65       112.42 o                         
 -25   1   7        489.53        528.79        74.02 o                         
 -23   1   7       4377.31       4428.82       176.92 o                         
 -21   1   7        189.13        204.40        50.07 o                         
 -19   1   7      11823.56      11743.22       479.90 o                         
 -17   1   7        835.75        799.41        55.66 o                         
 -15   1   7      12336.42      11779.90       216.60 o                         
 -13   1   7        718.45        784.04        53.91 o                         
 -11   1   7      14107.76      13624.22       354.12 o                         
  -9   1   7       1821.28       1770.92        80.99 o                         
  -7   1   7      67615.15      68994.78       989.32 o                         
  -5   1   7       1328.99       1437.81        58.83 o                         
  -3   1   7      40364.48      39792.61       530.24 o                         
  -1   1   7       1587.58       1865.88        51.85 o                         
   1   1   7      19162.00      18425.67       247.89 o                         
   3   1   7       6784.06       7164.59       162.19 o                         
   5   1   7      44401.08      44113.53       809.31 o                         
   7   1   7      10217.18      11382.24       368.84 o                         
   9   1   7      16520.61      16869.29       330.55 o                         
  11   1   7        266.39        272.98        37.17 o                         
  13   1   7       8175.61       8424.28       119.09 o                         
  15   1   7        170.35        178.82        18.27 o                         
  17   1   7       6638.27       7160.79       131.14 o                         
  19   1   7         46.98         81.36        19.58 o                         
  21   1   7       4110.57       4410.06       107.53 o                         
  23   1   7         32.24         30.65        18.06 o                         
  25   1   7       1040.88       1134.38        76.73 o                         
  27   1   7          7.10         13.96        21.61 o                         
 -28   2   7       1634.41       1701.06        79.80 o                         
 -26   2   7       2128.65       2064.96        90.71 o                         
 -24   2   7       5877.05       6344.10       306.69 o                         
 -22   2   7       2805.20       2499.95       158.81 o                         
 -20   2   7      11561.91      11430.84       305.91 o                         
 -18   2   7       2145.05       2116.56        91.32 o                         
 -16   2   7       7504.43       6917.79       143.53 o                         
 -14   2   7      12957.84      12702.29       270.85 o                         
 -12   2   7      28999.96      29166.07       545.30 o                         
 -10   2   7       7572.35       8032.09       251.44 o                         
  -8   2   7      29496.51      29405.39       500.71 o                         
  -6   2   7      16977.97      17150.66       296.00 o                         
  -4   2   7      40733.34      40645.63       695.83 o                         
  -2   2   7      28256.47      28504.19       511.16 o                         
   0   2   7      17336.65      15672.13       522.88 o                         
   2   2   7      36619.32      36891.35       564.18 o                         
   4   2   7      31365.22      31763.56       502.28 o                         
   6   2   7      32192.79      33301.20       523.47 o                         
   8   2   7      12222.39      11922.67       271.86 o                         
  10   2   7      12547.64      12600.64       442.01 o                         
  12   2   7       5879.37       5810.25        86.81 o                         
  14   2   7      13160.50      13720.71       153.87 o                         
  16   2   7       8484.74       8841.96       148.20 o                         
  18   2   7       1630.65       1791.16        60.04 o                         
  20   2   7       1812.80       2041.19        84.43 o                         
  22   2   7       2490.01       2629.14        84.64 o                         
  24   2   7       2125.18       2140.76       107.66 o                         
  26   2   7        677.06        621.85        50.94 o                         
 -27   3   7       1104.71        951.13       114.27 o                         
 -25   3   7        194.37        137.92        54.30 o                         
 -23   3   7        991.02        978.84       147.07 o                         
 -21   3   7         10.41         68.40        35.92 o                         
 -19   3   7       4696.67       4981.06       226.40 o                         
 -17   3   7        106.45         61.98        20.75 o                         
 -15   3   7       1868.64       1793.37       143.40 o                         
 -13   3   7       1271.45       1277.06       174.67 o                         
 -11   3   7      13490.68      13779.86       310.44 o                         
  -9   3   7        635.92        698.79        80.16 o                         
  -7   3   7       7403.86       7863.50       236.01 o                         
  -5   3   7       1943.45       2124.38        87.93 o                         
  -3   3   7       4505.60       4109.37       210.45 o                         
  -1   3   7       3295.40       3829.08       177.58 o                         
   1   3   7      28037.76      30243.33       601.02 o                         
   3   3   7       1441.65       1622.91        72.88 o                         
   5   3   7       6454.98       6754.54       207.12 o                         
   7   3   7       1937.95       2008.55       150.79 o                         
   9   3   7      18997.87      18564.67       650.71 o                         
  11   3   7        647.28        635.60        41.48 o                         
  13   3   7       2148.32       2141.63        79.95 o                         
  15   3   7          7.67         29.16        14.33 o                         
  17   3   7        890.52        896.19        60.51 o                         
  19   3   7         22.75          9.46        17.14 o                         
  21   3   7       1217.58       1427.65        95.93 o                         
  23   3   7        322.10        309.32        44.11 o                         
  25   3   7        201.00        215.91        56.48 o                         
 -26   4   7         12.30         12.51        21.19 o                         
 -24   4   7        482.14        575.93        70.27 o                         
 -22   4   7        252.57        215.35        41.27 o                         
 -20   4   7       1366.20       1297.15       102.47 o                         
 -18   4   7       1343.14       1201.64        93.82 o                         
 -16   4   7        678.72        698.83        60.97 o                         
 -14   4   7        473.19        363.14        51.21 o                         
 -12   4   7       1267.98       1240.90        73.58 o                         
 -10   4   7       1309.79       1262.60        77.31 o                         
  -8   4   7       6654.78       6995.10       276.17 o                         
  -6   4   7        837.23        756.83        69.54 o                         
  -4   4   7       1015.12       1305.24        90.46 o                         
  -2   4   7       1099.65       1122.31       112.54 o                         
   0   4   7      10212.57      10477.96       284.82 o                         
   2   4   7        506.52        655.04        61.97 o                         
   4   4   7       7259.82       7399.88       231.88 o                         
   6   4   7        223.68        271.41        42.52 o                         
   8   4   7         97.61         99.59        25.78 o                         
  10   4   7       4305.15       4501.23       197.84 o                         
  12   4   7       1079.20        986.01        67.17 o                         
  14   4   7        761.22        784.40        56.87 o                         
  16   4   7        290.48        342.38        52.37 o                         
  18   4   7       1695.43       1882.05       100.22 o                         
  20   4   7        812.21        771.57        98.30 o                         
  22   4   7        243.42        233.48        40.60 o                         
  24   4   7         82.63        152.27        50.61 o                         
  26   4   7        151.86        137.71        36.06 o                         
 -25   5   7        179.78        251.10        56.48 o                         
 -23   5   7       3520.24       3395.85       163.94 o                         
 -21   5   7         18.54         47.23        41.27 o                         
 -19   5   7       6387.37       6547.99       266.07 o                         
 -17   5   7        893.99        941.49       143.37 o                         
 -15   5   7      17512.23      17618.16       487.83 o                         
 -13   5   7       1222.86       1142.14        86.80 o                         
 -11   5   7       5100.57       5334.85       223.84 o                         
  -9   5   7        357.47        408.21        43.39 o                         
  -7   5   7       8814.62       9013.34       270.45 o                         
  -5   5   7        137.55        181.15        61.69 o                         
  -3   5   7      44377.24      47474.70       928.27 o                         
  -1   5   7         28.67         17.25        14.76 o                         
   1   5   7       9670.91       9155.35       199.92 o                         
   3   5   7        174.35        211.55        29.74 o                         
   5   5   7      33580.11      35041.55       606.00 o                         
   7   5   7         26.51         33.24        17.73 o                         
   9   5   7      11798.71      12209.82       297.81 o                         
  11   5   7         13.82         32.41        25.92 o                         
  13   5   7      10766.51      10647.39       287.09 o                         
  15   5   7        179.41        145.42        33.89 o                         
  17   5   7       6865.67       7383.51       203.72 o                         
  19   5   7        112.00        123.68        34.48 o                         
  21   5   7       1788.64       2072.18       131.85 o                         
  23   5   7          1.84        -16.54        22.54 o                         
 -24   6   7       1379.70       1338.69        85.67 o                         
 -22   6   7       1778.21       1613.71       109.40 o                         
 -20   6   7       2694.34       2750.15       156.31 o                         
 -18   6   7       1912.42       1690.17       128.10 o                         
 -16   6   7       3259.85       3680.83       195.06 o                         
 -14   6   7       1187.51       1352.86       260.69 o                         
 -12   6   7       7692.70       7462.06       286.10 o                         
 -10   6   7       5917.24       5813.57       209.87 o                         
  -8   6   7       4358.76       4499.99       150.73 o                         
  -6   6   7       1173.34       1158.15        72.34 o                         
  -4   6   7       5481.50       5669.32       213.14 o                         
  -2   6   7      11022.35      11223.95       369.94 o                         
   0   6   7       9390.05       9658.79       219.06 o                         
   2   6   7       9861.19       9845.66       223.89 o                         
   4   6   7       9253.17      10100.76       208.41 o                         
   6   6   7       2932.01       2941.29       105.67 o                         
   8   6   7       3362.53       3420.69       115.76 o                         
  10   6   7       6605.16       6051.80       255.51 o                         
  12   6   7       4697.86       4992.96       229.77 o                         
  14   6   7       1624.88       1565.35       102.22 o                         
  16   6   7       2053.74       2275.40       120.78 o                         
  18   6   7        346.53        319.09        46.03 o                         
  20   6   7        707.21        729.03       109.92 o                         
  22   6   7        501.50        467.91        80.37 o                         
 -23   7   7        107.70        112.87        25.27 o                         
 -21   7   7         96.55        136.69        26.75 o                         
 -19   7   7        258.53        257.31        34.51 o                         
 -17   7   7          4.43         28.11        22.11 o                         
 -15   7   7        258.47        317.25        49.07 o                         
 -13   7   7          4.06          5.63        25.32 o                         
 -11   7   7        378.83        308.50        62.26 o                         
  -9   7   7        424.32        408.19        54.36 o                         
  -7   7   7         53.05         82.84        30.19 o                         
  -5   7   7          4.65         -0.37        18.28 o                         
  -3   7   7       2508.65       2767.41       117.57 o                         
  -1   7   7         53.39         86.51        27.52 o                         
   1   7   7       1372.71       1185.16        68.07 o                         
   3   7   7        150.94        162.86        30.80 o                         
   5   7   7         13.15         27.48        17.64 o                         
   7   7   7        262.54        138.33        38.37 o                         
   9   7   7        294.50        263.69        57.43 o                         
  11   7   7         85.45        156.47        47.61 o                         
  13   7   7         29.95         21.37        47.57 o                         
  15   7   7         10.21         -6.67        25.80 o                         
  17   7   7        130.91        139.73        37.91 o                         
  19   7   7         90.79         88.57        30.80 o                         
  21   7   7         27.28          9.12        20.42 o                         
 -20   8   7        992.75        991.30        58.77 o                         
 -18   8   7        157.32        168.57        25.73 o                         
 -16   8   7        800.13        785.42        65.41 o                         
 -14   8   7        264.10        301.41        55.05 o                         
 -12   8   7       2536.31       2577.12       275.31 o                         
 -10   8   7       1564.81       1498.99       122.30 o                         
  -8   8   7       1316.45       1397.19       116.17 o                         
  -6   8   7        132.99        102.78        31.55 o                         
  -4   8   7       1990.14       1920.52       113.37 o                         
  -2   8   7        998.26       1134.32       111.06 o                         
   0   8   7       2572.78       2624.98       137.97 o                         
   2   8   7       3229.27       3429.79       157.87 o                         
   4   8   7        243.10        278.53        47.99 o                         
   6   8   7        531.64        598.49        58.13 o                         
   8   8   7       2712.14       2664.48       168.85 o                         
  10   8   7       1586.30       1433.21       128.83 o                         
  12   8   7       1537.88       1432.46       255.93 o                         
  14   8   7        568.05        432.71        92.10 o                         
  16   8   7         58.41         36.06        41.27 o                         
  18   8   7        389.22        358.33        45.25 o                         
 -17   9   7         33.17         52.10        32.36 o                         
 -15   9   7       3059.39       3074.80       312.52 o                         
 -13   9   7        184.26        251.37        59.52 o                         
 -11   9   7       2720.05       2763.99       184.71 o                         
  -9   9   7         15.05         53.69        34.78 o                         
  -7   9   7       3984.68       3904.44       153.68 o                         
  -5   9   7        408.23        423.15        55.31 o                         
  -3   9   7       6150.02       5985.95       250.97 o                         
  -1   9   7        136.96        131.43        44.38 o                         
   1   9   7       2692.21       2839.63       139.04 o                         
   3   9   7          4.35         23.07        26.00 o                         
   5   9   7       7710.37       8083.27       209.06 o                         
   7   9   7         76.06         55.18        24.96 o                         
   9   9   7       2892.65       2907.03       132.53 o                         
  11   9   7         66.28         64.70        30.06 o                         
  13   9   7       1977.78       2335.80       180.78 o                         
  15   9   7         28.48          9.12        24.33 o                         
 -14  10   7        437.00        394.61        42.23 o                         
 -12  10   7        387.15        371.02        63.43 o                         
 -10  10   7        779.20        757.83        88.85 o                         
  -8  10   7        882.99        948.90       112.53 o                         
  -6  10   7        152.72        214.22        42.69 o                         
  -4  10   7        457.45        555.71       111.65 o                         
  -2  10   7       1220.01       1189.66        99.00 o                         
   0  10   7       1118.33       1301.02       104.28 o                         
   2  10   7        520.93        575.79        70.88 o                         
   4  10   7       1279.23       1334.56       134.04 o                         
   6  10   7        305.19        234.71        45.00 o                         
   8  10   7        273.98        333.42       102.09 o                         
  10  10   7        559.43        582.61        82.55 o                         
  12  10   7        867.03        760.37        84.73 o                         
  -7  11   7          8.55          7.82        16.94 o                         
  -5  11   7        173.64        179.21        30.72 o                         
  -3  11   7         49.54         45.72        25.20 o                         
  -1  11   7          0.52         17.33        20.22 o                         
   1  11   7        126.57        117.73        37.36 o                         
   3  11   7         22.75         48.22        27.80 o                         
   5  11   7         21.33         22.15        19.55 o                         
 -28   0   8        768.71        647.02        63.65 o                         
 -26   0   8       2668.99       2766.59       152.61 o                         
 -24   0   8        473.59        414.46        95.14 o                         
 -22   0   8       3054.26       3584.24       287.71 o                         
 -20   0   8       7372.73       7812.41       444.46 o                         
 -18   0   8       7165.99       6948.14       612.75 o                         
 -16   0   8       1171.18        932.57       109.49 o                         
 -14   0   8       6494.64       6635.71       254.76 o                         
 -12   0   8      16553.28      16449.54       370.09 o                         
 -10   0   8      25314.56      26332.19       569.69 o                         
  -8   0   8      14589.35      14828.86       499.68 o                         
  -6   0   8      77954.58      77488.18      1373.58 o                         
  -4   0   8      16025.84      16460.45       563.18 o                         
  -2   0   8      56435.38      57108.53       969.17 o                         
   0   0   8      29526.48      30134.81       652.02 o                         
   2   0   8      12555.25      11971.26       423.60 o                         
   4   0   8        216.86        318.44        59.52 o                         
   6   0   8      68334.59      65711.27      1390.07 o                         
   8   0   8      57403.29      58200.75      1750.89 o                         
  10   0   8       3262.78       3139.74       150.04 o                         
  12   0   8        882.92        981.21        76.17 o                         
  14   0   8       5201.44       5028.86       145.13 o                         
  16   0   8       6901.30       7313.76       178.08 o                         
  18   0   8       9075.06       9809.14       278.47 o                         
  20   0   8       1720.77       1795.23       111.65 o                         
  22   0   8       1640.99       1690.36       128.71 o                         
  24   0   8        934.55        858.37        86.50 o                         
  26   0   8        557.45        589.56        87.33 o                         
 -29   1   8        618.08        578.29        70.82 o                         
 -27   1   8        103.39         59.46        20.02 o                         
 -25   1   8       1640.75       1358.70       114.72 o                         
 -23   1   8        321.96        280.38        60.09 o                         
 -21   1   8       4142.72       3856.24       212.69 o                         
 -19   1   8        101.25         79.27        36.70 o                         
 -17   1   8       4395.66       4048.11       145.59 o                         
 -15   1   8        414.54        397.32        32.55 o                         
 -13   1   8      10767.82      10778.94       176.80 o                         
 -11   1   8       5486.69       5818.83       213.96 o                         
  -9   1   8       5077.74       5329.95       278.29 o                         
  -7   1   8       1068.07       1363.76        63.82 o                         
  -5   1   8      22983.12      22580.04       345.82 o                         
  -3   1   8       6524.07       6701.26       148.53 o                         
  -1   1   8      34565.09      34242.82       425.50 o                         
   1   1   8        834.55        771.18        37.99 o                         
   3   1   8      27955.27      29220.11       475.43 o                         
   5   1   8        853.23        878.36        94.93 o                         
   7   1   8       2882.36       2835.67       109.83 o                         
   9   1   8         54.19         72.11        21.68 o                         
  11   1   8       8529.89       8520.18       108.95 o                         
  13   1   8         48.79         41.63        11.72 o                         
  15   1   8       7987.27       8065.24       124.63 o                         
  17   1   8        120.29        112.20        18.60 o                         
  19   1   8        976.92        987.40        55.88 o                         
  21   1   8         12.46         36.58        20.60 o                         
  23   1   8       2136.85       2085.36        85.55 o                         
  25   1   8         57.18         50.51        20.35 o                         
  27   1   8        310.17        239.92        35.46 o                         
 -28   2   8          0.40        -12.51        16.25 o                         
 -26   2   8        305.86        308.73        42.86 o                         
 -24   2   8        150.62        141.12        29.21 o                         
 -22   2   8        703.41        568.34        61.81 o                         
 -20   2   8        185.46        235.81        61.25 o                         
 -18   2   8        295.49        248.53        38.68 o                         
 -16   2   8        506.97        436.20        34.49 o                         
 -14   2   8        187.80        149.91        26.29 o                         
 -12   2   8       2440.34       2565.89        90.31 o                         
 -10   2   8        942.25        964.14        82.48 o                         
  -8   2   8       3387.38       3594.27        99.38 o                         
  -6   2   8      10392.35      10931.59       211.47 o                         
  -4   2   8         62.44         68.10        18.72 o                         
  -2   2   8       1231.11       1273.23        96.52 o                         
   0   2   8         37.65         65.60        17.28 o                         
   2   2   8        444.09        464.02        40.33 o                         
   4   2   8       6374.11       6512.82       304.25 o                         
   6   2   8       2043.58       2045.78        90.46 o                         
   8   2   8        244.09        262.20        34.97 o                         
  10   2   8        136.18        138.07        17.18 o                         
  12   2   8        659.32        673.37        29.56 o                         
  14   2   8        410.60        388.44        24.02 o                         
  16   2   8         11.77         31.64        12.58 o                         
  18   2   8        100.85        148.88        20.31 o                         
  20   2   8        412.29        349.24        36.41 o                         
  22   2   8          5.32         -7.45        18.65 o                         
  24   2   8         87.81        115.90        28.26 o                         
  26   2   8         43.60         39.16        18.48 o                         
 -27   3   8        193.74        264.13        61.69 o                         
 -25   3   8       2766.88       2609.57       141.23 o                         
 -23   3   8        763.97        758.34        86.64 o                         
 -21   3   8       6065.09       5954.34       205.76 o                         
 -19   3   8         82.33        177.31        40.36 o                         
 -17   3   8       4073.77       4164.42       162.18 o                         
 -15   3   8       1165.31       1124.87        75.19 o                         
 -13   3   8      16736.26      16684.93       371.92 o                         
 -11   3   8       2108.89       1889.68        88.70 o                         
  -9   3   8      17046.22      17037.99       308.22 o                         
  -7   3   8       3952.07       3695.46       129.72 o                         
  -5   3   8      25387.16      25603.87       549.71 o                         
  -3   3   8        693.52       1102.24       110.35 o                         
  -1   3   8      36992.04      37219.32       725.26 o                         
   1   3   8       3655.56       3746.78       211.27 o                         
   3   3   8      24464.97      25183.50       435.25 o                         
   5   3   8        197.92        213.50        31.29 o                         
   7   3   8      18487.21      18099.11       437.74 o                         
   9   3   8        286.40        246.22        33.20 o                         
  11   3   8      16544.66      16118.74       399.53 o                         
  13   3   8         59.78         74.11        21.51 o                         
  15   3   8       3720.57       3826.16       115.07 o                         
  17   3   8         37.45         48.43        20.28 o                         
  19   3   8       4303.65       4790.72       172.80 o                         
  21   3   8          0.81         -6.34        25.28 o                         
  23   3   8       2573.78       2638.90       204.70 o                         
  25   3   8          2.40         59.08        32.58 o                         
 -26   4   8       1268.50       1223.61       122.53 o                         
 -24   4   8       1062.02        869.56       114.49 o                         
 -22   4   8       1669.73       1665.96       100.87 o                         
 -20   4   8       2988.83       2745.64       136.92 o                         
 -18   4   8       8879.70       8814.10       261.98 o                         
 -16   4   8       1829.64       1860.03       245.73 o                         
 -14   4   8      10097.59      10429.96       463.86 o                         
 -12   4   8       1760.69       1779.70       157.08 o                         
 -10   4   8      11241.43      10989.38       241.64 o                         
  -8   4   8       3348.67       3507.89       152.01 o                         
  -6   4   8      21789.81      21839.20       542.82 o                         
  -4   4   8       3735.26       3778.37       226.91 o                         
  -2   4   8      20980.74      21416.79       687.18 o                         
   0   4   8      10607.72      11392.97       441.76 o                         
   2   4   8      12986.47      12939.00       342.18 o                         
   4   4   8      12319.56      12951.92       251.18 o                         
   6   4   8      17796.81      17944.31       345.01 o                         
   8   4   8       3658.19       3826.98       125.68 o                         
  10   4   8       6155.28       6249.63       200.61 o                         
  12   4   8       1409.86       1401.07       148.86 o                         
  14   4   8       3327.64       3248.52       127.77 o                         
  16   4   8       3777.31       4014.74       148.63 o                         
  18   4   8       2863.11       3142.02       125.63 o                         
  20   4   8        642.07        672.96        66.31 o                         
  22   4   8       1186.10       1149.33        97.24 o                         
  24   4   8        467.21        407.08        70.38 o                         
 -25   5   8        810.73        761.21        88.20 o                         
 -23   5   8         36.04         30.68        25.63 o                         
 -21   5   8         97.85        153.96        37.23 o                         
 -19   5   8         78.35        105.00        42.22 o                         
 -17   5   8        686.42        783.25        75.05 o                         
 -15   5   8        435.27        358.53        70.35 o                         
 -13   5   8       3545.93       3505.31       134.51 o                         
 -11   5   8        393.87        385.03        44.77 o                         
  -9   5   8       3008.77       3020.61       267.07 o                         
  -7   5   8       1060.90       1183.45        88.60 o                         
  -5   5   8       3209.02       3177.64       217.75 o                         
  -3   5   8       2592.77       2395.28       162.10 o                         
  -1   5   8       1093.25       1122.68        81.73 o                         
   1   5   8       1127.08       1130.64        76.84 o                         
   3   5   8       4658.84       4494.62       158.73 o                         
   5   5   8         13.54         38.17        18.59 o                         
   7   5   8        161.03        185.17        29.78 o                         
   9   5   8        655.14        569.79        51.07 o                         
  11   5   8       1736.82       1740.12       104.98 o                         
  13   5   8        266.91        214.01        54.37 o                         
  15   5   8        287.62        294.30        42.11 o                         
  17   5   8         74.28        106.04        27.52 o                         
  19   5   8         25.52         24.54        25.50 o                         
  21   5   8          9.71          0.57        23.50 o                         
  23   5   8        409.99        481.28        69.29 o                         
 -24   6   8         21.30          1.89        31.71 o                         
 -22   6   8       1408.91       1260.62        91.40 o                         
 -20   6   8         19.92         14.28        21.70 o                         
 -18   6   8       1800.39       1676.00       125.19 o                         
 -16   6   8        115.24        129.75        42.80 o                         
 -14   6   8       3345.36       3508.55       189.91 o                         
 -12   6   8         52.52         97.09        40.24 o                         
 -10   6   8       1343.20       1433.28        99.90 o                         
  -8   6   8       1211.78       1206.40        88.70 o                         
  -6   6   8       1867.46       1906.91       112.60 o                         
  -4   6   8        833.58        825.24       117.96 o                         
  -2   6   8       1918.46       1858.45       104.80 o                         
   0   6   8       2179.02       2331.89       101.64 o                         
   2   6   8        416.80        425.97        45.34 o                         
   4   6   8       2312.91       2348.25        94.51 o                         
   6   6   8       4104.26       4290.07       147.88 o                         
   8   6   8       1196.83       1073.86       106.33 o                         
  10   6   8        117.72         99.92        66.03 o                         
  12   6   8       1010.84       1135.92       110.91 o                         
  14   6   8       1007.03        808.80        91.90 o                         
  16   6   8        646.72        794.82        71.23 o                         
  18   6   8        187.26        150.74        51.48 o                         
  20   6   8        296.99        212.00        59.52 o                         
  22   6   8         91.27         92.53        36.93 o                         
 -21   7   8       2030.02       2170.38       129.39 o                         
 -19   7   8        583.45        519.25        63.67 o                         
 -17   7   8       2735.02       3021.10       114.30 o                         
 -15   7   8        148.58        153.64        34.41 o                         
 -13   7   8       8811.22       9375.37       327.69 o                         
 -11   7   8        590.27        637.23        85.18 o                         
  -9   7   8      14053.22      14695.03       501.50 o                         
  -7   7   8       2899.04       2759.02       134.47 o                         
  -5   7   8       6679.88       7107.13       278.33 o                         
  -3   7   8       1194.38       1105.37        85.67 o                         
  -1   7   8      15255.21      15581.50       365.13 o                         
   1   7   8       1268.62       1232.13        98.91 o                         
   3   7   8       5167.05       5775.22       275.95 o                         
   5   7   8         10.11        -19.42        25.00 o                         
   7   7   8       6215.55       6023.76       261.79 o                         
   9   7   8         19.32        -20.85        58.21 o                         
  11   7   8       5546.24       5402.53       356.95 o                         
  13   7   8        562.03        552.69        76.24 o                         
  15   7   8       2141.27       2504.80       205.98 o                         
  17   7   8         83.62         87.32        39.10 o                         
  19   7   8        983.27       1074.41        80.34 o                         
 -20   8   8        498.64        508.32        68.21 o                         
 -18   8   8        842.11        923.83        53.00 o                         
 -16   8   8       1112.99       1150.10        75.03 o                         
 -14   8   8       2060.71       2108.31       133.77 o                         
 -12   8   8        996.03       1022.76       154.24 o                         
 -10   8   8       3076.40       3110.07       174.25 o                         
  -8   8   8       3583.95       3762.65       194.80 o                         
  -6   8   8       6696.64       7196.81       278.74 o                         
  -4   8   8        294.13        230.71        43.64 o                         
  -2   8   8       7118.94       7337.70       237.68 o                         
   0   8   8        550.43        475.50        60.37 o                         
   2   8   8       2218.43       2293.47       130.35 o                         
   4   8   8       2438.12       3084.90       192.30 o                         
   6   8   8       3254.35       3630.89       158.52 o                         
   8   8   8         73.91         61.38        33.36 o                         
  10   8   8       1089.74       1119.44       125.35 o                         
  12   8   8        322.38        326.69        82.11 o                         
  14   8   8       1063.09       1160.09       133.82 o                         
  16   8   8        645.43        440.98        76.90 o                         
  18   8   8        423.10        476.16        67.34 o                         
 -17   9   8          1.42         -7.56        15.11 o                         
 -15   9   8         98.40         74.56        21.30 o                         
 -13   9   8         18.12         33.01        22.18 o                         
 -11   9   8         43.50         28.83        22.48 o                         
  -9   9   8         32.49          2.44        25.87 o                         
  -7   9   8         10.29         -0.63        24.30 o                         
  -5   9   8         20.30         31.28        30.16 o                         
  -3   9   8        127.42        138.34        44.65 o                         
  -1   9   8        477.61        436.84        54.63 o                         
   1   9   8          5.15         11.20        26.28 o                         
   3   9   8         44.97         49.05        28.83 o                         
   5   9   8        477.94        483.68        68.47 o                         
   7   9   8        251.75        208.12        42.18 o                         
   9   9   8         93.99         70.96        26.86 o                         
  11   9   8         37.68         16.53        22.98 o                         
  13   9   8        151.07        193.32        52.57 o                         
  15   9   8          4.81         -7.82        22.15 o                         
 -12  10   8        193.14        148.71        28.22 o                         
 -10  10   8       1151.98       1255.47        81.95 o                         
  -8  10   8        227.70        156.39        51.70 o                         
  -6  10   8       1542.60       1496.09       140.79 o                         
  -4  10   8        434.05        455.61        73.20 o                         
  -2  10   8       1394.74       1357.31       101.61 o                         
   0  10   8        372.73        344.70        62.78 o                         
   2  10   8       1327.36       1239.94       113.41 o                         
   4  10   8        208.59        242.37        44.22 o                         
   6  10   8        648.24        687.94        67.72 o                         
   8  10   8        255.52        205.45        34.92 o                         
  10  10   8        339.14        316.27        56.04 o                         
  -3  11   8         28.80          6.95        18.68 o                         
  -1  11   8       3050.74       2669.58       156.93 o                         
   1  11   8        238.70        195.50        43.44 o                         
   3  11   8       1440.95       1155.50        96.04 o                         
 -27   1   9       1006.33       1032.57        56.00 o                         
 -25   1   9        655.12        612.09        60.86 o                         
 -23   1   9        821.01        838.11        85.10 o                         
 -21   1   9       1849.32       2127.19       287.23 o                         
 -19   1   9       5684.72       6109.54       293.04 o                         
 -17   1   9       1233.77       1307.15        92.70 o                         
 -15   1   9       2873.26       2798.09        94.92 o                         
 -13   1   9       1775.78       1771.37        78.00 o                         
 -11   1   9      11852.59      11715.24       243.13 o                         
  -9   1   9       4014.01       4186.69       145.36 o                         
  -7   1   9      18171.75      19303.07       482.84 o                         
  -5   1   9        213.53        187.85        32.39 o                         
  -3   1   9      16654.69      16158.95       279.68 o                         
  -1   1   9       3716.95       4317.91       106.40 o                         
   1   1   9      41348.51      41300.87       664.85 o                         
   3   1   9         56.40        151.37        23.67 o                         
   5   1   9      28451.10      29675.94       620.01 o                         
   7   1   9       5403.64       5422.00       166.85 o                         
   9   1   9      11981.81      12058.54       163.91 o                         
  11   1   9        514.69        554.50        31.15 o                         
  13   1   9       2469.52       2417.27        67.14 o                         
  15   1   9        506.01        492.99        32.41 o                         
  17   1   9       1737.94       1804.81        91.70 o                         
  19   1   9        123.34        171.98        28.81 o                         
  21   1   9       1673.95       1753.10        95.02 o                         
  23   1   9        138.22        116.30        23.31 o                         
  25   1   9       1257.45       1184.31        68.40 o                         
 -28   2   9       1199.54       1029.81        68.03 o                         
 -26   2   9        718.42        691.24        62.16 o                         
 -24   2   9       4329.72       4468.16       165.86 o                         
 -22   2   9        218.23        237.40        44.20 o                         
 -20   2   9       8938.83       9215.81       274.31 o                         
 -18   2   9       1394.87       1292.64        83.98 o                         
 -16   2   9       7857.88       7644.38       187.40 o                         
 -14   2   9        358.47        378.11        32.99 o                         
 -12   2   9      25694.30      25680.82       349.48 o                         
 -10   2   9       3042.91       3144.99        94.10 o                         
  -8   2   9      18009.56      17140.92       273.28 o                         
  -6   2   9      16498.92      17563.54       338.66 o                         
  -4   2   9      32475.55      32111.54       419.25 o                         
  -2   2   9      14010.57      14486.47       260.08 o                         
   0   2   9      22086.79      23347.90       417.79 o                         
   2   2   9      13112.86      13317.33       256.59 o                         
   4   2   9      12133.39      12379.01       325.40 o                         
   6   2   9      10314.66       9898.65       302.24 o                         
   8   2   9      13236.56      12400.12       188.32 o                         
  10   2   9       4943.01       4997.07       116.03 o                         
  12   2   9      10160.12      10492.56       150.89 o                         
  14   2   9        426.91        372.67        25.78 o                         
  16   2   9       3635.72       3822.50       102.88 o                         
  18   2   9       1725.32       1633.43        64.97 o                         
  20   2   9       2905.42       3118.32       100.73 o                         
  22   2   9        542.80        526.70        52.24 o                         
  24   2   9       1569.50       1519.11       108.25 o                         
 -27   3   9        474.81        500.06        73.42 o                         
 -25   3   9        144.73         89.93        56.91 o                         
 -23   3   9       1367.27       1632.00       180.75 o                         
 -21   3   9        135.20        185.06        86.01 o                         
 -19   3   9       2233.40       2198.32       157.24 o                         
 -17   3   9       3176.82       3449.94       262.07 o                         
 -15   3   9       1297.92       1045.63        74.14 o                         
 -13   3   9        701.37        695.67        71.25 o                         
 -11   3   9      15173.79      15206.75       301.50 o                         
  -9   3   9       1515.59       1259.02        72.69 o                         
  -7   3   9      10428.61      10647.10       199.49 o                         
  -5   3   9       5444.35       5444.46       203.50 o                         
  -3   3   9      10067.45      10388.03       418.22 o                         
  -1   3   9        747.20        678.91       127.08 o                         
   1   3   9       3318.96       3386.12       230.37 o                         
   3   3   9         17.85         22.59        25.20 o                         
   5   3   9       3863.67       3591.92       116.49 o                         
   7   3   9        105.81         98.33        26.79 o                         
   9   3   9       2336.28       2300.21       116.43 o                         
  11   3   9         98.43         94.80        46.16 o                         
  13   3   9       3552.87       3591.18       135.64 o                         
  15   3   9        242.15        282.97        35.68 o                         
  17   3   9       2596.35       2609.91       131.10 o                         
  19   3   9        868.12        810.15        64.87 o                         
  21   3   9        196.37        116.49        42.48 o                         
  23   3   9        295.81        409.67        76.89 o                         
  25   3   9        428.73        291.95        53.87 o                         
 -26   4   9         58.33         34.75        31.28 o                         
 -24   4   9         86.60         86.16        31.41 o                         
 -22   4   9         37.30         66.43        30.81 o                         
 -20   4   9       2218.75       2053.13       165.69 o                         
 -18   4   9        389.15        284.27        65.89 o                         
 -16   4   9         81.90         75.59        45.09 o                         
 -14   4   9        886.15        910.91        88.54 o                         
 -12   4   9        500.14        427.45        55.55 o                         
 -10   4   9        226.38        238.89        36.27 o                         
  -8   4   9        257.99        273.49        43.39 o                         
  -6   4   9       1128.49       1059.28        92.41 o                         
  -4   4   9        267.95        253.27        47.00 o                         
  -2   4   9       1622.88       1663.02       112.35 o                         
   0   4   9       4444.83       4838.69       199.53 o                         
   2   4   9        183.79        271.73        51.76 o                         
   4   4   9        765.87        760.95       168.14 o                         
   6   4   9        557.35        801.14        81.23 o                         
   8   4   9       1019.01        870.33        66.16 o                         
  10   4   9        316.70        379.00        58.53 o                         
  12   4   9        264.08        241.56        50.07 o                         
  14   4   9       1453.42       1350.04        98.48 o                         
  16   4   9        120.55        149.71        32.66 o                         
  18   4   9        114.50         99.36        35.99 o                         
  20   4   9        280.99        278.36        43.05 o                         
  22   4   9         94.61         77.12        47.35 o                         
  24   4   9         17.75         16.51        21.72 o                         
 -25   5   9        254.52        250.23        47.79 o                         
 -23   5   9       1762.25       1610.55       101.64 o                         
 -21   5   9        805.34        646.75        73.54 o                         
 -19   5   9       3962.96       3635.65       185.56 o                         
 -17   5   9       2772.85       2658.78       136.43 o                         
 -15   5   9       7176.57       8252.97       310.72 o                         
 -13   5   9       2321.73       2464.79       129.97 o                         
 -11   5   9       4588.64       4529.80       153.09 o                         
  -9   5   9        721.14        702.63        69.11 o                         
  -7   5   9      14596.68      15633.65       626.55 o                         
  -5   5   9       4407.04       4332.65       161.60 o                         
  -3   5   9      12778.48      13686.69       405.26 o                         
  -1   5   9       1214.04       1262.81       102.92 o                         
   1   5   9      13200.95      13726.17       397.13 o                         
   3   5   9       1011.95       1107.62        80.88 o                         
   5   5   9       7217.16       7175.63       215.54 o                         
   7   5   9        816.22        951.81        78.26 o                         
   9   5   9       5747.18       6125.51       369.35 o                         
  11   5   9        286.65        267.17        81.24 o                         
  13   5   9       7130.43       7532.49       421.83 o                         
  15   5   9       1159.23       1352.41       120.17 o                         
  17   5   9       4626.81       4454.59       210.58 o                         
  19   5   9        233.44        310.46        51.99 o                         
  21   5   9       1158.51       1113.62        86.41 o                         
  23   5   9         42.44         53.00        29.11 o                         
 -22   6   9        497.79        540.13        74.51 o                         
 -20   6   9       2289.35       2291.29       132.64 o                         
 -18   6   9        329.84        319.48        54.10 o                         
 -16   6   9       4585.89       4724.07       216.75 o                         
 -14   6   9        787.24       1056.54       103.50 o                         
 -12   6   9      13012.39      13427.72       668.56 o                         
 -10   6   9        968.82        974.52       141.64 o                         
  -8   6   9       5094.86       5098.80       191.10 o                         
  -6   6   9        999.37       1055.55        98.16 o                         
  -4   6   9       8253.06       8500.13       249.40 o                         
  -2   6   9       6018.10       6261.86       249.20 o                         
   0   6   9      10637.57      11061.50       288.12 o                         
   2   6   9       1161.78       1133.63       104.74 o                         
   4   6   9       4038.94       3970.04       143.51 o                         
   6   6   9       3228.16       3387.01       151.71 o                         
   8   6   9       6444.36       5991.55       377.43 o                         
  10   6   9        772.92        834.16       137.72 o                         
  12   6   9       4726.93       4994.94       326.48 o                         
  14   6   9        182.70        179.69        47.13 o                         
  16   6   9       2037.08       2522.46       149.61 o                         
  18   6   9        406.41        406.20        82.11 o                         
  20   6   9       1009.26        963.27        74.78 o                         
 -21   7   9          3.20         18.90        17.52 o                         
 -19   7   9        722.48        799.92        59.39 o                         
 -17   7   9        102.99        127.55        26.20 o                         
 -15   7   9        224.76        243.68        40.99 o                         
 -13   7   9        118.59        118.86        42.37 o                         
 -11   7   9        625.01        556.39        77.13 o                         
  -9   7   9        225.55        295.02        59.44 o                         
  -7   7   9        880.13        956.42       183.35 o                         
  -5   7   9         27.98         28.22        32.22 o                         
  -3   7   9        807.11        867.99        94.37 o                         
  -1   7   9        129.66        113.95        34.30 o                         
   1   7   9       1582.29       1587.83       128.35 o                         
   3   7   9          4.79         24.73        26.32 o                         
   5   7   9        982.68       1071.60       108.25 o                         
   7   7   9        132.17        104.26        62.12 o                         
   9   7   9         30.71         19.98        49.09 o                         
  11   7   9        172.90        170.29        67.77 o                         
  13   7   9        199.75        262.83        72.11 o                         
  15   7   9        277.56        272.82        69.07 o                         
  17   7   9        103.24         90.36        40.40 o                         
  19   7   9         42.06         33.45        27.37 o                         
 -18   8   9         26.92         20.60        14.73 o                         
 -16   8   9        884.11        836.07        90.37 o                         
 -14   8   9         52.27         41.29        27.79 o                         
 -12   8   9       2285.11       2399.80       144.26 o                         
 -10   8   9        220.69        195.40        48.74 o                         
  -8   8   9       1583.34       2021.28       140.22 o                         
  -6   8   9        181.51        160.00        49.17 o                         
  -4   8   9       1622.99       1460.58        99.32 o                         
  -2   8   9         59.18         87.61        33.35 o                         
   0   8   9       1328.35       1299.15        96.76 o                         
   2   8   9        734.42        796.31        96.35 o                         
   4   8   9       2190.74       2353.63       156.66 o                         
   6   8   9       1020.42       1033.64       102.31 o                         
   8   8   9       1103.38        984.60        97.03 o                         
  10   8   9         34.48         69.94        46.05 o                         
  12   8   9       1533.02       1562.63       274.84 o                         
  14   8   9        245.73        267.61        64.73 o                         
  16   8   9        219.49        258.05        57.34 o                         
 -15   9   9       2192.24       2140.08        91.98 o                         
 -13   9   9        544.20        422.72        52.84 o                         
 -11   9   9       2248.95       2333.61       128.59 o                         
  -9   9   9        348.78        419.63        64.08 o                         
  -7   9   9       3100.97       2978.01       155.82 o                         
  -5   9   9        953.73        831.90        83.08 o                         
  -3   9   9       3056.33       3159.83       167.03 o                         
  -1   9   9        184.24        169.91        37.29 o                         
   1   9   9       3836.22       4040.39       237.27 o                         
   3   9   9        287.12        230.65        50.14 o                         
   5   9   9       3812.09       4058.13       188.78 o                         
   7   9   9        765.33        768.89        79.49 o                         
   9   9   9       2425.89       2446.39       107.20 o                         
  11   9   9        157.29        235.02        57.78 o                         
  13   9   9       1290.62       1180.18       108.63 o                         
 -10  10   9        216.81        204.29        32.58 o                         
  -8  10   9        568.29        590.43        80.37 o                         
  -6  10   9        382.54        423.58        72.12 o                         
  -4  10   9        771.98        814.37        72.21 o                         
  -2  10   9        683.33        662.99        92.11 o                         
   0  10   9       1429.27       1350.06       129.92 o                         
   2  10   9         71.19         54.73        25.61 o                         
   4  10   9        535.68        488.18        55.37 o                         
   6  10   9        252.38        254.25        39.98 o                         
   8  10   9        599.00        499.64        65.17 o                         
 -26   0  10       1640.69       1639.10       150.79 o                         
 -24   0  10        201.25        235.02        71.25 o                         
 -22   0  10       2907.15       2886.49       170.22 o                         
 -20   0  10        710.05        552.02        83.23 o                         
 -18   0  10      15132.38      16631.84       700.12 o                         
 -16   0  10        983.90        960.24       121.22 o                         
 -14   0  10      10063.82       9981.53       344.32 o                         
 -12   0  10       1595.92       1764.24       129.21 o                         
 -10   0  10      20751.35      21793.25       435.35 o                         
  -8   0  10         88.85         79.93        52.56 o                         
  -6   0  10      25390.86      25233.48       837.83 o                         
  -4   0  10       8852.53       8750.49       408.57 o                         
  -2   0  10      16976.21      16511.74       420.13 o                         
   0   0  10       5495.53       5841.95       214.43 o                         
   2   0  10      19802.27      21557.76       703.65 o                         
   4   0  10       1494.84       1572.11       147.74 o                         
   6   0  10      24077.71      23618.68       317.15 o                         
   8   0  10        306.52        366.79        32.26 o                         
  10   0  10       5277.45       5586.93       164.73 o                         
  12   0  10        447.14        481.94        48.47 o                         
  14   0  10       3839.92       4006.01       198.02 o                         
  16   0  10        427.37        445.05        58.04 o                         
  18   0  10       1955.07       1988.45       117.66 o                         
  20   0  10       1304.66       1400.01        95.11 o                         
  22   0  10       2106.82       2180.59       134.56 o                         
  24   0  10        939.39        841.60        74.35 o                         
 -27   1  10        148.06        174.41        33.33 o                         
 -25   1  10       2029.22       2095.90       107.86 o                         
 -23   1  10        356.47        390.34        52.44 o                         
 -21   1  10        582.62        580.59        68.29 o                         
 -19   1  10       1219.12       1146.48        95.28 o                         
 -17   1  10       8985.72       8781.45       269.85 o                         
 -15   1  10        995.12       1019.57        65.78 o                         
 -13   1  10       3213.39       3531.59       100.40 o                         
 -11   1  10       4530.85       4675.21       133.67 o                         
  -9   1  10       9522.57       9993.24       317.05 o                         
  -7   1  10         70.55         91.94        39.59 o                         
  -5   1  10       9687.77      10421.41       456.27 o                         
  -3   1  10       7055.91       7735.09       180.30 o                         
  -1   1  10      10630.19      10786.27       219.27 o                         
   1   1  10       2119.15       2182.26        98.38 o                         
   3   1  10       2952.51       2802.95       112.50 o                         
   5   1  10       2297.27       2049.64        76.79 o                         
   7   1  10       2861.62       2922.05        89.56 o                         
   9   1  10        733.86        688.38        36.53 o                         
  11   1  10       2012.30       1939.15        62.87 o                         
  13   1  10        682.44        708.75        48.61 o                         
  15   1  10       2752.79       2790.74        91.14 o                         
  17   1  10        233.13        228.98        30.48 o                         
  19   1  10       2165.08       2220.87        93.85 o                         
  21   1  10        257.43        203.16        28.14 o                         
  23   1  10        362.57        442.57        40.77 o                         
  25   1  10         23.17         44.16        23.56 o                         
 -26   2  10         82.90         57.13        26.02 o                         
 -24   2  10        311.10        199.79        56.26 o                         
 -22   2  10         36.32         10.72        22.39 o                         
 -20   2  10        156.47        115.76        41.03 o                         
 -18   2  10         22.46         55.85        30.42 o                         
 -16   2  10         15.12         19.47        28.15 o                         
 -14   2  10       1251.21       1269.75        53.70 o                         
 -12   2  10          0.12         39.53        15.37 o                         
 -10   2  10         51.68         53.87        16.57 o                         
  -8   2  10       1368.51       1475.48        64.98 o                         
  -6   2  10       2085.11       2159.01       107.29 o                         
  -4   2  10        243.10        201.28        29.44 o                         
  -2   2  10        142.56        119.55        23.76 o                         
   0   2  10        400.57        463.52       176.82 o                         
   2   2  10        864.48        976.60        81.40 o                         
   4   2  10        182.42        152.29        22.78 o                         
   6   2  10       2031.83       1855.22        51.65 o                         
   8   2  10         88.63         62.62        14.40 o                         
  10   2  10        118.67         91.27        15.32 o                         
  12   2  10        469.76        475.59        30.70 o                         
  14   2  10        419.55        336.23        36.20 o                         
  16   2  10         50.46         50.79        16.76 o                         
  18   2  10        105.03        100.15        21.68 o                         
  20   2  10        403.41        431.97        49.15 o                         
  22   2  10         62.60         68.90        19.27 o                         
  24   2  10         97.79         90.83        26.21 o                         
 -25   3  10       1157.33       1270.06       131.66 o                         
 -23   3  10       1701.85       1678.17       175.99 o                         
 -21   3  10       1673.15       2108.31       212.05 o                         
 -19   3  10       2735.71       3013.88       262.49 o                         
 -17   3  10       4955.95       5672.61       399.30 o                         
 -15   3  10        648.84        666.97        91.87 o                         
 -13   3  10       5378.96       5494.10       198.49 o                         
 -11   3  10       7128.94       7237.52       195.51 o                         
  -9   3  10      10763.87      11333.36       248.26 o                         
  -7   3  10       5567.71       5592.06       128.68 o                         
  -5   3  10      17952.32      18950.72       300.49 o                         
  -3   3  10       2546.47       2723.92       121.89 o                         
  -1   3  10       6494.31       6413.53       235.81 o                         
   1   3  10       5708.58       6103.08       218.55 o                         
   3   3  10       6458.13       6469.35       170.03 o                         
   5   3  10       1906.36       1821.17       102.05 o                         
   7   3  10       6522.86       6678.72       209.98 o                         
   9   3  10       1694.37       1756.35       106.02 o                         
  11   3  10       2734.33       2680.09       135.48 o                         
  13   3  10        153.22        257.40        55.57 o                         
  15   3  10       3590.09       3367.09       157.15 o                         
  17   3  10        138.12        160.13        34.02 o                         
  19   3  10       1815.97       1850.93       106.55 o                         
  21   3  10        122.41         95.57        45.18 o                         
  23   3  10       1035.89        901.58       102.54 o                         
 -24   4  10        322.18        177.68        59.52 o                         
 -22   4  10       4032.92       4029.28       264.74 o                         
 -20   4  10       1020.05       1207.85       159.45 o                         
 -18   4  10       5836.06       6198.43       264.61 o                         
 -16   4  10         16.88         28.94        39.39 o                         
 -14   4  10      11023.68      11589.72       383.06 o                         
 -12   4  10       4728.37       4860.61       197.25 o                         
 -10   4  10      15692.11      16121.55       286.65 o                         
  -8   4  10       2132.76       2299.34       120.20 o                         
  -6   4  10      20779.61      20036.21       415.27 o                         
  -4   4  10         71.31        105.21        36.22 o                         
  -2   4  10      16280.84      16159.08       655.74 o                         
   0   4  10       2040.74       2222.81       230.75 o                         
   2   4  10      10514.37      10512.16       360.34 o                         
   4   4  10        230.36        262.28        40.67 o                         
   6   4  10       5320.34       5094.10       606.51 o                         
   8   4  10       1525.55       1420.63        96.61 o                         
  10   4  10       6056.13       5756.79       253.04 o                         
  12   4  10       1849.72       1751.08       119.44 o                         
  14   4  10       7237.07       7306.99       238.18 o                         
  16   4  10        178.80        112.14        33.87 o                         
  18   4  10       3000.80       2939.37       121.76 o                         
  20   4  10        379.34        317.25        52.22 o                         
  22   4  10       1137.10       1305.69       124.27 o                         
 -23   5  10         73.88         89.92        40.84 o                         
 -21   5  10        618.93        554.37        97.75 o                         
 -19   5  10        537.17        567.00        77.44 o                         
 -17   5  10       1843.06       1982.25       144.03 o                         
 -15   5  10        145.28         90.96        48.46 o                         
 -13   5  10       4357.46       4354.17       175.27 o                         
 -11   5  10        779.69        731.38        72.75 o                         
  -9   5  10       2211.04       2279.51       176.23 o                         
  -7   5  10         33.89         74.50        34.13 o                         
  -5   5  10       1479.91       1443.25       116.86 o                         
  -3   5  10        747.77        643.19        80.16 o                         
  -1   5  10       1433.94       1504.20       118.76 o                         
   1   5  10         52.80         44.85        24.81 o                         
   3   5  10       1736.23       1911.78       132.93 o                         
   5   5  10          8.29         -0.78        24.21 o                         
   7   5  10       2201.14       2091.51       209.46 o                         
   9   5  10       1856.61       1990.59       205.53 o                         
  11   5  10        572.83        656.02       119.47 o                         
  13   5  10        477.90        585.63       114.69 o                         
  15   5  10        471.00        524.24        76.68 o                         
  17   5  10        154.09        174.59        44.63 o                         
  19   5  10        504.66        662.53       101.23 o                         
  21   5  10        141.86        171.16        46.48 o                         
 -22   6  10        500.69        493.11        72.99 o                         
 -20   6  10        238.72        207.22        53.43 o                         
 -18   6  10       1176.68       1190.77        96.27 o                         
 -16   6  10          1.47        -16.07        38.66 o                         
 -14   6  10       1492.10       1569.84       123.40 o                         
 -12   6  10        166.92         70.38        55.17 o                         
 -10   6  10       1850.20       1658.06       131.04 o                         
  -8   6  10        219.57        224.90        66.68 o                         
  -6   6  10       4388.97       4398.95       212.22 o                         
  -4   6  10          3.48         22.69        20.34 o                         
  -2   6  10       4315.86       4533.44       211.78 o                         
   0   6  10         10.62         17.29        23.93 o                         
   2   6  10        584.72        541.76       111.65 o                         
   4   6  10         54.49         84.60        38.29 o                         
   6   6  10        983.07       1012.92       105.59 o                         
   8   6  10       1052.85        965.75       103.19 o                         
  10   6  10        742.04       1035.75       144.67 o                         
  12   6  10        351.16        471.36        99.92 o                         
  14   6  10        415.83        456.98        66.93 o                         
  16   6  10        313.95        319.96        76.46 o                         
  18   6  10        355.54        369.71        72.55 o                         
  20   6  10         42.20        110.34        36.06 o                         
 -21   7  10       1174.22       1028.10        94.29 o                         
 -19   7  10        645.90        490.56        53.33 o                         
 -17   7  10       2340.47       2247.77       102.14 o                         
 -15   7  10        779.88        829.73        87.68 o                         
 -13   7  10       5132.71       5377.19       227.43 o                         
 -11   7  10       4484.37       4565.16       214.69 o                         
  -9   7  10       8623.22       9112.44       322.02 o                         
  -7   7  10       1227.04       1649.73       130.41 o                         
  -5   7  10       3124.47       3157.34       332.48 o                         
  -3   7  10       3272.84       3372.40       418.98 o                         
  -1   7  10       7412.06       7677.45       237.23 o                         
   1   7  10        685.76        736.46        73.99 o                         
   3   7  10       5794.81       5855.31       383.48 o                         
   5   7  10        437.14        644.71       124.68 o                         
   7   7  10       5050.45       4864.79       336.49 o                         
   9   7  10       1014.69        934.13       141.64 o                         
  11   7  10       2713.85       2292.06       216.86 o                         
  13   7  10        478.02        716.83       108.61 o                         
  15   7  10       1898.71       2137.58       174.69 o                         
  17   7  10         99.70        165.51        47.35 o                         
 -18   8  10       1674.22       1617.15        68.47 o                         
 -16   8  10        377.67        400.45        47.39 o                         
 -14   8  10       1629.68       1598.23       105.95 o                         
 -12   8  10        306.89        318.60        52.83 o                         
 -10   8  10       4155.26       4727.18       520.77 o                         
  -8   8  10       1406.87       1380.64       112.27 o                         
  -6   8  10       2815.86       3003.95       171.23 o                         
  -4   8  10         12.62         30.48        23.18 o                         
  -2   8  10       2988.36       2998.05       165.92 o                         
   0   8  10       1506.06       1802.14       228.34 o                         
   2   8  10       3062.35       3049.31       174.93 o                         
   4   8  10        231.73        207.74        50.95 o                         
   6   8  10       2273.62       2218.89       215.54 o                         
   8   8  10        182.69        186.11        48.87 o                         
  10   8  10       1497.04       1502.64       101.41 o                         
  12   8  10         60.85         31.42        19.79 o                         
  14   8  10       1120.10       1117.21        90.16 o                         
  16   8  10         99.80         96.44        34.75 o                         
 -15   9  10        155.07        110.71        24.86 o                         
 -13   9  10         50.61         58.79        22.50 o                         
 -11   9  10         40.20         62.45        36.06 o                         
  -9   9  10          9.30         34.79        24.55 o                         
  -7   9  10         67.56         68.64        29.18 o                         
  -5   9  10        347.16        214.21        48.44 o                         
  -3   9  10          8.47         35.90        21.80 o                         
  -1   9  10          5.40         34.69        28.19 o                         
   1   9  10         11.41         57.15        31.18 o                         
   3   9  10        180.37        157.95        40.23 o                         
   5   9  10          7.90         12.94        22.32 o                         
   9   9  10         29.08         24.76        27.37 o                         
  11   9  10         12.92         -8.25        21.72 o                         
  -8  10  10         37.47         54.30        28.67 o                         
  -6  10  10        874.61        847.25        92.98 o                         
  -4  10  10        210.15        180.72        48.66 o                         
  -2  10  10       1665.70       1825.56       141.66 o                         
   0  10  10         97.00        113.90        28.18 o                         
   2  10  10        886.27        854.33        68.13 o                         
   4  10  10        262.28        210.74        34.48 o                         
   6  10  10        845.01        667.76        85.16 o                         
 -27   1  11        213.47        181.47        29.86 o                         
 -25   1  11        667.05        717.98        57.39 o                         
 -23   1  11       1350.63       1297.12        86.08 o                         
 -21   1  11       2738.75       2769.32       137.27 o                         
 -19   1  11       3272.37       3654.73       164.32 o                         
 -17   1  11       5842.74       5869.77       214.05 o                         
 -15   1  11       3454.71       3864.30       171.07 o                         
 -13   1  11       6384.09       6391.96       142.40 o                         
 -11   1  11       5453.01       5639.96       152.97 o                         
  -9   1  11       6919.43       7164.52       173.97 o                         
  -7   1  11       2059.90       2062.33       114.56 o                         
  -5   1  11       4443.61       5015.35       177.07 o                         
  -3   1  11       9819.64      10543.84       268.39 o                         
  -1   1  11        954.28        908.16        72.78 o                         
   1   1  11      11935.70      11700.44       266.33 o                         
   3   1  11       4029.29       3905.61       115.81 o                         
   5   1  11       3225.44       3136.28       107.54 o                         
   7   1  11      11329.07      10868.52       163.36 o                         
   9   1  11       5364.23       5105.87       138.82 o                         
  11   1  11        842.92        872.01        47.16 o                         
  13   1  11        947.93        857.63        60.54 o                         
  15   1  11        573.38        584.81        51.97 o                         
  17   1  11       1906.49       1889.43       101.24 o                         
  19   1  11        364.57        377.79        39.46 o                         
  21   1  11       1432.58       1421.42        74.67 o                         
  23   1  11        327.85        315.73        33.83 o                         
 -26   2  11         11.52          8.49        20.98 o                         
 -24   2  11       4101.58       4377.41       148.08 o                         
 -22   2  11        419.33        335.28        48.48 o                         
 -20   2  11       4970.25       5382.90       327.31 o                         
 -18   2  11         74.21         87.00        35.65 o                         
 -16   2  11      12582.90      12866.49       354.57 o                         
 -14   2  11          5.98         14.50        15.45 o                         
 -12   2  11      15973.45      16727.12       252.61 o                         
 -10   2  11        385.80        367.30        36.54 o                         
  -8   2  11      19327.94      20804.38       436.32 o                         
  -6   2  11       1141.00       1201.94        65.21 o                         
  -4   2  11      22518.33      23608.60       356.95 o                         
  -2   2  11         55.92         29.44        18.18 o                         
   0   2  11      14489.66      14135.02       318.32 o                         
   2   2  11        795.10        788.15        50.26 o                         
   4   2  11      11195.47      10702.70       274.64 o                         
   6   2  11        399.71        424.28        25.05 o                         
   8   2  11      13179.45      12947.52       277.74 o                         
  10   2  11        309.25        317.80        27.11 o                         
  12   2  11       7580.30       7371.17       161.57 o                         
  14   2  11        179.55        163.04        27.32 o                         
  16   2  11       5017.52       5098.03       172.19 o                         
  18   2  11         96.39         87.26        21.24 o                         
  20   2  11       1659.14       1734.02        86.35 o                         
  22   2  11        111.29         92.54        19.85 o                         
 -25   3  11        170.81        132.07        48.66 o                         
 -23   3  11        558.90        377.10        86.89 o                         
 -21   3  11       1070.51       1180.50       153.81 o                         
 -19   3  11        242.27        198.53        82.11 o                         
 -17   3  11        457.49        518.29       119.47 o                         
 -15   3  11       1508.17       1615.50       196.40 o                         
 -13   3  11        156.42         76.46        76.02 o                         
 -11   3  11       6343.04       6042.71       208.42 o                         
  -9   3  11       2637.55       2721.90       200.86 o                         
  -7   3  11       8616.89       8770.99       214.37 o                         
  -5   3  11        470.62        529.55        48.95 o                         
  -3   3  11       2662.69       2742.68       154.76 o                         
  -1   3  11       1228.34       1287.12       105.72 o                         
   1   3  11       2088.67       2130.09       110.22 o                         
   3   3  11        358.36        401.67        43.24 o                         
   5   3  11       3089.93       2970.67       137.51 o                         
   7   3  11         80.18         78.90        27.75 o                         
   9   3  11       3605.90       3454.47       155.00 o                         
  11   3  11       1374.27       1458.90       127.17 o                         
  13   3  11       1996.61       1813.94       114.26 o                         
  15   3  11       1167.67       1180.48        91.22 o                         
  17   3  11        382.35        427.15        54.73 o                         
  19   3  11         49.59         72.24        30.54 o                         
  21   3  11        302.63        430.09        76.89 o                         
  23   3  11         72.01         31.71        23.46 o                         
 -24   4  11        269.43        366.66        65.17 o                         
 -22   4  11         29.62         38.23        49.09 o                         
 -20   4  11       1014.94        951.95       134.69 o                         
 -18   4  11        153.00        141.19        72.11 o                         
 -16   4  11        850.16       1170.45       172.48 o                         
 -14   4  11         94.65         19.11        69.07 o                         
 -12   4  11       1011.44       1062.57       110.29 o                         
 -10   4  11        766.59        745.20        61.94 o                         
  -8   4  11       2285.01       2167.52       196.42 o                         
  -6   4  11        222.13        146.68        33.63 o                         
  -4   4  11       3540.46       3677.36       254.71 o                         
  -2   4  11          0.71         13.61        29.89 o                         
   0   4  11        572.95        605.51        84.50 o                         
   2   4  11       1364.67       1297.31       125.74 o                         
   4   4  11        287.33        297.90        47.33 o                         
   6   4  11          4.53         11.91        23.92 o                         
   8   4  11        323.19        296.65        58.51 o                         
  10   4  11        659.53        592.18        81.51 o                         
  12   4  11        868.80        889.11        86.49 o                         
  14   4  11         27.56          6.14        25.73 o                         
  16   4  11        245.91        252.68        59.32 o                         
  18   4  11          5.46         10.21        18.97 o                         
  20   4  11         53.38         11.73        26.06 o                         
  22   4  11         31.89         16.51        19.98 o                         
 -23   5  11        787.34        646.08        81.68 o                         
 -21   5  11       1654.85       1537.84       147.74 o                         
 -19   5  11       1924.51       2119.29       190.77 o                         
 -17   5  11       2105.48       2258.81       207.72 o                         
 -15   5  11       1804.39       2161.35       213.79 o                         
 -13   5  11       2719.58       2800.86       198.61 o                         
 -11   5  11       7621.22       8173.03       247.93 o                         
  -9   5  11       1281.45       1353.44       119.32 o                         
  -7   5  11       7947.92       7706.78       329.24 o                         
  -5   5  11       4086.27       4213.87       213.21 o                         
  -3   5  11       4641.84       4700.02       219.33 o                         
  -1   5  11       4582.85       4842.65       223.22 o                         
   1   5  11       7343.84       7658.34       289.76 o                         
   3   5  11        976.22        899.79       151.20 o                         
   5   5  11       2795.26       2761.84       242.94 o                         
   7   5  11       1540.69       1655.05       186.84 o                         
   9   5  11       5985.85       6765.08       390.45 o                         
  11   5  11        914.26       1069.23       153.37 o                         
  13   5  11       2332.40       2604.29       164.23 o                         
  15   5  11        946.95        881.67        91.73 o                         
  17   5  11       2017.62       2102.74       297.02 o                         
  19   5  11        406.66        358.42        69.08 o                         
  21   5  11        518.08        416.21        61.69 o                         
 -22   6  11         31.70          7.39        17.81 o                         
 -20   6  11       2506.76       2669.86       181.24 o                         
 -18   6  11         83.48        148.99        40.52 o                         
 -16   6  11       4085.69       3996.70       187.16 o                         
 -14   6  11         70.95         65.75        26.56 o                         
 -12   6  11       3442.50       3410.37       149.15 o                         
 -10   6  11         32.33         42.54        25.82 o                         
  -8   6  11       2955.82       3232.02       184.66 o                         
  -6   6  11       4342.92       4509.12       176.98 o                         
  -4   6  11       3894.24       4251.89       297.75 o                         
  -2   6  11       1582.34       1476.04       176.41 o                         
   0   6  11       7638.57       8291.12       433.17 o                         
   2   6  11       1206.07        999.76       148.16 o                         
   4   6  11       7528.52       8085.16       311.53 o                         
   6   6  11        112.18         94.18        37.31 o                         
   8   6  11       4061.76       4376.12       278.85 o                         
  10   6  11         10.57         49.52        49.09 o                         
  12   6  11       2339.91       2497.91       217.28 o                         
  14   6  11        239.17        138.97        38.77 o                         
  16   6  11       1931.29       2054.22       186.86 o                         
  18   6  11        102.93         79.93        35.62 o                         
 -19   7  11        416.23        382.31        64.73 o                         
 -17   7  11        101.08         98.18        46.05 o                         
 -15   7  11         93.20         94.61        77.54 o                         
 -13   7  11          0.90         14.34        30.26 o                         
 -11   7  11        217.55        240.48        82.11 o                         
  -9   7  11         19.38         24.30        31.35 o                         
  -7   7  11        407.08        521.12        73.39 o                         
  -5   7  11        624.32        634.11        80.95 o                         
  -3   7  11        352.35        388.17       130.33 o                         
  -1   7  11          1.42        -16.94        37.79 o                         
   1   7  11       1223.58        784.69       136.86 o                         
   3   7  11        445.43        367.97        99.92 o                         
   5   7  11        157.82        159.00        65.60 o                         
   7   7  11         11.61         18.68        37.36 o                         
   9   7  11         36.64         36.18        23.98 o                         
  11   7  11        317.93        406.41        59.31 o                         
  13   7  11         50.34         68.21        26.77 o                         
  15   7  11        111.02        179.42        51.26 o                         
  17   7  11         56.16         51.04        19.97 o                         
 -16   8  11        903.08        843.61       129.91 o                         
 -14   8  11         15.53          9.74        21.44 o                         
 -12   8  11        867.35        760.46       101.67 o                         
 -10   8  11         64.16         80.72        30.80 o                         
  -8   8  11       1303.77       1519.70       112.16 o                         
  -6   8  11        115.38        116.33        36.98 o                         
  -4   8  11        232.73        271.89        42.20 o                         
  -2   8  11        209.61        203.67        44.66 o                         
   0   8  11       2554.10       2690.30       158.53 o                         
   2   8  11        111.74         91.23        57.34 o                         
   4   8  11       2620.03       2391.56       221.64 o                         
   6   8  11        210.66        117.29        55.17 o                         
   8   8  11        344.74        290.64        74.72 o                         
  10   8  11          3.89         -2.29        18.19 o                         
  12   8  11        736.93        700.53        90.59 o                         
  14   8  11         44.45         20.66        15.73 o                         
 -13   9  11        719.84        644.64        69.08 o                         
 -11   9  11       1233.10       1209.85        79.71 o                         
  -9   9  11        421.26        438.11       143.15 o                         
  -7   9  11       1749.85       1702.79       104.41 o                         
  -5   9  11        357.42        495.65        58.81 o                         
  -3   9  11       1730.96       1454.58       122.11 o                         
  -1   9  11        565.64        566.76        64.20 o                         
   1   9  11       2497.44       2248.26       127.62 o                         
   3   9  11        304.73        413.15        83.41 o                         
   5   9  11       1825.68       1590.04       154.70 o                         
   7   9  11        969.14        850.74       106.45 o                         
   9   9  11       1265.74       1035.04       109.50 o                         
  -6  10  11        109.52         66.90        27.37 o                         
  -4  10  11        660.86        571.77        69.08 o                         
  -2  10  11         15.64         21.72        22.59 o                         
   0  10  11        511.50        520.34        70.38 o                         
   2  10  11         76.82         76.02        33.45 o                         
   4  10  11        383.75        320.62        53.87 o                         
 -26   0  12       1866.94       1797.06       132.12 o                         
 -24   0  12        363.56        400.55        77.76 o                         
 -22   0  12       6017.39       6980.53       369.62 o                         
 -20   0  12         46.02         36.06        43.88 o                         
 -18   0  12      16690.62      17357.72       710.75 o                         
 -16   0  12        398.51        365.79        99.05 o                         
 -14   0  12      17160.70      18630.49       753.04 o                         
 -12   0  12        813.92        838.20        97.52 o                         
 -10   0  12      14158.23      15019.97       450.17 o                         
  -8   0  12         69.83         76.02        56.47 o                         
  -6   0  12       8664.87      10028.89       338.98 o                         
  -4   0  12         55.89        106.79        39.88 o                         
  -2   0  12      16662.58      16250.42       445.52 o                         
   0   0  12        330.71        350.15        85.58 o                         
   2   0  12      20228.22      20884.87       529.60 o                         
   4   0  12         24.76         32.35        28.93 o                         
   6   0  12       8175.34       7966.23       238.12 o                         
   8   0  12       1417.18       1140.62        67.09 o                         
  10   0  12      16683.45      16210.50       576.43 o                         
  12   0  12       2799.21       2616.71       134.62 o                         
  14   0  12       5411.81       5681.48       202.92 o                         
  16   0  12          4.29         22.89        24.80 o                         
  18   0  12       4012.12       4171.74       247.01 o                         
  20   0  12          5.59          2.12        24.00 o                         
  22   0  12       1506.02       1470.67       100.60 o                         
 -25   1  12        844.82        810.25        68.80 o                         
 -23   1  12        454.70        469.08        51.33 o                         
 -21   1  12       1126.48       1181.84        85.30 o                         
 -19   1  12       2193.44       1810.07       123.70 o                         
 -17   1  12       4788.50       4989.15       194.89 o                         
 -15   1  12       1710.43       1998.17       104.85 o                         
 -13   1  12       2099.23       2450.15       102.67 o                         
 -11   1  12       2056.32       2141.78        96.67 o                         
  -9   1  12       4333.14       4471.55       156.33 o                         
  -7   1  12       2878.77       3102.51       158.74 o                         
  -5   1  12       3534.21       3732.39       157.78 o                         
  -3   1  12       2359.41       1982.27       144.69 o                         
  -1   1  12       1805.86       1843.47       129.27 o                         
   1   1  12       5215.28       5133.12       222.14 o                         
   3   1  12       1614.08       1438.39        95.50 o                         
   5   1  12       1942.04       1793.55        65.10 o                         
   7   1  12       3590.68       3416.13       118.41 o                         
   9   1  12       1418.31       1376.10        65.16 o                         
  11   1  12       1641.51       1660.68        83.99 o                         
  13   1  12       1249.69       1257.69        73.14 o                         
  15   1  12       1348.78       1287.69        76.88 o                         
  17   1  12        632.74        680.16        53.12 o                         
  19   1  12        799.70        676.67        48.34 o                         
  21   1  12        122.61        154.93        26.82 o                         
  23   1  12        202.91        192.56        31.53 o                         
 -24   2  12          4.46         -0.97        21.74 o                         
 -22   2  12         65.35         86.44        39.94 o                         
 -20   2  12          0.91         -8.09        22.20 o                         
 -18   2  12       1506.11       1510.56       103.72 o                         
 -16   2  12         67.46         79.14        38.83 o                         
 -14   2  12       1139.18       1122.82       124.70 o                         
 -12   2  12        750.19        843.15        80.71 o                         
 -10   2  12        826.24        951.37        64.58 o                         
  -8   2  12        996.44       1029.34        66.06 o                         
  -6   2  12         54.31         64.51        20.88 o                         
  -4   2  12          7.43         27.61        21.57 o                         
  -2   2  12        250.53        299.35        43.13 o                         
   0   2  12        647.64        551.73        45.75 o                         
   2   2  12       1338.98       1372.94        64.08 o                         
   4   2  12         96.49         76.46        16.20 o                         
   6   2  12       1095.39        964.30        56.43 o                         
   8   2  12          3.50          9.98        16.41 o                         
  10   2  12        659.19        625.41        47.56 o                         
  12   2  12         16.73         19.95        19.62 o                         
  14   2  12        230.13        164.59        33.62 o                         
  16   2  12          0.90         -4.05        16.59 o                         
  18   2  12        276.00        261.52        42.36 o                         
  20   2  12         63.82         37.74        14.45 o                         
  22   2  12         54.43         41.43        19.85 o                         
 -25   3  12        548.82        570.46        71.69 o                         
 -23   3  12       1917.66       1797.81       153.40 o                         
 -21   3  12       1067.21       1100.12       139.47 o                         
 -19   3  12       3057.99       3425.24       258.16 o                         
 -17   3  12       4485.58       4554.87       316.47 o                         
 -15   3  12       1953.24       1884.59       207.71 o                         
 -13   3  12       3783.21       3733.27       289.48 o                         
 -11   3  12       7205.17       7443.90       419.66 o                         
  -9   3  12       5769.78       5946.57       208.76 o                         
  -7   3  12       6785.69       6929.25       194.36 o                         
  -5   3  12       3945.56       4038.71       141.83 o                         
  -3   3  12       7244.50       7557.28       323.35 o                         
  -1   3  12       2922.46       2964.65       168.09 o                         
   1   3  12       2017.61       1976.44       111.31 o                         
   3   3  12       3836.58       3772.18       136.83 o                         
   5   3  12       3050.89       2897.49       176.48 o                         
   7   3  12       6056.89       5566.03       202.99 o                         
   9   3  12       3607.02       3580.25       199.26 o                         
  11   3  12       3658.89       3539.65       414.22 o                         
  13   3  12       2127.28       1900.03       143.03 o                         
  15   3  12       1427.32       1352.25        94.54 o                         
  17   3  12        362.21        394.42        87.97 o                         
  19   3  12        781.90        736.86       107.31 o                         
  21   3  12        238.45        211.57        49.53 o                         
 -24   4  12          1.75        -14.77        24.76 o                         
 -22   4  12       2510.02       2511.66       181.67 o                         
 -20   4  12          0.60        -13.90        47.79 o                         
 -18   4  12       3033.68       3651.68       265.12 o                         
 -16   4  12         87.63         17.81        58.65 o                         
 -14   4  12       5884.53       6845.88       402.62 o                         
 -12   4  12       1135.82       1398.60       179.01 o                         
 -10   4  12      10550.17      11487.97       543.44 o                         
  -8   4  12        181.82        358.83        96.01 o                         
  -6   4  12       9843.13       9711.31      1022.83 o                         
  -4   4  12        201.90        201.71        52.20 o                         
  -2   4  12       7625.94       7955.10       296.92 o                         
   0   4  12        170.21        149.88        59.08 o                         
   2   4  12       7429.13       7664.56       239.91 o                         
   4   4  12          2.65          1.81        28.87 o                         
   6   4  12       5057.51       4612.92       408.22 o                         
   8   4  12          2.50          1.88        29.21 o                         
  10   4  12       4350.47       4260.01       545.32 o                         
  12   4  12        119.90         44.73        38.45 o                         
  14   4  12       2013.65       1994.94       177.28 o                         
  16   4  12         90.61        124.71        36.14 o                         
  18   4  12       1613.03       1555.29       105.23 o                         
  20   4  12        193.53        151.18        43.88 o                         
 -21   5  12        695.11        662.57        89.07 o                         
 -19   5  12         16.36        -12.60        37.79 o                         
 -17   5  12        703.27        660.81       113.39 o                         
 -15   5  12        202.16        251.10        86.45 o                         
 -13   5  12        813.00        875.01       137.29 o                         
 -11   5  12         23.80         57.05        46.92 o                         
  -9   5  12        444.56        494.42        96.45 o                         
  -7   5  12         26.71         18.68        52.56 o                         
  -5   5  12        606.14        742.91       128.60 o                         
  -3   5  12        109.20         36.93        55.17 o                         
  -1   5  12        510.55        442.70       107.31 o                         
   1   5  12        860.76       1034.03       153.80 o                         
   3   5  12         85.04         73.85        58.21 o                         
   5   5  12        826.02        872.84       139.03 o                         
   7   5  12         51.68         18.68        44.74 o                         
   9   5  12         27.18         54.30        53.87 o                         
  11   5  12         30.07         76.45        73.42 o                         
  13   5  12         27.25          0.02        26.10 o                         
  15   5  12        457.11        379.17        61.04 o                         
  17   5  12         70.31         90.73        31.12 o                         
  19   5  12        207.97        254.14        53.00 o                         
 -20   6  12        322.82        298.46        55.17 o                         
 -18   6  12        429.46        471.64        65.82 o                         
 -16   6  12        128.20         94.76        35.62 o                         
 -14   6  12        756.20        909.30        71.54 o                         
 -12   6  12         13.37         21.08        26.42 o                         
 -10   6  12       1944.29       1923.02       138.12 o                         
  -8   6  12         24.20         60.70        31.84 o                         
  -6   6  12       2847.64       3347.33       250.98 o                         
  -4   6  12         63.88        141.62        68.20 o                         
  -2   6  12       1926.71       2232.21       217.27 o                         
   0   6  12          9.21        -17.81        60.82 o                         
   2   6  12       1301.90       1550.28       179.01 o                         
   4   6  12         65.18         81.58        49.74 o                         
   6   6  12        770.36        770.56        90.63 o                         
   8   6  12          1.23        -16.51        43.44 o                         
  10   6  12        764.49        681.24       118.61 o                         
  12   6  12        172.55        137.21        76.02 o                         
  14   6  12        244.45        293.94        48.55 o                         
  16   6  12         20.39         29.75        21.38 o                         
  18   6  12        234.81        151.18        37.36 o                         
 -17   7  12        941.00        919.82        98.20 o                         
 -15   7  12       1610.39       1581.05       100.32 o                         
 -13   7  12       1311.07       1448.07       102.59 o                         
 -11   7  12       2312.14       2407.62       144.28 o                         
  -9   7  12       1950.47       1853.89       174.04 o                         
  -7   7  12       1258.06       1376.55       111.06 o                         
  -5   7  12       2617.85       2538.85       219.90 o                         
  -3   7  12       2051.59       2097.56       202.06 o                         
  -1   7  12       2154.06       2510.85       217.28 o                         
   1   7  12       2622.88       2531.90       236.41 o                         
   3   7  12       1798.10       1938.01       205.97 o                         
   5   7  12       1212.36       1008.46       145.99 o                         
   7   7  12       1048.84        797.71       123.83 o                         
   9   7  12        338.61        431.83        85.58 o                         
  11   7  12       1158.99       1137.86        90.79 o                         
  13   7  12        337.53        349.25        47.31 o                         
  15   7  12        865.09        868.06        64.34 o                         
 -14   8  12       1313.39       1363.53       151.43 o                         
 -12   8  12         72.67         82.14        24.88 o                         
 -10   8  12       1963.90       1829.34       111.07 o                         
  -8   8  12         10.90         18.04        21.77 o                         
  -6   8  12       1844.56       1951.91       179.87 o                         
  -4   8  12          3.58         -5.03        24.38 o                         
  -2   8  12       1119.89       1219.68       102.75 o                         
   0   8  12          3.56        -16.51        33.02 o                         
   2   8  12       1540.25       1640.75       175.98 o                         
   4   8  12         21.27         78.63        44.31 o                         
   6   8  12       1402.45       1104.10       134.27 o                         
   8   8  12         20.92         13.03        25.63 o                         
  10   8  12        767.70        962.80       103.41 o                         
  12   8  12          3.47          4.68        16.07 o                         
 -11   9  12          4.71          2.62        15.01 o                         
  -9   9  12         68.43         65.45        21.09 o                         
  -7   9  12          2.75         -8.92        13.73 o                         
  -5   9  12          1.04          3.03        13.88 o                         
  -3   9  12         25.42         39.54        25.20 o                         
  -1   9  12         39.30         11.73        26.50 o                         
   1   9  12         32.07         23.89        33.88 o                         
   3   9  12         13.96         34.75        30.41 o                         
   5   9  12          1.58        -21.29        28.24 o                         
   7   9  12          5.29         -9.12        24.33 o                         
 -25   1  13        779.23        743.35        56.94 o                         
 -23   1  13       1046.01        907.27        76.55 o                         
 -21   1  13       1883.02       1868.01       125.20 o                         
 -19   1  13        731.44        615.11        79.53 o                         
 -17   1  13       5066.94       5307.00       243.14 o                         
 -15   1  13        896.98        961.04        85.01 o                         
 -13   1  13       1029.27        982.79       149.03 o                         
 -11   1  13        817.89        892.39       142.50 o                         
  -9   1  13        538.03        598.59        72.93 o                         
  -7   1  13       4791.38       4854.59       163.75 o                         
  -5   1  13       3529.04       3653.27       138.89 o                         
  -3   1  13       8006.65       8037.07       423.64 o                         
  -1   1  13       3420.62       3148.55       252.09 o                         
   1   1  13       6984.14       6806.58       202.24 o                         
   3   1  13       5559.31       5344.37       212.98 o                         
   5   1  13       3007.92       2700.56       134.95 o                         
   7   1  13       2816.15       2683.48        98.14 o                         
   9   1  13       3205.78       3057.43       147.82 o                         
  11   1  13       1906.11       1836.61       143.76 o                         
  13   1  13       3207.90       3166.64       114.46 o                         
  15   1  13       1079.86       1074.50        65.44 o                         
  17   1  13        512.67        484.03        42.54 o                         
  19   1  13        526.76        601.01        83.83 o                         
  21   1  13        248.53        272.13        75.16 o                         
 -24   2  13       2462.40       2324.26       156.47 o                         
 -22   2  13        164.43        142.72        24.53 o                         
 -20   2  13       2121.97       2420.19       150.49 o                         
 -18   2  13        318.76        304.94        48.99 o                         
 -16   2  13       6541.35       6846.95       255.95 o                         
 -14   2  13        530.19        444.24        59.08 o                         
 -12   2  13       7222.35       7383.84       291.76 o                         
 -10   2  13        614.05        634.69       118.39 o                         
  -8   2  13       9493.24       9963.31       245.58 o                         
  -6   2  13         12.04         39.12        21.76 o                         
  -4   2  13      10219.30      10685.89       291.07 o                         
  -2   2  13          2.07         16.94        44.74 o                         
   0   2  13      12895.79      12165.96       239.01 o                         
   2   2  13          9.68         10.36        16.12 o                         
   4   2  13      11733.03      11064.66       172.80 o                         
   6   2  13        152.98        133.85        23.49 o                         
   8   2  13      13189.42      12628.35       299.37 o                         
  10   2  13        197.47        215.62        35.59 o                         
  12   2  13       4061.74       4000.17       144.73 o                         
  14   2  13          6.30          6.00        19.20 o                         
  16   2  13       2049.90       2070.59       153.45 o                         
  18   2  13         14.74         16.82        18.31 o                         
  20   2  13       1110.33       1043.92        62.54 o                         
 -23   3  13         63.19         60.83        35.62 o                         
 -21   3  13        261.93        275.43        68.64 o                         
 -19   3  13        507.96        483.10        99.92 o                         
 -17   3  13        107.81        133.37        69.94 o                         
 -15   3  13        783.65        666.46       123.39 o                         
 -13   3  13        814.66        767.26       137.29 o                         
 -11   3  13       1338.41       1331.77       120.74 o                         
  -9   3  13       3100.63       3303.69       365.51 o                         
  -7   3  13       1317.75       1370.22        99.21 o                         
  -5   3  13       2972.27       2850.88       219.76 o                         
  -3   3  13        198.08        219.02        52.44 o                         
  -1   3  13        649.27        736.39        88.27 o                         
   1   3  13       1916.37       1878.66        98.61 o                         
   3   3  13       1664.41       1641.93       108.92 o                         
   5   3  13        954.76        765.65        94.92 o                         
   7   3  13       1461.30       1459.37       127.53 o                         
   9   3  13        553.20        557.01        81.06 o                         
  11   3  13        619.90        617.60        67.39 o                         
  13   3  13        242.75        200.86        49.66 o                         
  15   3  13        362.75        288.83        53.55 o                         
  17   3  13         70.80         41.06        26.25 o                         
  19   3  13         14.36         20.81        19.29 o                         
 -22   4  13        108.00        132.06        43.88 o                         
 -20   4  13        167.77        248.06        64.29 o                         
 -18   4  13         70.11         86.01        58.65 o                         
 -16   4  13       1665.08       1747.66       182.93 o                         
 -14   4  13        167.29        159.43        76.46 o                         
 -12   4  13        182.03        129.89        76.02 o                         
 -10   4  13        129.64        264.13        88.19 o                         
  -8   4  13       1633.55       1516.46       185.54 o                         
  -6   4  13         13.07         37.79        53.00 o                         
  -4   4  13        797.82       1016.64       154.67 o                         
  -2   4  13        232.73        337.98        93.40 o                         
   0   4  13        502.90        530.48        80.40 o                         
   2   4  13        362.16        291.56        59.56 o                         
   4   4  13       1777.04       1784.64       140.91 o                         
   6   4  13         32.53         19.35        29.61 o                         
   8   4  13        861.47        793.22        94.41 o                         
  10   4  13         19.77         18.25        36.39 o                         
  12   4  13        670.45        591.73        63.48 o                         
  14   4  13         28.24         14.20        21.37 o                         
  16   4  13        151.57        114.45        26.79 o                         
  18   4  13         31.54         30.84        28.67 o                         
 -21   5  13       1019.41        904.26        76.47 o                         
 -19   5  13        714.97        786.30        69.02 o                         
 -17   5  13       1996.02       2086.93       250.09 o                         
 -15   5  13       1001.53       1063.08        94.57 o                         
 -13   5  13       2707.05       2851.80       236.42 o                         
 -11   5  13       2988.39       3034.52       246.42 o                         
  -9   5  13       2993.06       3393.95       186.17 o                         
  -7   5  13       1628.44       1565.56       183.37 o                         
  -5   5  13       2616.61       2914.74       250.75 o                         
  -3   5  13       2062.36       2250.07       220.31 o                         
  -1   5  13       3760.16       3711.37       216.46 o                         
   1   5  13       2564.56       2278.82       157.80 o                         
   3   5  13       2441.80       2270.66       156.41 o                         
   5   5  13       2283.60       2347.18       254.65 o                         
   7   5  13       2133.46       1942.38       188.60 o                         
   9   5  13       1399.17       1377.79       164.89 o                         
  11   5  13       1443.83       1201.72       116.23 o                         
  13   5  13       1060.85       1084.52        76.55 o                         
  15   5  13        456.68        549.58        64.31 o                         
  17   5  13        369.12        427.06        68.21 o                         
 -18   6  13         16.23          8.47        17.19 o                         
 -16   6  13       1862.00       1791.54       107.30 o                         
 -14   6  13        191.89        227.16        46.70 o                         
 -12   6  13       1493.88       1618.28        93.51 o                         
 -10   6  13         53.33         70.53        33.61 o                         
  -8   6  13       2631.08       2846.97       165.13 o                         
  -6   6  13        548.68        501.02        74.18 o                         
  -4   6  13       4084.63       4318.55       298.19 o                         
  -2   6  13        268.18        224.16        76.46 o                         
   0   6  13       5000.49       5094.30       327.36 o                         
   2   6  13        272.63        187.67        77.76 o                         
   4   6  13       2294.28       2273.37       152.10 o                         
   6   6  13         42.42        113.38        57.78 o                         
   8   6  13       1451.00       1650.70       170.76 o                         
  10   6  13         13.58         44.74        44.31 o                         
  12   6  13       1355.60       1442.36       103.99 o                         
  14   6  13          5.53          3.02        17.09 o                         
  16   6  13        907.15        988.92        97.33 o                         
 -15   7  13         15.59         17.38        26.93 o                         
 -13   7  13         17.36         27.24        23.73 o                         
 -11   7  13         61.30         50.91        25.99 o                         
  -9   7  13         11.76         13.90        27.37 o                         
  -7   7  13        229.45        234.59        68.64 o                         
  -5   7  13          1.59         15.20        36.92 o                         
  -3   7  13         52.96         15.20        30.41 o                         
  -1   7  13        120.93        149.88        34.85 o                         
   1   7  13        109.80        102.61        31.32 o                         
   3   7  13        271.37        276.99        53.10 o                         
   5   7  13         11.89          3.67        21.29 o                         
   7   7  13         34.69          1.60        23.60 o                         
   9   7  13         44.93         36.06        29.54 o                         
  11   7  13          4.64         15.09        20.13 o                         
  13   7  13         20.45          8.25        21.72 o                         
 -12   8  13        344.16        329.60        41.71 o                         
 -10   8  13         44.11         69.94        23.94 o                         
  -8   8  13       1073.62       1005.10        63.82 o                         
  -6   8  13         14.92         49.29        27.26 o                         
  -4   8  13        563.13        521.24        63.63 o                         
  -2   8  13         43.09         43.63        25.61 o                         
   0   8  13       1134.31       1187.91       140.34 o                         
   2   8  13         79.21         70.38        46.48 o                         
   4   8  13        584.32        582.17        93.84 o                         
   6   8  13          8.40        -11.73        26.50 o                         
   8   8  13        280.65        291.21        41.52 o                         
  10   8  13         44.51         29.97        21.29 o                         
  -7   9  13        587.66        517.89        66.47 o                         
  -5   9  13        635.60        577.45        52.06 o                         
  -3   9  13        471.05        595.20        80.37 o                         
  -1   9  13        823.41        805.54        94.72 o                         
   1   9  13        703.15        655.62        85.16 o                         
   3   9  13        610.99        555.25        76.47 o                         
   5   9  13        551.93        426.21        63.00 o                         
 -24   0  14         17.99         -7.82        18.68 o                         
 -22   0  14       3331.06       3317.53       211.26 o                         
 -20   0  14         67.30         28.67        37.36 o                         
 -18   0  14       4383.74       4964.82       218.56 o                         
 -16   0  14        574.82        575.75        79.45 o                         
 -14   0  14       3440.25       4182.64       216.60 o                         
 -12   0  14        522.64        560.87       117.30 o                         
 -10   0  14       9214.80       9836.08       497.22 o                         
  -8   0  14        265.74        404.02        97.75 o                         
  -6   0  14      10151.82      10722.98       516.44 o                         
  -4   0  14       3380.58       2519.14       230.36 o                         
  -2   0  14       7860.46       8245.43       432.32 o                         
   0   0  14         46.46         73.85        58.21 o                         
   2   0  14       8752.43       8564.05       448.04 o                         
   4   0  14        513.04        599.69       112.30 o                         
   6   0  14        983.62        935.32       102.11 o                         
   8   0  14        135.36        135.10        66.47 o                         
  10   0  14       6314.90       6239.97       263.25 o                         
  12   0  14        504.94        414.37        65.66 o                         
  14   0  14       3352.06       3348.62       176.15 o                         
  16   0  14          1.67        -14.09        21.88 o                         
  18   0  14       1077.59       1385.61       138.60 o                         
  20   0  14          2.76         26.50        24.76 o                         
 -23   1  14        808.60        859.40        67.25 o                         
 -21   1  14        624.19        603.31        66.47 o                         
 -19   1  14        456.01        543.42        56.82 o                         
 -17   1  14        714.89        815.95        74.58 o                         
 -15   1  14       2477.68       2725.02       120.35 o                         
 -13   1  14       1700.41       1971.23       120.91 o                         
 -11   1  14       1951.34       2187.68       240.08 o                         
  -9   1  14         46.02        105.94        43.87 o                         
  -7   1  14       1266.44       1373.33       183.57 o                         
  -5   1  14       4086.17       4210.72       152.30 o                         
  -3   1  14       3997.40       4205.91       302.10 o                         
  -1   1  14        204.95        200.92        50.41 o                         
   1   1  14       3070.54       2937.33       165.30 o                         
   3   1  14       1133.61       1091.75        68.55 o                         
   5   1  14       1023.90       1164.53        71.47 o                         
   7   1  14       1452.17       1339.44        98.72 o                         
   9   1  14       1536.38       1460.37       103.56 o                         
  11   1  14        386.06        314.89        50.65 o                         
  13   1  14        155.83        136.38        36.35 o                         
  15   1  14        664.40        549.40        87.10 o                         
  17   1  14        510.70        478.80        49.49 o                         
  19   1  14        176.09        162.70        27.10 o                         
 -22   2  14         34.92         57.11        18.38 o                         
 -20   2  14         74.79         83.50        21.70 o                         
 -18   2  14         22.96         23.53        28.94 o                         
 -16   2  14          2.45         21.12        27.20 o                         
 -14   2  14         51.20         39.21        25.00 o                         
 -12   2  14         32.53         25.13        30.51 o                         
 -10   2  14        580.27        511.37        77.46 o                         
  -8   2  14         81.87        107.60        36.11 o                         
  -6   2  14        160.02        201.72        43.05 o                         
  -4   2  14        486.07        567.82       112.09 o                         
  -2   2  14        704.22        766.22        72.53 o                         
   0   2  14        154.45        126.71        42.01 o                         
   2   2  14        235.77        205.85        28.93 o                         
   4   2  14        182.96        161.69        27.28 o                         
   6   2  14         37.28         42.75        21.22 o                         
   8   2  14         27.78         22.91        23.80 o                         
  10   2  14         93.94        121.48        30.10 o                         
  12   2  14        198.55        218.11        40.38 o                         
  14   2  14        152.19        105.23        31.46 o                         
  16   2  14         13.36         13.19        17.85 o                         
  18   2  14         86.24         52.59        19.89 o                         
 -21   3  14        186.64        196.95        37.63 o                         
 -19   3  14        882.34       1162.23       129.91 o                         
 -17   3  14       1330.10       1831.00       180.75 o                         
 -15   3  14       3125.18       3470.03       258.60 o                         
 -13   3  14       1925.86       1772.91       194.67 o                         
 -11   3  14       1998.30       2383.02       224.22 o                         
  -9   3  14        447.54        536.97       112.52 o                         
  -7   3  14       3874.52       4161.03       302.53 o                         
  -5   3  14       1777.89       2117.01       215.09 o                         
  -3   3  14       4500.38       4821.31       329.07 o                         
  -1   3  14       2085.51       2074.96       211.19 o                         
   1   3  14       2417.00       2718.12       173.68 o                         
   3   3  14       1418.19       1295.17       122.96 o                         
   5   3  14       2637.05       2249.74       158.82 o                         
   7   3  14       1517.76       1450.45       126.09 o                         
   9   3  14       1694.09       1802.44       136.91 o                         
  11   3  14        968.18       1046.02       101.10 o                         
  13   3  14        598.85        531.26        70.35 o                         
  15   3  14        602.99        528.40        66.04 o                         
  17   3  14        240.34        262.83        62.56 o                         
  19   3  14        510.82        415.34        63.87 o                         
 -20   4  14         58.57         79.61        25.99 o                         
 -18   4  14       3543.27       3536.59       229.51 o                         
 -16   4  14         72.78         43.01        55.17 o                         
 -14   4  14       2591.37       2724.44       225.12 o                         
 -12   4  14        300.35        326.69        93.84 o                         
 -10   4  14       7015.40       7363.30       407.48 o                         
  -8   4  14        716.66        514.83       111.66 o                         
  -6   4  14       3084.58       3631.62       281.63 o                         
  -4   4  14        227.60        149.44        69.51 o                         
  -2   4  14       3472.84       4105.15       301.20 o                         
   0   4  14         31.22         38.73        41.48 o                         
   2   4  14       9050.82       9154.42       889.15 o                         
   4   4  14        226.89        275.77        60.39 o                         
   6   4  14       3825.29       3651.44       320.56 o                         
   8   4  14        152.10        105.21        40.18 o                         
  10   4  14       2563.89       2694.45       132.13 o                         
  12   4  14         46.76         10.13        19.19 o                         
  14   4  14       1090.13       1154.97       135.13 o                         
  16   4  14          5.62         -6.04        17.74 o                         
  18   4  14        560.02        572.74        50.52 o                         
 -19   5  14        253.17        282.82        57.35 o                         
 -17   5  14        614.84        585.65        89.93 o                         
 -15   5  14        300.01        354.93        81.67 o                         
 -13   5  14         87.39         59.08        41.70 o                         
 -11   5  14        783.60        850.68       129.90 o                         
  -9   5  14         37.51         48.80        36.01 o                         
  -7   5  14        276.52        322.64        62.05 o                         
  -5   5  14        554.94        552.18       112.52 o                         
  -3   5  14        921.81        973.35       123.61 o                         
  -1   5  14         92.99         31.94        37.96 o                         
   1   5  14        397.92        448.36        72.57 o                         
   3   5  14        155.86        113.27        42.61 o                         
   5   5  14        217.50        232.21        54.49 o                         
   7   5  14        331.21        332.49       167.04 o                         
   9   5  14        272.49        323.91        59.56 o                         
  11   5  14         20.34         34.50        21.45 o                         
  13   5  14        102.16         76.21        39.38 o                         
  15   5  14        122.00        100.71        28.71 o                         
 -16   6  14        112.83        154.65        46.92 o                         
 -14   6  14        680.93        532.22        86.02 o                         
 -12   6  14        168.01        107.02        31.55 o                         
 -10   6  14        445.12        427.19        61.26 o                         
  -8   6  14         47.19         69.40        33.50 o                         
  -6   6  14        659.83        610.70        76.14 o                         
  -4   6  14          9.60         16.07        28.47 o                         
  -2   6  14       1060.60       1092.72       144.68 o                         
   0   6  14         49.57         16.07        44.74 o                         
   2   6  14        821.82        742.93        88.09 o                         
   4   6  14         61.60         37.46        29.97 o                         
   6   6  14        970.15       1046.66       134.25 o                         
   8   6  14        216.63        228.51        64.29 o                         
  10   6  14        347.28        450.05        57.77 o                         
  12   6  14          1.91         10.65        18.87 o                         
  14   6  14        134.23        173.37        30.37 o                         
 -13   7  14        242.56        362.75        60.82 o                         
 -11   7  14       1366.58       1299.22       124.71 o                         
  -9   7  14        459.70        383.64        50.99 o                         
  -7   7  14       3233.35       3293.98       155.71 o                         
  -5   7  14        876.63        913.03        83.21 o                         
  -3   7  14       1383.13       1558.70       109.51 o                         
  -1   7  14        166.48        158.60        33.78 o                         
   1   7  14       2200.31       2302.71       110.24 o                         
   3   7  14        603.07        571.61        94.71 o                         
   5   7  14        864.22        903.61        80.64 o                         
   7   7  14        768.64        714.27        98.62 o                         
   9   7  14        547.31        577.97        73.64 o                         
  11   7  14        605.06        578.77        53.19 o                         
 -10   8  14       1237.89       1071.99        98.64 o                         
  -8   8  14        356.92        409.23        86.89 o                         
  -6   8  14       1213.40       1256.22        85.24 o                         
  -4   8  14         56.22        111.91        31.43 o                         
  -2   8  14        555.45        611.69        62.16 o                         
   0   8  14        258.45        273.69        63.86 o                         
   2   8  14        900.49        819.01       103.84 o                         
   4   8  14          5.74         10.43        23.02 o                         
   6   8  14        628.19        510.07        72.12 o                         
 -21   1  15       1021.62        908.92        57.64 o                         
 -19   1  15          7.68          8.41        18.51 o                         
 -17   1  15        876.04        981.81        74.88 o                         
 -15   1  15        423.19        543.89        52.05 o                         
 -13   1  15       1188.78       1320.15        93.63 o                         
 -11   1  15       1380.57       1520.26       129.66 o                         
  -9   1  15       5639.52       5930.33       261.47 o                         
  -7   1  15        187.98        198.98       131.41 o                         
  -5   1  15       3658.22       3662.17       201.62 o                         
  -3   1  15        208.86        284.64        59.10 o                         
  -1   1  15       4548.77       4752.50       187.84 o                         
   1   1  15        454.28        474.88        47.04 o                         
   3   1  15       1889.15       1671.44        85.22 o                         
   5   1  15        204.53        170.98        30.23 o                         
   7   1  15        104.68         69.08        32.18 o                         
   9   1  15        789.57        679.31        71.05 o                         
  11   1  15       1551.82       1442.46        96.38 o                         
  13   1  15        924.30        830.84        70.63 o                         
  15   1  15        412.89        476.35        54.93 o                         
  17   1  15         57.92         69.36        20.38 o                         
 -20   2  15       1047.56       1041.02        62.74 o                         
 -18   2  15        187.01        142.54        25.40 o                         
 -16   2  15       3380.53       3516.14       123.54 o                         
 -14   2  15        787.62        754.66        54.10 o                         
 -12   2  15       2318.38       2428.07       110.32 o                         
 -10   2  15        518.80        430.29        58.36 o                         
  -8   2  15       4645.19       5160.89       193.83 o                         
  -6   2  15        430.49        418.80        99.92 o                         
  -4   2  15       8952.54       8974.30       261.46 o                         
  -2   2  15       1902.46       2175.22       138.87 o                         
   0   2  15       3103.70       3332.15       150.42 o                         
   2   2  15         14.19         15.37        19.98 o                         
   4   2  15       6566.21       6378.26       153.16 o                         
   6   2  15        226.38        219.01        36.56 o                         
   8   2  15       3293.54       3086.58       144.68 o                         
  10   2  15        304.52        236.36        40.33 o                         
  12   2  15       1085.29        991.93        84.69 o                         
  14   2  15          2.62         -8.29        18.79 o                         
  16   2  15       1034.40        925.70        61.60 o                         
  18   2  15         46.66         48.00        18.04 o                         
 -21   3  15        251.20        175.59        29.19 o                         
 -19   3  15        123.07        153.34        35.07 o                         
 -17   3  15        526.94        494.63        64.20 o                         
 -15   3  15         24.46         66.38        33.11 o                         
 -13   3  15        480.51        345.38        63.65 o                         
 -11   3  15        495.72        668.77        82.92 o                         
  -9   3  15       1334.12       1163.41       109.20 o                         
  -7   3  15         10.64        -17.81        55.60 o                         
  -5   3  15        370.90        395.77        99.92 o                         
  -3   3  15       1974.90       1808.99       197.28 o                         
  -1   3  15        839.81       1027.62       108.71 o                         
   1   3  15       1956.52       1717.07       344.81 o                         
   3   3  15       3224.30       3323.06       239.91 o                         
   5   3  15        228.34        293.35        61.91 o                         
   7   3  15        888.17       1019.20       101.24 o                         
   9   3  15        306.14        144.01        44.96 o                         
  11   3  15        855.45        798.62        84.78 o                         
  13   3  15          6.21         13.16        20.13 o                         
  15   3  15        107.89         91.66        37.79 o                         
  17   3  15         33.91         17.38        24.33 o                         
 -20   4  15        238.85        214.62        32.09 o                         
 -18   4  15        171.06        130.02        85.80 o                         
 -16   4  15        347.92        376.19        54.92 o                         
 -14   4  15        122.49        173.49        43.62 o                         
 -12   4  15        254.89        376.86        62.16 o                         
 -10   4  15          8.30         16.51        46.05 o                         
  -8   4  15        201.41        119.47        65.60 o                         
  -6   4  15        424.84        437.91       103.40 o                         
  -4   4  15         93.01        177.68        72.98 o                         
  -2   4  15          3.77        -27.20        38.83 o                         
   0   4  15        718.33        591.09        81.82 o                         
   2   4  15         52.35         81.97        40.49 o                         
   4   4  15         10.72         25.32        29.19 o                         
   6   4  15          7.67          1.60        26.47 o                         
   8   4  15        171.90        231.71        68.42 o                         
  10   4  15          0.51         14.77        28.18 o                         
  12   4  15        147.56        121.26        34.69 o                         
  14   4  15          3.16          0.59        17.48 o                         
  16   4  15         51.08         32.15        23.89 o                         
 -17   5  15       1232.91       1106.40        75.30 o                         
 -15   5  15        379.53        447.70        70.81 o                         
 -13   5  15       1989.51       2095.01       176.43 o                         
 -11   5  15         74.80        168.55        63.86 o                         
  -9   5  15       2079.63       2188.30       135.40 o                         
  -7   5  15        744.00        703.43       144.89 o                         
  -5   5  15       1147.93       1138.35       157.50 o                         
  -3   5  15       1454.57       1560.95       348.26 o                         
  -1   5  15       2637.87       2866.68       168.70 o                         
   1   5  15       1057.64       1142.01       265.25 o                         
   3   5  15       3370.42       3095.51       272.74 o                         
   5   5  15        956.99        829.94        87.08 o                         
   7   5  15       1456.91       1333.51       138.61 o                         
   9   5  15        118.34        125.97        34.30 o                         
  11   5  15        813.50        760.82        57.27 o                         
  13   5  15        432.48        374.61        36.86 o                         
 -14   6  15        240.27        185.94        47.35 o                         
 -12   6  15        800.41        852.87       102.97 o                         
 -10   6  15          5.95         45.03        24.42 o                         
  -8   6  15       2276.75       2415.63       134.59 o                         
  -6   6  15        129.20        121.71        40.20 o                         
  -4   6  15       3629.72       3775.96       280.58 o                         
  -2   6  15        154.22        174.28       136.41 o                         
   0   6  15       2048.95       2139.86       160.57 o                         
   2   6  15        220.34        279.59        68.20 o                         
   4   6  15       2148.40       2234.55       188.17 o                         
   6   6  15         67.45         86.45        40.83 o                         
   8   6  15       1450.92       1252.74       130.79 o                         
  10   6  15         97.69        152.19        32.04 o                         
  12   6  15        657.10        567.96        51.30 o                         
 -11   7  15        120.69         99.84        24.04 o                         
  -9   7  15        140.62        103.18        27.03 o                         
  -7   7  15         43.30         42.90        21.80 o                         
  -5   7  15        146.41        203.62        38.86 o                         
  -3   7  15        166.25        136.69        28.39 o                         
  -1   7  15        126.86        115.60        25.66 o                         
   1   7  15          1.13         30.97        17.42 o                         
   3   7  15        139.67         76.29        68.86 o                         
   5   7  15          8.62         46.05        34.32 o                         
   7   7  15         37.01         44.31        31.71 o                         
   9   7  15         79.07         33.36        22.16 o                         
  -6   8  15        132.02         82.70        22.98 o                         
  -4   8  15        524.07        521.08        49.80 o                         
  -2   8  15         13.27         43.95        18.27 o                         
   0   8  15        303.36        241.98        51.26 o                         
   2   8  15        114.04        124.24        36.93 o                         
 -20   0  16        462.91        428.37        67.77 o                         
 -18   0  16       1681.78       1772.41       109.03 o                         
 -16   0  16       1396.27       1534.89       112.30 o                         
 -14   0  16       4002.54       4110.43       197.99 o                         
 -12   0  16       1110.73       1366.89       167.28 o                         
 -10   0  16       3336.55       3703.94       280.34 o                         
  -8   0  16       2625.61       2780.90       244.24 o                         
  -6   0  16       2778.97       3253.80       265.54 o                         
  -4   0  16        648.52        681.18        88.93 o                         
  -2   0  16       4751.88       5032.34       332.56 o                         
   0   0  16       1728.07       1661.44       135.32 o                         
   2   0  16       2081.56       2171.50       153.32 o                         
   4   0  16        146.91         98.97        39.40 o                         
   6   0  16       1529.61       1604.65       184.23 o                         
   8   0  16         30.59         68.20        48.22 o                         
  10   0  16       1896.42       1877.66       185.12 o                         
  12   0  16        854.76        786.83       113.83 o                         
  14   0  16       1310.53        989.82       117.32 o                         
  16   0  16         12.13          9.12        24.33 o                         
 -21   1  16        150.48        115.56        34.32 o                         
 -19   1  16        736.13        794.70        55.98 o                         
 -17   1  16         23.33         20.98        15.46 o                         
 -15   1  16       2464.75       2530.45       103.33 o                         
 -13   1  16         73.06        119.23        28.56 o                         
 -11   1  16        977.94       1118.14       107.22 o                         
  -9   1  16        127.12        151.46        48.61 o                         
  -7   1  16       2379.38       2442.05       160.29 o                         
  -5   1  16        241.63        159.66        38.96 o                         
  -3   1  16       2072.98       2034.96       119.08 o                         
  -1   1  16         98.19         61.05        35.55 o                         
   1   1  16        599.65        664.39        54.01 o                         
   3   1  16        552.96        526.95        47.91 o                         
   5   1  16       1500.79       1642.78       105.78 o                         
   7   1  16         40.50         37.62        26.29 o                         
   9   1  16        388.57        367.20        49.86 o                         
  11   1  16        214.67        191.20        36.44 o                         
  13   1  16        261.72        219.43        34.68 o                         
  15   1  16        110.27         85.98        31.14 o                         
  17   1  16        399.87        358.26        41.01 o                         
 -20   2  16         25.53         33.71        16.49 o                         
 -18   2  16          4.85         -0.99        21.03 o                         
 -16   2  16         52.08         23.78        22.81 o                         
 -14   2  16        217.95        147.21        34.43 o                         
 -12   2  16        112.18        114.29        42.28 o                         
 -10   2  16         19.92         33.45        47.35 o                         
  -8   2  16         78.38        -16.94        37.79 o                         
  -6   2  16         79.36        110.19        39.27 o                         
  -4   2  16        371.61        346.74        64.08 o                         
  -2   2  16          2.86         23.55        24.24 o                         
   0   2  16         22.17         67.94        22.38 o                         
   2   2  16         12.32         20.54        17.90 o                         
   4   2  16          3.38          9.11        22.05 o                         
   6   2  16         97.80         50.96        24.29 o                         
   8   2  16          9.96         24.22        26.04 o                         
  10   2  16         50.15         62.05        41.38 o                         
  12   2  16          9.88          6.23        13.92 o                         
  14   2  16         46.47         12.84        15.89 o                         
  16   2  16          0.55          3.83        15.46 o                         
 -19   3  16       1570.15       1306.69        77.14 o                         
 -17   3  16          4.29         -1.63        20.14 o                         
 -15   3  16       2599.31       2762.16       140.55 o                         
 -13   3  16        181.53        176.26        69.07 o                         
 -11   3  16       1662.21       1754.93       122.75 o                         
  -9   3  16         19.75        -15.64        40.83 o                         
  -7   3  16       3543.86       4276.51       287.74 o                         
  -5   3  16         33.22        -16.51        46.48 o                         
  -3   3  16       1871.66       1926.41       141.49 o                         
  -1   3  16        308.59        246.26        57.94 o                         
   1   3  16       1683.35       1708.86       164.25 o                         
   3   3  16        564.26        368.13        65.21 o                         
   5   3  16       1427.12       1414.77       173.37 o                         
   7   3  16        133.70         46.74        29.80 o                         
   9   3  16        899.30        853.31       128.17 o                         
  11   3  16        152.51        118.60        47.35 o                         
  13   3  16        377.80        541.75        84.28 o                         
  15   3  16        265.55        264.57        53.00 o                         
 -18   4  16       1113.54        938.28       102.11 o                         
 -16   4  16        288.61        279.34        41.32 o                         
 -14   4  16       1825.70       1947.40       113.98 o                         
 -12   4  16       1050.82       1015.83       124.26 o                         
 -10   4  16       2081.63       2440.92       202.94 o                         
  -8   4  16        777.32        961.47       132.51 o                         
  -6   4  16       1786.27       2284.77       204.66 o                         
  -4   4  16        144.60        149.86        48.12 o                         
  -2   4  16       2771.82       2789.07       165.48 o                         
   0   4  16        539.66        527.71        76.34 o                         
   2   4  16       1878.52       2046.19       140.05 o                         
   4   4  16        267.57        284.03        54.80 o                         
   6   4  16       1240.29       1455.90       112.87 o                         
   8   4  16         25.58         42.95        21.04 o                         
  10   4  16       1031.60        978.83        81.99 o                         
  12   4  16        147.06        106.04        28.06 o                         
  14   4  16        659.69        578.72        73.43 o                         
 -15   5  16        207.60        132.50        42.57 o                         
 -13   5  16         36.30        100.78        43.88 o                         
 -11   5  16        387.14        394.04        76.90 o                         
  -9   5  16        248.70        244.58        47.03 o                         
  -7   5  16        608.06        741.62        80.90 o                         
  -5   5  16        110.97         60.85        29.64 o                         
  -3   5  16        358.79        373.35        61.04 o                         
  -1   5  16         11.23         14.77        30.26 o                         
   1   5  16         76.70         59.54        33.71 o                         
   3   5  16        168.72        170.14        56.26 o                         
   5   5  16        270.87        229.04        45.97 o                         
   7   5  16         43.22         40.53        18.58 o                         
   9   5  16        149.90        159.24        26.48 o                         
  11   5  16          7.83          0.66        14.53 o                         
 -12   6  16        302.21        290.64        54.74 o                         
 -10   6  16         53.05         62.81        22.53 o                         
  -8   6  16         76.54         85.97        27.59 o                         
  -6   6  16        276.63        228.87        42.54 o                         
  -4   6  16        193.83        224.32        43.31 o                         
  -2   6  16        183.45        174.81        32.20 o                         
   0   6  16         92.72         64.55        23.35 o                         
   2   6  16        259.05        275.86        64.73 o                         
   4   6  16         27.88         64.73        41.70 o                         
   6   6  16        230.28        206.26        40.84 o                         
   8   6  16          6.34         15.42        30.63 o                         
  -9   7  16         87.91         57.33        18.23 o                         
  -7   7  16       2107.74       1921.79        78.73 o                         
  -5   7  16         46.87         13.59        13.92 o                         
  -3   7  16        957.64        915.71        60.57 o                         
  -1   7  16         72.91         40.57        16.32 o                         
   1   7  16        835.55        730.12        49.74 o                         
   3   7  16        177.67        205.05        46.05 o                         
   5   7  16        773.59        710.83        78.64 o                         
 -19   1  17         21.74         -7.39        16.07 o                         
 -17   1  17        505.04        401.42        50.17 o                         
 -15   1  17          1.61         -6.77        21.27 o                         
 -13   1  17       1198.15       1141.71        78.65 o                         
 -11   1  17        349.96        341.23        58.04 o                         
  -9   1  17       1565.45       1392.63       160.77 o                         
  -7   1  17        288.26        330.32        49.04 o                         
  -5   1  17       2239.98       2168.60       118.88 o                         
  -3   1  17        143.38         99.13        35.89 o                         
  -1   1  17       2710.91       2677.26       102.66 o                         
   1   1  17        122.64        122.52        29.45 o                         
   3   1  17       1412.65       1258.21        69.21 o                         
   5   1  17         95.48         95.09        28.64 o                         
   7   1  17        942.84        825.88        68.44 o                         
   9   1  17          4.13         -8.37        17.30 o                         
  11   1  17        690.72        612.26        52.40 o                         
  13   1  17          4.45          3.54        13.08 o                         
 -18   2  17        531.56        518.23        49.11 o                         
 -16   2  17        675.41        642.61        85.59 o                         
 -14   2  17       1272.50       1297.00        76.78 o                         
 -12   2  17       1952.32       1931.97       100.35 o                         
 -10   2  17        358.35        320.27        43.54 o                         
  -8   2  17       1678.04       1744.90       117.72 o                         
  -6   2  17       1038.89       1085.97        98.31 o                         
  -4   2  17       2906.63       3101.70       149.79 o                         
  -2   2  17        473.63        414.38        43.96 o                         
   0   2  17       2377.29       2387.55        94.19 o                         
   2   2  17        594.70        583.00        47.12 o                         
   4   2  17       1946.81       1882.79       104.77 o                         
   6   2  17        688.58        622.88        59.31 o                         
   8   2  17        756.94        711.56        62.65 o                         
  10   2  17        291.80        268.82        36.32 o                         
  12   2  17        708.27        628.91        58.94 o                         
  14   2  17        188.89        176.38        42.57 o                         
 -17   3  17        535.85        470.96        66.47 o                         
 -15   3  17         63.26         43.55        28.89 o                         
 -13   3  17        645.90        562.79        60.37 o                         
 -11   3  17          6.62         -6.63        24.73 o                         
  -9   3  17        854.89        917.17       118.61 o                         
  -7   3  17          1.87        -13.90        30.41 o                         
  -5   3  17        531.65        493.52        68.12 o                         
  -3   3  17        238.14        214.45        76.02 o                         
  -1   3  17        443.88        449.75       111.00 o                         
   1   3  17         18.78        -15.25        26.90 o                         
   3   3  17        432.85        420.77        70.81 o                         
   5   3  17        101.41         55.84        27.49 o                         
   7   3  17        376.39        344.15        53.55 o                         
   9   3  17         31.23         48.22        35.62 o                         
  11   3  17        367.50        253.71        57.35 o                         
  13   3  17          1.13          7.82        17.38 o                         
 -14   4  17        303.38        311.49        57.78 o                         
 -12   4  17        131.91        150.74        46.92 o                         
 -10   4  17         16.86         22.59        33.88 o                         
  -8   4  17          9.26          1.79        23.27 o                         
  -6   4  17         81.50        100.04        27.28 o                         
  -4   4  17        215.13        178.13        79.07 o                         
  -2   4  17         61.97         14.32        30.03 o                         
   0   4  17        376.48        354.07        57.44 o                         
   2   4  17        107.74         66.73        30.19 o                         
   4   4  17         54.96         58.38        30.11 o                         
   6   4  17         23.13         17.57        19.52 o                         
   8   4  17         65.90         68.71        27.80 o                         
  10   4  17         16.37          9.12        22.59 o                         
 -13   5  17       1509.74       1287.82        75.28 o                         
 -11   5  17         29.49         35.00        35.19 o                         
  -9   5  17       1389.20       1345.25        89.64 o                         
  -7   5  17        114.40         93.43        30.11 o                         
  -5   5  17       1447.81       1469.17       100.05 o                         
  -3   5  17         70.68         32.46        25.33 o                         
  -1   5  17       1226.69       1325.21       191.18 o                         
   1   5  17         65.87         37.29        29.11 o                         
   3   5  17       1233.32       1298.85        92.24 o                         
   5   5  17        130.58         74.14        66.47 o                         
   7   5  17        751.21        753.13        63.23 o                         
   9   5  17         69.84         44.31        25.63 o                         
 -10   6  17        250.58        202.88        42.57 o                         
  -8   6  17       1133.40        938.19        71.70 o                         
  -6   6  17        524.77        488.03        49.43 o                         
  -4   6  17       1261.18       1044.48        62.23 o                         
  -2   6  17        155.40        111.01        23.10 o                         
   0   6  17        622.86        606.58        58.04 o                         
   2   6  17        282.13        335.24        42.98 o                         
   4   6  17        736.49        675.55        46.07 o                         
 -16   0  18       1013.25       1035.23        70.80 o                         
 -14   0  18       1071.89       1036.10        78.12 o                         
 -12   0  18       1212.60       1382.43        97.59 o                         
 -10   0  18       1419.18       1833.22       164.68 o                         
  -8   0  18        991.11        988.45       126.87 o                         
  -6   0  18       1063.19       1223.95       142.08 o                         
  -4   0  18        513.69        621.16       131.20 o                         
  -2   0  18       1269.41       1267.18       107.68 o                         
   0   0  18       1059.77       1112.66       100.77 o                         
   2   0  18       1154.20       1127.51       140.34 o                         
   4   0  18        582.51        662.10       104.70 o                         
   6   0  18        693.23        547.42        92.11 o                         
   8   0  18        257.39        349.28        71.68 o                         
  10   0  18        337.67        259.36        58.21 o                         
  12   0  18        447.53        405.78        61.69 o                         
 -15   1  18        848.40        813.72        40.71 o                         
 -13   1  18         22.79         23.08        13.12 o                         
 -11   1  18        947.60        993.86        55.07 o                         
  -9   1  18         72.88         52.31        22.23 o                         
  -7   1  18        837.28        819.35        66.17 o                         
  -5   1  18          1.07         18.59        23.07 o                         
  -3   1  18       1075.86       1115.19        61.66 o                         
  -1   1  18         21.14         -8.47        19.94 o                         
   1   1  18        458.56        519.11        42.77 o                         
   3   1  18          1.64         24.24        19.91 o                         
   5   1  18        574.67        523.74        57.40 o                         
   7   1  18         11.11         18.87        17.89 o                         
   9   1  18        373.31        420.87        51.45 o                         
  11   1  18          8.25         12.82        16.89 o                         
 -16   2  18         14.02         36.06        21.29 o                         
 -14   2  18          9.41          8.11        13.63 o                         
 -12   2  18         52.83         28.03        16.65 o                         
 -10   2  18          7.48        -14.22        14.22 o                         
  -8   2  18         49.06         37.22        19.91 o                         
  -6   2  18         40.30         34.28        14.71 o                         
  -4   2  18         10.37         30.06        16.78 o                         
  -2   2  18          3.00         -3.49        14.44 o                         
   0   2  18         63.95         68.69        17.98 o                         
   2   2  18        100.11         36.27        29.24 o                         
   4   2  18         28.78         39.87        19.68 o                         
   6   2  18         10.06         13.13        16.98 o                         
   8   2  18         12.86         13.23        14.03 o                         
  10   2  18          1.94        -18.50        18.89 o                         
 -13   3  18          5.24         35.75        19.92 o                         
 -11   3  18       1591.30       1706.89       143.83 o                         
  -9   3  18         27.57         58.65        38.66 o                         
  -7   3  18       1100.40       1096.60        87.50 o                         
  -5   3  18         11.00         -0.95        27.64 o                         
  -3   3  18       1514.42       1643.44       109.12 o                         
  -1   3  18          4.74        -13.47        44.31 o                         
   1   3  18        998.35        938.05       121.22 o                         
   3   3  18         37.43         12.60        27.80 o                         
   5   3  18        760.93        755.98       102.54 o                         
   7   3  18          5.21         10.43        25.20 o                         
   9   3  18        632.38        594.35        78.20 o                         
 -12   4  18        697.63        580.39        50.21 o                         
 -10   4  18        659.00        611.65        57.60 o                         
  -8   4  18        864.15        869.62        71.04 o                         
  -6   4  18        862.14        971.25        84.51 o                         
  -4   4  18        386.39        390.13        45.57 o                         
  -2   4  18        691.62        738.27        71.01 o                         
   0   4  18        304.25        338.39        66.90 o                         
   2   4  18        516.04        494.22        55.92 o                         
   4   4  18        368.65        453.84        71.90 o                         
   6   4  18        615.33        691.67        86.89 o                         
   8   4  18        161.29        139.45        38.66 o                         
  -9   5  18          0.89          6.95        13.65 o                         
  -7   5  18        160.46        156.69        30.20 o                         
  -5   5  18         14.74         33.94        15.33 o                         
  -3   5  18         89.61         76.03        20.41 o                         
  -1   5  18         35.66          8.00        14.67 o                         
   1   5  18         30.74         30.05        19.63 o                         
   3   5  18          3.01          9.74        11.97 o                         
 -13   1  19        954.34        927.94        44.76 o                         
 -11   1  19          1.99         -4.14        11.85 o                         
  -9   1  19        884.23        885.82        45.58 o                         
  -7   1  19          1.71         13.68        15.54 o                         
  -5   1  19       1185.92       1217.41        64.30 o                         
  -3   1  19          0.96        -12.73        22.57 o                         
  -1   1  19       1049.81       1114.42        62.34 o                         
   1   1  19         45.70         23.02        24.86 o                         
   3   1  19        857.78        742.23        68.79 o                         
   5   1  19          2.07         15.00        16.07 o                         
   7   1  19        601.91        630.87        56.40 o                         
   9   1  19          1.94         21.29        18.25 o                         
 -12   2  19        916.01        866.20        60.47 o                         
 -10   2  19        612.73        575.50        33.38 o                         
  -8   2  19        809.85        856.77        39.29 o                         
  -6   2  19        881.54        800.22        49.98 o                         
  -4   2  19        619.04        643.42        40.34 o                         
  -2   2  19        712.41        658.62        40.70 o                         
   0   2  19        750.15        653.59        52.34 o                         
   2   2  19        689.19        705.24        69.92 o                         
   4   2  19        524.77        435.11        39.67 o                         
   6   2  19        719.88        754.39        60.10 o                         
 -11   3  19          8.94         56.47        26.06 o                         
  -9   3  19        333.80        416.63        64.73 o                         
  -7   3  19         11.94         27.80        27.37 o                         
  -5   3  19        270.72        227.64        54.74 o                         
  -3   3  19          3.68         -9.99        26.93 o                         
  -1   3  19        331.27        244.15        57.35 o                         
   1   3  19          0.61         19.55        23.89 o                         
   3   3  19        225.53        302.36        57.78 o                         
   5   3  19          5.38         -8.25        23.02 o                         
  -8   4  19         35.28         42.57        24.33 o                         
  -6   4  19         81.40         51.14        18.67 o                         
  -4   4  19         25.39         34.82        18.36 o                         
  -2   4  19        112.06        102.79        28.61 o                         
   0   4  19         93.91        123.01        25.85 o                         
   2   4  19         96.54        148.14        40.40 o                         
  -8   0  20        594.89        649.48        43.82 o                         
  -6   0  20        334.16        441.95        47.79 o                         
  -4   0  20        777.13        812.69       113.83 o                         
  -2   0  20        242.38        177.68        49.96 o                         
   0   0  20        420.75        330.18        62.56 o                         
   2   0  20        469.26        636.48        77.77 o                         
   4   0  20        540.73        542.21        68.65 o                         
  -9   1  20          3.80         42.57        25.63 o                         
  -7   1  20        247.00        216.87        19.34 o                         
  -5   1  20         10.36          9.77        12.20 o                         
  -3   1  20        438.27        419.94        46.69 o                         
  -1   1  20          5.11          0.48        18.49 o                         
   1   1  20        372.10        404.10        44.33 o                         
   3   1  20          9.29          3.83        13.95 o                         
  -6   2  20          5.87        -21.29        22.15 o                         
  -4   2  20         13.54         25.08        16.74 o                         
  -2   2  20          8.91         21.20        15.09 o                         
   0   2  20         15.46         11.16        14.91 o                         
                                                                                
